# Supplementary material for: Crystal structure of bis­[2,5-bis­(pyridin-2-yl)-1,3,4-thia­diazole-κ2 N 2,N 3]bis­(thio­cyanato-κS)copper(II)
Source: Acta Crystallogr E Crystallogr Commun. 2016 Jul 22;72(Pt 8):1176–8. doi: 10.1107/S2056989016011713 (PMC4971866; doi:10.1107/S2056989016011713)
Supplement: Supplementary file 1 [file e-72-01176-sup1.cif]

##############################################################################
#                                                                            #
# This CIF contains the data in a paper accepted for publication in          #
# Acta Crystallographica Section E. It conforms to the requirements of       #
# Notes for Authors for Acta Crystallographica Section E, and has been       #
# peer reviewed under the auspices of the IUCr Commission on Journals.       #
#                                                                            #
# Full details of the Crystallographic Information File format               #
# are given in the paper "The Crystallographic Information File (CIF):       #
# a New Standard Archive File for Crystallography" by S. R. Hall, F. H.      #
# Allen and I. D. Brown [Acta Cryst. (1991), A47, 655-685].                  #
#                                                                            #
# The current version of the core CIF dictionary is obtainable from          #
# ftp://ftp.iucr.org/pub/cif_core.dic.                                       #
#                                                                            #
# Software is freely available for graphical display of the structure(s)     #
# in this CIF. For information consult the CIF software page                 #
# http://www.iucr.org/resources/cif/software.                                #
#                                                                            #
# This file may be used for bona fide research purposes within the           #
# scientific community so long as proper attribution is given to the journal # 
# article from which it was obtained.                                        #
#                                                                            #
##############################################################################
data_I
_audit_creation_method     'SHELXL-2014/7'
_journal_date_recd_electronic     2016-07-08
_journal_date_accepted     2016-07-18
_journal_name_full     'Acta Crystallographica, Section E'
_journal_year     2016
_journal_volume     72
_journal_issue      8
_journal_page_first     1176
_journal_page_last     1178
_journal_paper_category     GM
_journal_paper_doi     10.1107/S2056989016011713
_journal_coeditor_code     RZ5192
_publ_contact_author_name     'Salaheddine Guesmi'
_publ_contact_author_address
;
Laboratoire de Chimie de Coordination et d'Analytique (LCCA), Facult\'e des
Sciences, Universit\'e Chouaib Doukkali, BP 20, M-24000 El Jadida, Morocco
;
_publ_contact_author_email     'salaheddine_guesmi@yahoo.fr'
_publ_contact_author_fax     '212 537 77 54 40'
_publ_contact_author_phone     '212 537 77 54 40'
_publ_section_title
;\
Crystal structure of
bis[2,5-bis(pyridin-2-yl)-1,3,4-thiadiazole-\k^2^<i>N</i>^2^,<i>N</i>^3^]\
bis(thiocyanato-\k<i>S</i>)copper(II)
;
loop_
    _publ_author_name
    _publ_author_address
    'Laachir, Abdelhakim'
;
Laboratoire de Chimie de Coordination et d'Analytique (LCCA),
Facult\'e des Sciences, Universit\'e Chouaib Doukkali, BP 20,
M-24000 El Jadida, Morocco
;
    'Bentiss, Fouad'
;
Laboratoire de Catalyse et de Corrosion de Mat\'eriaux (LCCM),
Facult\'e des Sciences, Universit\'e Chouaib Doukkali, BP 20,
M-24000 El Jadida, Morocco
;
    'Guesmi, Salaheddine'
;
Laboratoire de Chimie de Coordination et d'Analytique (LCCA),
Facult\'e des Sciences, Universit\'e Chouaib Doukkali, BP 20,
M-24000 El Jadida, Morocco
;
    'Saadi, Mohamed'
;
Laboratoire de Chimie du Solide Appliqu\'ee,
Faculty of Sciences, Mohammed V University in Rabat
Avenue Ibn Battouta, BP 1014, Rabat, Morocco
;
    'El Ammari, Lahcen'
;
Laboratoire de Chimie du Solide Appliqu\'ee,
Faculty of Sciences, Mohammed V University in Rabat
Avenue Ibn Battouta, BP 1014, Rabat, Morocco
;
_publ_section_synopsis
;
The structure of the title compound is similar to that of the related complexes
[Co(C~12~H~8~N~4~S)~2~(N~3~)~2~] and [Ni(C~12~H~8~N~4~S)~2~(N~3~)~2~] in
which the azide ion is substituted by the thiocyanate group. The CuN~4~S~2~
octahedron is more distorted than the CoN~6~ and NiN~6~ octahedra.
;
_database_code_depnum_ccdc_archive     'CCDC 1494615'
_chemical_name_systematic
;\
Bis[2,5-bis(pyridin-2-yl)-1,3,4-thiadiazole-\k^2^<i>N</i>^2^,<i>N</i>^3^]\
bis(thiocyanato-\k<i>S</i>)copper(II)
;
_chemical_name_common     ?
_chemical_formula_moiety     'C26 H16 Cu N10 S4'
_chemical_formula_sum     'C26 H16 Cu N10 S4'
_chemical_formula_iupac     '[Cu (N C S)2 (C12 H8 N4 S)2]'
_chemical_formula_weight     660.27
_chemical_melting_point     538
_shelx_space_group_comment
;
The symmetry employed for this shelxl refinement is uniquely defined
by the following loop, which should always be used as a source of
symmetry information in preference to the above space-group names.
They are only intended as comments.
;
_space_group_crystal_system     monoclinic
_space_group_name_H-M_alt     'P 21/c'
_space_group_name_Hall     '-P 2ybc'
loop_
    _space_group_symop_operation_xyz
    'x, y, z'
    '-x, y+1/2, -z+1/2'
    '-x, -y, -z'
    'x, -y-1/2, z-1/2'
_cell_length_a     8.0205(3)
_cell_length_b     7.8434(3)
_cell_length_c     21.3454(9)
_cell_angle_alpha     90
_cell_angle_beta     92.565(2)
_cell_angle_gamma     90
_cell_volume     1341.45(9)
_cell_formula_units_Z     2
_cell_measurement_reflns_used     4089
_cell_measurement_theta_min     2.542
_cell_measurement_theta_max     30.505
_cell_measurement_temperature     296(2)
_exptl_crystal_description     block
_exptl_crystal_colour     brown
_exptl_crystal_size_max     0.35
_exptl_crystal_size_mid     0.32
_exptl_crystal_size_min     0.26
_exptl_crystal_density_diffrn     1.635
_exptl_crystal_density_method     ?
_exptl_crystal_F_000     670
_exptl_absorpt_coefficient_mu     1.165
_exptl_absorpt_correction_type     multi-scan
_exptl_absorpt_process_details
;
(SADABS; Krause <i>et al.</i>, 2015)
;
_exptl_absorpt_correction_T_min     0.6043
_exptl_absorpt_correction_T_max     0.7464
_diffrn_ambient_temperature     296(2)
_diffrn_radiation_type     MoK\a
_diffrn_radiation_wavelength     0.71073
_diffrn_radiation_source     'fine-focus sealed tube'
_diffrn_radiation_monochromator     graphite
_diffrn_measurement_device_type     'Bruker X8 APEX'
_diffrn_measurement_method     '\f and \w scans'
_diffrn_reflns_number     42199
_diffrn_reflns_av_R_equivalents     0.0603
_diffrn_reflns_theta_min     2.542
_diffrn_reflns_theta_max     30.505
_diffrn_reflns_theta_full     25.242
_diffrn_measured_fraction_theta_max     1.000
_diffrn_measured_fraction_theta_full     1.000
_diffrn_reflns_limit_h_min     -11
_diffrn_reflns_limit_h_max     11
_diffrn_reflns_limit_k_min     -11
_diffrn_reflns_limit_k_max     11
_diffrn_reflns_limit_l_min     -27
_diffrn_reflns_limit_l_max     30
_reflns_number_total     4089
_reflns_number_gt     3155
_reflns_threshold_expression     'I > 2\s(I)'
_refine_ls_structure_factor_coef     Fsqd
_refine_ls_matrix_type     full
_refine_ls_R_factor_all     0.0541
_refine_ls_R_factor_gt     0.0359
_refine_ls_wR_factor_gt     0.0871
_refine_ls_wR_factor_ref     0.0972
_refine_ls_goodness_of_fit_ref     1.042
_refine_ls_restrained_S_all     1.042
_refine_ls_number_reflns     4089
_refine_ls_number_parameters     187
_refine_ls_number_restraints     0
_refine_ls_hydrogen_treatment     constr
_refine_ls_weighting_scheme     calc
_refine_ls_weighting_details
              'w=1/[\s^2^(Fo^2^)+(0.0418P)^2^+0.8340P] where P=(Fo^2^+2Fc^2^)/3'
_atom_sites_solution_hydrogens     geom
_atom_sites_solution_primary     ?
_atom_sites_solution_secondary     ?
_refine_ls_shift/su_max     0.000
_refine_ls_shift/su_mean     0.000
_refine_diff_density_max     0.563
_refine_diff_density_min     -0.511
_refine_ls_extinction_method     none
_refine_ls_extinction_coef     .
loop_
    _atom_type_symbol
    _atom_type_description
    _atom_type_scat_dispersion_real
    _atom_type_scat_dispersion_imag
    _atom_type_scat_source
    'C' 'C' 0.0033 0.0016
                         'International Tables Vol C Tables 4.2.6.8 and 6.1.1.4'
    'H' 'H' 0.0000 0.0000
                         'International Tables Vol C Tables 4.2.6.8 and 6.1.1.4'
    'N' 'N' 0.0061 0.0033
                         'International Tables Vol C Tables 4.2.6.8 and 6.1.1.4'
    'S' 'S' 0.1246 0.1234
                         'International Tables Vol C Tables 4.2.6.8 and 6.1.1.4'
    'Cu' 'Cu' 0.3201 1.2651
                         'International Tables Vol C Tables 4.2.6.8 and 6.1.1.4'
_computing_data_collection
;
APEX2 (Bruker, 2009)
;
_computing_cell_refinement
;
SAINT (Bruker, 2009)
;
_computing_data_reduction
;
SAINT (Bruker, 2009)
;
_computing_structure_solution
;
SHELXT (Sheldrick, 2015a)
;
_computing_structure_refinement
;
SHELXL2014 (Sheldrick, 2015b)
;
_computing_molecular_graphics
;
ORTEPIII (Burnett & Johnson, 1996) and ORTEP-3 for Windows (Farrugia,
2012)
;
_computing_publication_material
;
Mercury (Macrae <i>et al.</i>, 2008) and publCIF (Westrip, 2010)
;
loop_
    _atom_site_type_symbol
    _atom_site_label
    _atom_site_fract_x
    _atom_site_fract_y
    _atom_site_fract_z
    _atom_site_U_iso_or_equiv
    _atom_site_adp_type
    _atom_site_calc_flag
    _atom_site_occupancy
    _atom_site_disorder_assembly
    _atom_site_disorder_group
    C C1 0.4345(2) 0.6803(2) 0.38733(8) 0.0240(4) Uani d 1 . .
    C C2 0.5958(2) 0.6037(2) 0.37724(8) 0.0240(4) Uani d 1 . .
    C C3 0.6786(3) 0.6181(3) 0.32209(9) 0.0327(4) Uani d 1 . .
    H H3 0.6314 0.6778 0.2881 0.039 Uiso calc 1 . .
    C C4 0.8333(3) 0.5416(3) 0.31863(10) 0.0372(5) Uani d 1 . .
    H H4 0.8909 0.5469 0.2818 0.045 Uiso calc 1 . .
    C C5 0.9012(3) 0.4572(3) 0.37055(11) 0.0366(5) Uani d 1 . .
    H H5 1.0065 0.4079 0.3696 0.044 Uiso calc 1 . .
    C C6 0.8102(3) 0.4473(3) 0.42395(10) 0.0320(4) Uani d 1 . .
    H H6 0.8563 0.3896 0.4586 0.038 Uiso calc 1 . .
    C C7 0.1712(2) 0.8133(2) 0.39355(9) 0.0251(4) Uani d 1 . .
    C C8 0.0124(2) 0.9022(3) 0.38144(9) 0.0270(4) Uani d 1 . .
    C C9 -0.1027(3) 0.9212(3) 0.42773(10) 0.0322(4) Uani d 1 . .
    H H9 -0.0804 0.8796 0.4680 0.039 Uiso calc 1 . .
    C C10 -0.2511(3) 1.0036(3) 0.41222(12) 0.0387(5) Uani d 1 . .
    H H10 -0.3306 1.0198 0.4421 0.046 Uiso calc 1 . .
    C C11 -0.2792(3) 1.0615(3) 0.35150(12) 0.0430(5) Uani d 1 . .
    H H11 -0.3782 1.1168 0.3396 0.052 Uiso calc 1 . .
    C C12 -0.1570(3) 1.0356(3) 0.30870(12) 0.0439(6) Uani d 1 . .
    H H12 -0.1772 1.0747 0.2679 0.053 Uiso calc 1 . .
    C C13 0.3302(3) 0.2765(3) 0.36867(13) 0.0423(5) Uani d 1 . .
    N N1 0.65894(19) 0.5170(2) 0.42789(7) 0.0246(3) Uani d 1 . .
    N N2 0.36607(19) 0.6566(2) 0.44138(7) 0.0258(3) Uani d 1 . .
    N N3 0.2129(2) 0.7323(2) 0.44510(7) 0.0282(3) Uani d 1 . .
    N N4 -0.0124(2) 0.9581(2) 0.32252(8) 0.0354(4) Uani d 1 . .
    N N5 0.3255(3) 0.3117(3) 0.31799(10) 0.0568(6) Uani d 1 . .
    Cu Cu1 0.5000 0.5000 0.5000 0.02713(10) Uani d 1 . .
    S S1 0.31614(6) 0.80256(7) 0.33603(2) 0.02941(12) Uani d 1 . .
    S S2 0.33021(9) 0.22277(9) 0.44310(3) 0.04809(17) Uani d 1 . .
loop_
    _atom_site_aniso_label
    _atom_site_aniso_U_11
    _atom_site_aniso_U_22
    _atom_site_aniso_U_33
    _atom_site_aniso_U_12
    _atom_site_aniso_U_13
    _atom_site_aniso_U_23
    C1 0.0269(9) 0.0275(9) 0.0174(8) -0.0018(7) 0.0005(6) 0.0016(7)
    C2 0.0256(8) 0.0274(9) 0.0191(8) -0.0026(7) 0.0017(6) -0.0008(7)
    C3 0.0359(10) 0.0429(12) 0.0196(9) -0.0034(9) 0.0058(7) 0.0018(8)
    C4 0.0368(11) 0.0480(13) 0.0278(11) -0.0035(9) 0.0142(8) -0.0039(9)
    C5 0.0309(10) 0.0421(12) 0.0379(12) 0.0034(9) 0.0140(9) -0.0007(9)
    C6 0.0298(10) 0.0346(10) 0.0322(11) 0.0052(8) 0.0067(8) 0.0050(8)
    C7 0.0244(8) 0.0291(9) 0.0219(9) -0.0009(7) 0.0004(6) 0.0005(7)
    C8 0.0257(9) 0.0294(9) 0.0256(9) -0.0003(7) -0.0006(7) 0.0017(7)
    C9 0.0327(10) 0.0371(11) 0.0269(10) 0.0007(8) 0.0020(8) 0.0004(8)
    C10 0.0318(10) 0.0400(12) 0.0449(13) 0.0049(9) 0.0081(9) -0.0054(10)
    C11 0.0314(11) 0.0419(12) 0.0554(15) 0.0082(9) -0.0016(10) 0.0047(11)
    C12 0.0414(12) 0.0523(14) 0.0376(13) 0.0085(11) -0.0036(10) 0.0139(11)
    C13 0.0331(11) 0.0369(12) 0.0568(16) 0.0028(9) 0.0003(10) -0.0137(11)
    N1 0.0247(7) 0.0278(8) 0.0217(8) 0.0002(6) 0.0047(6) 0.0015(6)
    N2 0.0246(7) 0.0311(8) 0.0216(8) 0.0017(6) 0.0016(6) 0.0026(6)
    N3 0.0267(8) 0.0346(9) 0.0236(8) 0.0046(7) 0.0035(6) 0.0034(7)
    N4 0.0319(9) 0.0440(10) 0.0304(9) 0.0065(8) 0.0022(7) 0.0108(8)
    N5 0.0803(17) 0.0623(15) 0.0260(10) 0.0160(13) -0.0157(10) -0.0098(10)
    Cu1 0.02419(16) 0.0377(2) 0.02004(17) 0.00875(13) 0.00685(11) 0.00895(13)
    S1 0.0304(2) 0.0383(3) 0.0196(2) 0.0038(2) 0.00108(17) 0.00653(19)
    S2 0.0581(4) 0.0487(4) 0.0380(3) -0.0128(3) 0.0077(3) -0.0015(3)
_geom_special_details
;
 All esds (except the esd in the dihedral angle between two l.s. planes)
 are estimated using the full covariance matrix.  The cell esds are taken
 into account individually in the estimation of esds in distances, angles
 and torsion angles; correlations between esds in cell parameters are only
 used when they are defined by crystal symmetry.  An approximate (isotropic)
 treatment of cell esds is used for estimating esds involving l.s. planes.
;
loop_
    _geom_bond_atom_site_label_1
    _geom_bond_atom_site_label_2
    _geom_bond_site_symmetry_2
    _geom_bond_distance
    _geom_bond_publ_flag
    C1 N2 . 1.313(2) ?
    C1 C2 . 1.452(3) ?
    C1 S1 . 1.7106(18) ?
    C2 N1 . 1.356(2) ?
    C2 C3 . 1.382(3) ?
    C2 S1 . 2.8397(19) ?
    C3 C4 . 1.383(3) ?
    C3 H3 . 0.9300 ?
    C4 C5 . 1.382(3) ?
    C4 H4 . 0.9300 ?
    C5 C6 . 1.383(3) ?
    C5 H5 . 0.9300 ?
    C6 N1 . 1.337(2) ?
    C6 H6 . 0.9300 ?
    C7 N3 . 1.301(2) ?
    C7 C8 . 1.465(3) ?
    C7 S1 . 1.7300(19) ?
    C8 N4 . 1.338(3) ?
    C8 C9 . 1.390(3) ?
    C8 S1 . 2.774(2) ?
    C9 C10 . 1.382(3) ?
    C9 H9 . 0.9300 ?
    C10 C11 . 1.382(4) ?
    C10 H10 . 0.9300 ?
    C11 C12 . 1.384(4) ?
    C11 H11 . 0.9300 ?
    C12 N4 . 1.331(3) ?
    C12 H12 . 0.9300 ?
    C13 N5 . 1.115(3) ?
    C13 S2 . 1.644(3) ?
    N1 Cu1 . 2.0463(15) ?
    N2 N3 . 1.370(2) ?
    N2 Cu1 . 2.0267(16) ?
    N2 S1 . 2.5392(16) ?
    N3 S1 . 2.5657(16) ?
    N4 S1 . 2.9062(18) ?
    N5 S2 . 2.759(2) ?
    Cu1 N2 3_666 2.0267(16) ?
    Cu1 N1 3_666 2.0463(15) ?
    Cu1 S2 3_666 2.8124(7) ?
    Cu1 S2 . 2.8125(7) ?
    S1 S2 1_565 4.0094(9) ?
    S2 S1 1_545 4.0094(9) ?
loop_
    _geom_angle_atom_site_label_1
    _geom_angle_atom_site_label_2
    _geom_angle_atom_site_label_3
    _geom_angle_site_symmetry_1
    _geom_angle_site_symmetry_3
    _geom_angle
    _geom_angle_publ_flag
    N2 C1 C2 . . 118.82(16) ?
    N2 C1 S1 . . 113.60(14) ?
    C2 C1 S1 . . 127.58(14) ?
    N1 C2 C3 . . 122.97(18) ?
    N1 C2 C1 . . 113.12(15) ?
    C3 C2 C1 . . 123.91(18) ?
    N1 C2 S1 . . 141.62(12) ?
    C3 C2 S1 . . 95.40(13) ?
    C1 C2 S1 . . 28.52(8) ?
    C2 C3 C4 . . 118.45(19) ?
    C2 C3 H3 . . 120.8 ?
    C4 C3 H3 . . 120.8 ?
    C5 C4 C3 . . 119.16(19) ?
    C5 C4 H4 . . 120.4 ?
    C3 C4 H4 . . 120.4 ?
    C4 C5 C6 . . 119.0(2) ?
    C4 C5 H5 . . 120.5 ?
    C6 C5 H5 . . 120.5 ?
    N1 C6 C5 . . 122.9(2) ?
    N1 C6 H6 . . 118.6 ?
    C5 C6 H6 . . 118.6 ?
    N3 C7 C8 . . 124.76(17) ?
    N3 C7 S1 . . 114.92(14) ?
    C8 C7 S1 . . 120.27(14) ?
    N4 C8 C9 . . 123.86(18) ?
    N4 C8 C7 . . 114.43(17) ?
    C9 C8 C7 . . 121.69(18) ?
    N4 C8 S1 . . 81.95(12) ?
    C9 C8 S1 . . 154.16(14) ?
    C7 C8 S1 . . 32.59(9) ?
    C10 C9 C8 . . 118.2(2) ?
    C10 C9 H9 . . 120.9 ?
    C8 C9 H9 . . 120.9 ?
    C9 C10 C11 . . 118.7(2) ?
    C9 C10 H10 . . 120.6 ?
    C11 C10 H10 . . 120.6 ?
    C10 C11 C12 . . 118.7(2) ?
    C10 C11 H11 . . 120.6 ?
    C12 C11 H11 . . 120.6 ?
    N4 C12 C11 . . 123.8(2) ?
    N4 C12 H12 . . 118.1 ?
    C11 C12 H12 . . 118.1 ?
    N5 C13 S2 . . 178.0(3) ?
    C6 N1 C2 . . 117.53(16) ?
    C6 N1 Cu1 . . 128.20(13) ?
    C2 N1 Cu1 . . 114.18(12) ?
    C1 N2 N3 . . 113.62(15) ?
    C1 N2 Cu1 . . 113.43(13) ?
    N3 N2 Cu1 . . 132.74(12) ?
    C1 N2 S1 . . 38.12(9) ?
    N3 N2 S1 . . 75.50(9) ?
    Cu1 N2 S1 . . 151.43(8) ?
    C7 N3 N2 . . 111.07(15) ?
    C7 N3 S1 . . 37.70(9) ?
    N2 N3 S1 . . 73.37(9) ?
    C12 N4 C8 . . 116.71(19) ?
    C12 N4 S1 . . 172.31(16) ?
    C8 N4 S1 . . 70.92(11) ?
    C13 N5 S2 . . 1.19(15) ?
    N2 Cu1 N2 . 3_666 180.0 ?
    N2 Cu1 N1 . 3_666 99.96(6) ?
    N2 Cu1 N1 3_666 3_666 80.04(6) ?
    N2 Cu1 N1 . . 80.04(6) ?
    N2 Cu1 N1 3_666 . 99.96(6) ?
    N1 Cu1 N1 3_666 . 180.0 ?
    N2 Cu1 S2 . 3_666 91.78(5) ?
    N2 Cu1 S2 3_666 3_666 88.22(5) ?
    N1 Cu1 S2 3_666 3_666 91.80(5) ?
    N1 Cu1 S2 . 3_666 88.20(5) ?
    N2 Cu1 S2 . . 88.22(5) ?
    N2 Cu1 S2 3_666 . 91.78(5) ?
    N1 Cu1 S2 3_666 . 88.20(5) ?
    N1 Cu1 S2 . . 91.80(5) ?
    S2 Cu1 S2 3_666 . 180.00(2) ?
    C1 S1 C7 . . 86.79(9) ?
    C1 S1 N2 . . 28.28(7) ?
    C7 S1 N2 . . 58.51(7) ?
    C1 S1 N3 . . 59.41(7) ?
    C7 S1 N3 . . 27.38(7) ?
    N2 S1 N3 . . 31.13(5) ?
    C1 S1 C8 . . 113.89(8) ?
    C7 S1 C8 . . 27.14(7) ?
    N2 S1 C8 . . 85.63(5) ?
    N3 S1 C8 . . 54.50(5) ?
    C1 S1 C2 . . 23.90(7) ?
    C7 S1 C2 . . 110.69(7) ?
    N2 S1 C2 . . 52.18(5) ?
    N3 S1 C2 . . 83.31(5) ?
    C8 S1 C2 . . 137.77(6) ?
    C1 S1 N4 . . 140.66(7) ?
    C7 S1 N4 . . 54.21(7) ?
    N2 S1 N4 . . 112.55(5) ?
    N3 S1 N4 . . 81.50(5) ?
    C8 S1 N4 . . 27.13(5) ?
    C2 S1 N4 . . 164.06(5) ?
    C1 S1 S2 . 1_565 95.46(7) ?
    C7 S1 S2 . 1_565 63.79(7) ?
    N2 S1 S2 . 1_565 82.33(4) ?
    N3 S1 S2 . 1_565 70.21(4) ?
    C8 S1 S2 . 1_565 64.66(4) ?
    C2 S1 S2 . 1_565 105.86(4) ?
    N4 S1 S2 . 1_565 73.36(4) ?
    C13 S2 N5 . . 0.81(10) ?
    C13 S2 Cu1 . . 101.44(9) ?
    N5 S2 Cu1 . . 102.00(6) ?
    C13 S2 S1 . 1_545 70.19(8) ?
    N5 S2 S1 . 1_545 69.96(5) ?
    Cu1 S2 S1 . 1_545 151.94(2) ?
loop_
    _geom_hbond_atom_site_label_D
    _geom_hbond_atom_site_label_H
    _geom_hbond_atom_site_label_A
    _geom_hbond_site_symmetry_A
    _geom_hbond_distance_DH
    _geom_hbond_distance_HA
    _geom_hbond_distance_DA
    _geom_hbond_angle_DHA
    C3 H3 N5 2_655 0.93 2.53 3.353(3) 147.0
    C6 H6 N3 3_666 0.93 2.35 3.143(3) 142.3
    C4 H4 N4 2_645 0.93 2.57 3.458(3) 160.6
_shelx_hkl_file
;
  -1   0   0  782.42   27.50
   1   0   0  831.52   27.60
  -1   0   0  733.13   27.50
  -1   0   0  783.22   27.40
  -1   0   0  814.72   27.70
  -2   0   0  877.61   32.60
  -2   0   0  931.61   31.70
   2   0   0  955.50   32.50
   2   0   0  910.91   32.40
  -2   0   0  935.51   32.50
  -2   0   0  875.01   32.20
  -2   0   0  873.61   32.20
   2   0   0  950.40   32.20
  -2   0   0  885.91   32.40
   2   0   0  938.61   32.40
  -3   0   0  839.42   29.90
  -3   0   0  856.41   29.10
  -3   0   0  811.12   30.30
  -3   0   0  821.32   30.00
  -3   0   0  805.12   30.60
  -4   0   0   17.80    1.70
  -4   0   0   16.40    2.60
  -4   0   0    9.20    2.30
  -4   0   0   12.90    2.10
  -4   0   0   14.80    2.20
  -5   0   0  321.07   14.90
  -5   0   0  315.37   13.90
  -5   0   0  334.87   12.40
  -5   0   0  333.07   14.10
  -5   0   0  325.77   14.40
  -6   0   0 1132.79   43.70
  -6   0   0 1133.99   44.90
  -6   0   0 1152.48   43.70
  -6   0   0 1166.28   44.20
  -6   0   0 1261.87   41.50
  -7   0   0   50.29    5.40
  -7   0   0   43.00    5.10
   7   0   0   36.50    4.50
  -7   0   0   47.20    6.40
  -7   0   0   45.20    5.70
  -8   0   0    4.40    2.80
  -8   0   0    9.10    3.40
   8   0   0    4.50    2.30
  -8   0   0    3.90    2.60
  -8   0   0    7.60    3.00
  -9   0   0   10.40    4.20
  -9   0   0    9.00    4.10
  -9   0   0   10.50    3.60
  -9   0   0    7.60    3.20
   9   0   0    9.70    3.00
 -10   0   0   50.49    6.90
 -10   0   0   47.70    7.10
 -10   0   0   49.30    7.70
 -10   0   0   68.69    9.60
 -11   0   0   10.90    5.80
 -11   0   0   30.40    7.90
 -11   0   0    1.60    3.40
 -11   0   0   12.70    4.80
 -11   0   0    9.80    5.40
 -12   0   0   56.49   10.70
 -12   0   0   47.50    8.30
 -12   0   0   74.49   12.10
 -12   0   0   51.79    7.90
   0  -1   0   -0.30    0.40
   0  -1   0   -0.50    0.40
   0  -1   0   -0.50    0.40
   0  -1   0   -0.40    0.40
   0  -1   0   -0.40    0.30
   0  -1   0    0.20    0.40
   0  -1   0   -0.90    0.30
   0  -1   0    0.50    0.40
   0  -1   0   -0.40    0.30
   0  -1   0   -0.20    0.40
   0  -1   0    0.60    0.50
   0   1   0   -0.20    0.40
   0   1   0   -0.20    0.40
   0   1   0   -0.70    0.40
   0   1   0   -0.50    0.40
   0   1   0   -0.80    0.40
   0   1   0    0.50    0.50
   0   1   0   -0.30    0.40
   0   1   0   -0.30    0.40
   0   1   0   -0.20    0.30
   0   1   0    0.00    0.40
   0   1   0   -0.20    0.50
   1  -1   0   38.40    2.20
   1  -1   0   39.60    2.40
   1  -1   0   41.10    1.80
  -1  -1   0   42.50    2.40
  -1  -1   0   38.20    2.20
  -1  -1   0   33.60    2.10
  -1  -1   0   37.90    2.10
  -1  -1   0   35.70    2.10
  -1  -1   0   36.40    2.40
  -1  -1   0   36.60    1.60
   1  -1   0   33.50    2.20
   1  -1   0   36.70    2.20
   1  -1   0   36.30    1.80
  -1  -1   0   36.30    2.20
   1  -1   0   39.10    2.20
   1   1   0   34.50    2.30
   1   1   0   37.10    2.20
  -1   1   0   36.40    2.20
  -1   1   0   38.30    2.40
   1   1   0   35.70    2.10
  -1   1   0   37.40    2.50
   1   1   0   35.80    2.20
  -1   1   0   38.40    2.20
   1   1   0   33.80    2.10
  -1   1   0   33.40    2.20
  -1   1   0   33.50    1.80
  -1   1   0   35.70    2.20
  -1   1   0   33.10    1.80
   1   1   0   36.60    2.10
   1   1   0   38.40    2.40
   1   1   0   37.00    1.60
  -2  -1   0  330.77   13.80
   2  -1   0  367.06   13.40
   2  -1   0  347.87   13.00
  -2  -1   0  368.46   13.30
   2  -1   0  352.26   12.20
  -2  -1   0  345.57   13.30
  -2  -1   0  365.26   13.40
  -2  -1   0  400.36   13.40
   2  -1   0  352.56   13.70
  -2  -1   0  344.37   12.90
  -2  -1   0  340.57   13.60
  -2   1   0  341.87   13.30
   2   1   0  350.46   12.90
  -2   1   0  363.36   13.40
   2   1   0  340.97   13.20
  -2   1   0  356.66   13.00
  -2   1   0  340.37   13.30
   2   1   0  354.96   13.00
  -2   1   0  346.47   12.20
   2   1   0  340.27   13.10
  -2   1   0  336.47   13.60
   3  -1   0   48.30    3.10
  -3  -1   0   48.40    3.30
  -3  -1   0   55.89    3.40
  -3  -1   0   51.99    3.80
  -3  -1   0   56.19    3.30
  -3   1   0   55.89    3.90
  -3   1   0   55.19    3.50
   3   1   0   46.60    2.90
   3   1   0   49.90    3.10
  -3   1   0   52.69    3.80
  -3   1   0   53.19    3.40
  -4  -1   0  271.87   11.40
  -4  -1   0  270.37   11.60
  -4  -1   0  268.37   11.60
  -4  -1   0  273.97   12.30
   4  -1   0  277.77   11.40
   4   1   0  251.97   11.10
  -4   1   0  255.77   11.50
  -4   1   0  276.17   12.40
   4   1   0  297.27   10.90
  -4   1   0  268.07   12.20
  -4   1   0  277.67   11.70
  -5  -1   0   30.10    3.60
  -5  -1   0   30.80    4.30
  -5  -1   0   31.10    3.60
  -5  -1   0   33.00    3.70
   5   1   0   38.40    3.70
  -5   1   0   23.00    3.80
  -5   1   0   30.10    3.50
  -5   1   0   37.40    4.40
  -5   1   0   35.80    3.90
  -6  -1   0    1.60    1.60
  -6  -1   0    1.10    1.70
  -6  -1   0    0.60    2.20
  -6  -1   0   -1.00    1.40
  -6   1   0   -0.40    1.90
   6   1   0    0.90    1.40
  -6   1   0    2.30    2.40
  -6   1   0    0.00    1.60
  -6   1   0   -0.60    1.30
  -7  -1   0    0.80    2.70
  -7  -1   0    3.00    1.90
  -7  -1   0   -1.00    2.00
  -7  -1   0    1.00    2.00
   7   1   0    2.80    1.80
  -7   1   0    4.30    2.50
  -7   1   0    4.60    3.10
  -7   1   0   -0.50    1.90
  -7   1   0    1.80    2.10
  -8  -1   0    9.80    4.00
  -8  -1   0    3.70    2.80
  -8  -1   0    5.00    2.90
  -8  -1   0    1.10    2.20
  -8   1   0    6.30    3.70
  -8   1   0    3.10    2.80
  -8   1   0    7.10    3.30
   8   1   0    2.80    1.90
  -8   1   0    5.20    2.80
  -9  -1   0    3.70    2.80
  -9  -1   0    4.70    3.20
  -9  -1   0    6.30    3.10
  -9  -1   0   11.80    4.80
  -9  -1   0    4.00    4.00
  -9   1   0   11.50    4.50
  -9   1   0    7.50    3.10
  -9   1   0    5.80    3.60
  -9   1   0   14.00    3.90
   9   1   0    5.80    2.50
 -10  -1   0    1.20    4.20
 -10  -1   0   -3.50    2.10
 -10  -1   0   -4.30    2.60
 -10  -1   0   -4.00    2.10
 -10  -1   0   -0.40    3.50
 -10   1   0    0.40    3.80
 -10   1   0   -2.00    2.70
 -10   1   0    0.20    2.60
 -10   1   0    1.40    3.80
 -11  -1   0    1.00    3.30
 -11  -1   0    4.50    4.00
 -11  -1   0    4.60    4.90
 -11  -1   0    5.20    5.30
 -11   1   0    1.10    3.30
 -11   1   0   -2.60    3.60
 -11   1   0   -3.00    4.10
 -11   1   0    0.70    3.30
 -12  -1   0   -3.40    4.60
 -12  -1   0    0.10    3.70
 -12  -1   0   -2.10    3.40
 -12  -1   0   -1.40    3.80
 -12   1   0   -2.90    4.70
 -12   1   0   -1.40    3.50
 -12   1   0   -4.80    2.80
 -12   1   0    6.60    5.60
   0  -2   0  209.98    8.30
   0  -2   0  189.48    8.20
   0  -2   0  205.78    8.20
   0  -2   0  185.98    8.10
   0  -2   0  194.68    8.10
   0  -2   0  193.18    8.50
   0  -2   0  187.48    8.10
   0   2   0  192.88    8.10
   0   2   0  203.28    8.10
   0   2   0  184.18    7.50
   0   2   0  201.78    7.90
   0   2   0  182.28    8.00
   0   2   0  188.28    8.10
   0   2   0  189.68    8.10
   0   2   0  194.18    8.10
   0   2   0  187.28    8.10
   0   2   0  189.88    8.50
  -1  -2   0  480.75   17.80
  -1  -2   0  470.15   17.90
  -1  -2   0  465.85   18.20
   1  -2   0  476.45   17.80
   1  -2   0  463.35   17.90
   1  -2   0  462.15   18.20
   1  -2   0  480.35   17.90
   1  -2   0  504.35   18.20
   1  -2   0  489.55   17.40
  -1  -2   0  487.85   17.80
   1  -2   0  473.25   16.90
  -1  -2   0  460.55   17.70
  -1  -2   0  464.65   17.80
  -1  -2   0  477.95   17.60
  -1   2   0  462.75   17.60
   1   2   0  473.35   17.70
   1   2   0  497.75   17.50
  -1   2   0  490.45   17.90
  -1   2   0  445.36   17.30
   1   2   0  481.15   17.70
  -1   2   0  473.35   18.00
  -1   2   0  516.65   18.10
   1   2   0  412.96   17.50
  -1   2   0  469.05   17.90
  -1   2   0  471.55   17.80
   1   2   0  473.35   17.90
   1   2   0  471.45   17.60
  -1   2   0  494.45   18.00
  -2  -2   0 1270.17   47.20
  -2  -2   0 1340.67   46.70
   2  -2   0 1368.46   45.60
   2  -2   0 1317.87   46.80
  -2  -2   0 1327.37   46.50
  -2  -2   0 1248.08   46.40
   2  -2   0 1322.07   45.50
  -2  -2   0 1237.28   46.50
  -2  -2   0 1364.26   45.20
   2   2   0 1337.57   45.20
  -2   2   0 1320.57   45.60
   2   2   0 1308.67   46.40
  -2   2   0 1311.57   46.70
   2   2   0 1305.17   46.30
  -2   2   0 1284.87   46.80
   2   2   0 1301.57   46.70
   2   2   0 1296.17   46.30
  -2   2   0 1296.07   46.70
  -2   2   0 1300.17   45.60
  -2   2   0 1331.07   46.70
  -3  -2   0 1378.56   47.90
   3  -2   0 1466.25   47.40
   3  -2   0 1351.56   48.10
   3  -2   0 1360.96   49.60
  -3  -2   0 1345.57   49.10
  -3  -2   0 1333.97   49.99
  -3  -2   0 1347.77   49.30
  -3  -2   0 1302.27   48.90
   3   2   0 1441.06   48.00
   3   2   0 1345.27   48.70
   3   2   0 1398.36   49.20
  -3   2   0 1345.47   49.60
  -3   2   0 1450.35   48.30
  -3   2   0 1415.46   49.30
   3   2   0 1326.47   48.70
  -3   2   0 1326.97   49.10
   3   2   0 1390.26   48.60
  -3   2   0 1346.67   49.10
  -4  -2   0  348.67   13.40
  -4  -2   0  334.37   15.30
  -4  -2   0  354.66   14.90
  -4  -2   0  336.17   14.30
   4  -2   0  338.97   13.40
  -4  -2   0  313.37   14.00
  -4   2   0  336.57   14.30
   4   2   0  350.86   13.50
   4   2   0  346.27   13.80
  -4   2   0  339.17   15.00
  -4   2   0  331.17   14.20
  -5  -2   0    4.70    1.80
  -5  -2   0    7.30    2.60
  -5  -2   0    7.30    2.30
  -5  -2   0    4.10    1.70
  -5  -2   0    4.60    2.50
  -5   2   0    5.70    2.00
  -5   2   0    4.30    2.30
  -5   2   0    1.30    2.00
  -5   2   0    8.30    2.30
   5   2   0    2.40    1.50
  -6  -2   0   -0.30    1.70
  -6  -2   0    0.30    1.60
  -6  -2   0    0.90    1.70
  -6  -2   0    4.40    2.70
  -6  -2   0   -0.70    1.70
   6   2   0   -1.10    1.20
  -6   2   0    2.10    1.90
  -6   2   0    0.00    2.00
  -6   2   0    1.00    1.80
  -6   2   0    3.80    2.60
  -7  -2   0   14.90    3.90
  -7  -2   0   14.70    3.10
  -7  -2   0   10.30    3.80
  -7  -2   0    8.30    3.00
  -7  -2   0    6.20    2.60
  -7   2   0   13.50    3.90
  -7   2   0   10.20    3.10
  -7   2   0   12.60    3.20
   7   2   0   10.20    2.50
  -7   2   0   13.80    4.00
  -8  -2   0  262.17   13.80
  -8  -2   0  263.07   16.00
  -8  -2   0  275.87   15.70
  -8  -2   0  281.47   13.80
  -8  -2   0  277.47   14.60
  -8   2   0  298.67   16.20
   8   2   0  244.98   12.70
  -8   2   0  277.37   14.30
  -8   2   0  276.67   15.60
  -8   2   0  254.27   14.20
  -9  -2   0   89.29   10.90
  -9  -2   0   90.29   10.50
  -9  -2   0  103.29    9.00
  -9  -2   0   99.49    9.60
  -9  -2   0  114.69    8.40
  -9   2   0  107.19   10.90
  -9   2   0   91.49    9.20
  -9   2   0   98.69    9.60
   9   2   0   94.89    7.00
  -9   2   0   89.99   10.50
 -10  -2   0   13.60    3.90
 -10  -2   0   13.30    5.40
 -10  -2   0    9.80    4.10
 -10  -2   0    6.80    5.10
 -10   2   0    6.10    3.80
 -10   2   0    4.00    4.50
 -10   2   0   11.60    5.20
 -10   2   0    9.20    4.10
 -11  -2   0    1.20    5.00
 -11  -2   0    1.50    3.30
 -11  -2   0   -1.50    3.90
 -11  -2   0    5.80    4.20
 -11   2   0    2.30    3.70
 -11   2   0    1.90    5.00
 -11   2   0    5.70    4.10
 -11   2   0   -2.50    3.90
   0  -3   0    0.30    1.20
   0  -3   0   -0.60    1.10
   0  -3   0    1.30    1.30
   0  -3   0   -0.40    1.10
   0  -3   0    0.20    1.00
   0   3   0   -0.60    0.60
   0   3   0   -0.70    1.20
   0   3   0    1.10    1.10
   0   3   0    0.20    1.00
   0   3   0    0.70    1.20
   0   3   0   -0.20    1.10
  -1  -3   0    6.40    1.80
  -1  -3   0    3.60    1.60
  -1  -3   0    5.20    1.50
  -1  -3   0    3.30    1.30
   1  -3   0    1.80    1.30
   1  -3   0    4.70    2.00
   1  -3   0    5.00    1.80
  -1  -3   0    5.90    1.60
  -1  -3   0    4.10    1.50
   1   3   0    2.90    1.40
  -1   3   0    4.60    1.60
  -1   3   0    7.00    1.70
  -1   3   0    3.10    1.30
   1   3   0    1.70    1.50
  -1   3   0    4.90    1.60
   1   3   0    6.30    0.80
   1   3   0    5.10    1.50
   1   3   0    3.10    1.40
  -1   3   0    6.00    1.60
   1   3   0    4.70    1.40
  -1   3   0    5.50    1.40
  -2  -3   0   15.40    2.40
   2  -3   0   20.80    3.20
  -2  -3   0   21.20    2.80
  -2  -3   0   19.70    2.70
   2  -3   0   18.90    2.80
   2  -3   0   21.80    1.90
  -2  -3   0   20.40    3.20
  -2  -3   0   21.70    2.80
  -2   3   0   23.70    2.80
   2   3   0   19.60    2.60
  -2   3   0   23.00    2.90
   2   3   0   23.10    2.70
  -2   3   0   18.90    2.70
  -2   3   0   24.10    3.10
   2   3   0   23.40    3.10
  -2   3   0   22.80    3.00
  -2   3   0   25.20    2.50
   2   3   0   22.90    2.70
   3  -3   0   19.40    3.10
  -3  -3   0   18.90    2.70
  -3  -3   0   22.30    3.00
   3  -3   0   23.80    2.00
  -3  -3   0   22.60    2.90
  -3  -3   0   24.00    3.10
  -3  -3   0   17.70    3.20
   3  -3   0   24.00    2.20
   3   3   0   25.50    3.00
   3   3   0   22.60    1.30
   3   3   0   22.80    3.20
  -3   3   0   23.20    2.20
  -3   3   0   17.10    2.80
  -3   3   0   18.40    2.80
  -3   3   0   23.20    3.20
  -3   3   0   22.40    2.10
   3   3   0   16.20    2.40
  -3   3   0   16.00    2.90
   3   3   0   17.20    2.50
   4  -3   0   58.89    5.70
   4  -3   0   56.09    2.80
  -4  -3   0   54.59    4.90
  -4  -3   0   53.89    5.20
  -4  -3   0   72.39    6.60
   4  -3   0   50.29    3.30
  -4  -3   0   64.29    4.90
  -4  -3   0   60.29    3.20
  -4   3   0   66.39    4.90
   4   3   0   64.19    4.20
  -4   3   0   59.99    5.30
   4   3   0   62.49    4.10
  -4   3   0   46.90    4.90
   4   3   0   56.69    3.10
   4   3   0   57.99    4.10
  -4   3   0   58.19    5.70
  -5  -3   0   22.60    3.60
  -5  -3   0   19.20    3.60
  -5  -3   0   19.00    2.40
  -5  -3   0   23.20    3.40
  -5  -3   0   23.10    4.30
   5  -3   0   21.90    2.60
  -5   3   0   19.90    4.00
  -5   3   0   20.10    3.40
   5   3   0   25.70    3.30
   5   3   0   22.80    3.10
  -5   3   0   18.30    3.20
  -6  -3   0    3.30    2.70
  -6  -3   0   -0.20    1.70
  -6  -3   0   -0.10    1.50
  -6  -3   0   -1.60    1.70
  -6  -3   0   -1.30    2.50
  -6   3   0    0.80    2.00
  -6   3   0    5.10    2.40
  -6   3   0    3.30    2.60
  -6   3   0   -2.60    2.00
   6   3   0    1.40    1.80
   6   3   0    1.40    1.40
  -7  -3   0    0.40    1.70
  -7  -3   0    0.40    1.90
  -7  -3   0   -0.60    1.80
  -7  -3   0    1.10    2.90
  -7  -3   0    1.20    2.60
  -7   3   0    0.10    2.10
  -7   3   0    0.30    2.20
  -7   3   0   -2.30    2.20
  -7   3   0    0.70    1.90
   7   3   0   -0.40    1.60
  -8  -3   0    0.80    2.20
  -8  -3   0    0.30    2.40
  -8  -3   0    1.10    3.00
  -8  -3   0   -0.80    2.20
  -8  -3   0   -0.10    3.10
  -8   3   0    2.30    3.20
  -8   3   0    0.50    2.20
  -8   3   0   -0.90    2.70
  -8   3   0   -1.00    2.60
   8   3   0   -1.70    1.80
  -9  -3   0    7.40    3.10
  -9  -3   0   11.60    4.80
  -9  -3   0    4.80    4.20
  -9  -3   0    5.50    3.50
  -9   3   0    7.80    4.30
  -9   3   0    8.40    3.60
  -9   3   0    4.30    3.30
   9   3   0    4.60    2.70
  -9   3   0    9.00    4.40
 -10  -3   0   -0.30    4.20
 -10  -3   0   -0.20    3.30
 -10  -3   0    3.20    4.40
 -10  -3   0    0.90    3.00
 -10   3   0   -5.20    2.20
 -10   3   0    1.00    4.70
 -10   3   0    2.00    4.30
 -10   3   0    0.70    3.30
 -11  -3   0   -1.60    4.30
 -11  -3   0   -1.30    3.00
 -11  -3   0   -1.80    3.30
 -11  -3   0   -2.00    5.00
 -11   3   0   -0.10    4.70
 -11   3   0    0.50    3.30
 -11   3   0   -0.80    4.50
 -11   3   0    5.00    4.50
   0  -4   0 1131.69   40.20
   0  -4   0 1040.90   40.70
   0  -4   0 1079.79   40.10
   0  -4   0 1042.80   40.00
   0   4   0 1078.29   40.00
   0   4   0 1067.49   38.60
   0   4   0 1112.49   40.10
   0   4   0 1125.69   40.10
   0   4   0 1051.69   39.80
   1  -4   0  163.88    8.60
  -1  -4   0  165.08    8.10
  -1  -4   0  179.08    8.70
  -1  -4   0  162.28    8.50
  -1  -4   0  178.18    8.70
   1  -4   0  162.88    9.10
  -1  -4   0  176.38    8.60
  -1  -4   0  157.18    9.10
   1  -4   0  168.48    8.60
  -1   4   0  176.88    8.70
   1   4   0  172.08    8.40
  -1   4   0  161.28    8.10
   1   4   0  161.78    8.40
   1   4   0  161.28    8.50
  -1   4   0  168.98    8.60
  -1   4   0  158.08    8.50
   1   4   0  166.98    6.70
   1   4   0  162.98    8.40
   1   4   0  162.78    8.30
  -1   4   0  161.08    7.80
   2  -4   0   41.20    2.90
  -2  -4   0   39.90    4.30
  -2  -4   0   43.60    4.60
  -2  -4   0   44.00    4.50
  -2  -4   0   49.80    4.60
   2  -4   0   50.79    4.90
  -2  -4   0   45.80    4.50
  -2  -4   0   38.40    4.70
   2  -4   0   38.10    4.70
   2   4   0   36.80    3.80
  -2   4   0   48.00    4.70
   2   4   0   46.00    4.50
  -2   4   0   45.90    4.00
   2   4   0   36.90    4.40
  -2   4   0   50.69    4.90
  -2   4   0   42.20    4.40
   2   4   0   38.50    4.00
  -2   4   0   48.80    4.60
   2   4   0   42.90    4.30
  -3  -4   0   62.29    4.80
  -3  -4   0   66.59    5.10
  -3  -4   0   48.10    5.70
  -3  -4   0   56.29    5.80
   3  -4   0   49.50    5.20
  -3  -4   0   67.59    5.00
   3  -4   0   61.79    3.20
  -3  -4   0   51.19    5.10
   3   4   0   60.79    4.50
   3   4   0   59.19    5.80
  -3   4   0   51.99    5.30
  -3   4   0   53.99    3.80
  -3   4   0   51.29    5.30
  -3   4   0   62.19    5.70
   3   4   0   62.19    4.40
   3   4   0   58.19    4.40
   3   4   0   57.49    5.10
  -3   4   0   60.79    5.50
  -3   4   0   74.39    5.30
   4  -4   0  165.68    9.10
  -4  -4   0  139.39    8.20
  -4  -4   0  134.69    8.30
  -4  -4   0  129.29    8.20
   4  -4   0  145.69    6.40
  -4  -4   0  148.59    9.40
  -4   4   0  159.68    8.90
  -4   4   0  156.18    8.80
   4   4   0  150.08    8.10
  -4   4   0  146.99    8.60
   4   4   0  150.78    8.00
   4   4   0  142.69    7.70
  -4   4   0  155.68    6.60
   4   4   0  152.58    8.10
  -4   4   0  158.08    9.20
  -5  -4   0  229.18   11.40
  -5  -4   0  182.78   10.40
  -5  -4   0  208.88   11.20
  -5  -4   0  219.18    8.30
   5  -4   0  204.88    8.70
  -5  -4   0  181.68   11.80
   5  -4   0  222.38    8.20
   5  -4   0  198.38   11.30
  -5   4   0  201.98   11.80
   5   4   0  192.48   10.10
  -5   4   0  206.18   11.30
  -5   4   0  202.38   11.00
  -5   4   0  215.18   11.40
   5   4   0  196.68   10.10
  -6  -4   0  200.48   12.60
  -6  -4   0  186.68   10.60
  -6  -4   0  198.58    9.00
  -6  -4   0  183.38   11.10
  -6  -4   0  206.68   11.70
  -6   4   0  196.18   11.70
  -6   4   0  200.88   11.40
  -6   4   0  194.98   11.10
   6   4   0  192.38   10.00
   6   4   0  198.58   10.10
  -6   4   0  182.98   11.90
  -7  -4   0   63.09    6.90
  -7  -4   0   61.29    7.60
  -7  -4   0   69.49    7.00
  -7  -4   0   49.90    7.50
  -7   4   0   66.09    8.00
  -7   4   0   59.29    6.90
  -7   4   0   61.59    7.30
  -7   4   0   57.49    7.40
   7   4   0   58.39    6.00
  -8  -4   0   -2.30    2.00
  -8  -4   0    4.50    3.80
  -8  -4   0    1.00    2.70
  -8  -4   0   -0.80    2.90
  -8   4   0   -1.90    2.90
  -8   4   0    3.40    3.30
  -8   4   0    0.90    2.80
   8   4   0    1.80    2.10
  -8   4   0    1.90    3.30
  -9  -4   0    2.00    3.20
  -9  -4   0    3.80    4.10
  -9  -4   0   -0.30    2.40
  -9  -4   0    7.90    4.90
  -9   4   0    3.20    3.90
  -9   4   0    3.70    3.50
  -9   4   0    6.10    4.40
  -9   4   0    1.50    3.10
 -10  -4   0    7.60    5.70
 -10  -4   0    9.30    4.20
 -10  -4   0    7.70    5.20
 -10  -4   0   10.70    4.00
 -10   4   0    4.00    4.20
 -10   4   0   -0.20    3.30
 -10   4   0    7.90    4.40
 -10   4   0    2.60    4.50
 -11  -4   0   10.70    6.70
 -11  -4   0   10.40    5.20
 -11  -4   0   11.80    6.20
 -11  -4   0   15.00    4.80
 -11   4   0   10.90    6.60
 -11   4   0   24.00    6.60
 -11   4   0    8.90    5.90
 -11   4   0   22.40    5.90
   0  -5   0   -2.20    1.80
   0  -5   0   -0.20    1.80
   0  -5   0   -1.30    1.20
   0  -5   0   -0.40    1.50
   0   5   0    1.40    1.20
   0   5   0    0.40    1.80
   0   5   0    1.50    1.90
   0   5   0   -0.60    1.50
   0   5   0    0.50    1.50
  -1  -5   0    8.60    2.30
  -1  -5   0    8.00    3.00
   1  -5   0   19.90    3.50
   1  -5   0   12.00    3.20
  -1  -5   0   11.10    2.70
  -1  -5   0    9.90    2.70
   1  -5   0    9.50    2.70
  -1  -5   0   15.00    3.20
  -1   5   0   14.20    3.00
  -1   5   0    9.90    2.60
   1   5   0   11.20    2.80
   1   5   0   12.30    2.80
   1   5   0   10.60    2.70
   1   5   0    8.10    2.20
  -1   5   0   11.40    2.30
  -1   5   0   14.00    3.10
   1   5   0   12.40    3.00
  -1   5   0   11.00    2.80
   1   5   0    9.50    1.50
   2  -5   0  150.68    6.80
   2  -5   0  125.89    8.70
   2  -5   0  145.69    8.70
  -2  -5   0  138.99    8.30
  -2  -5   0  147.19    9.30
  -2  -5   0  128.69    7.90
  -2  -5   0  146.89    8.60
  -2  -5   0  151.08    8.70
  -2  -5   0  169.58    8.80
   2   5   0  126.69    8.40
  -2   5   0  149.09    8.60
  -2   5   0  137.29    8.00
   2   5   0  136.59    8.10
   2   5   0  137.09    8.00
  -2   5   0  136.89    7.80
   2   5   0  143.29    8.10
   2   5   0  145.49    8.30
  -2   5   0  152.28    8.70
  -2   5   0  128.69    8.30
  -3  -5   0   48.60    6.40
   3  -5   0   51.79    6.50
  -3  -5   0   40.10    4.90
   3  -5   0   49.90    5.60
  -3  -5   0   66.09    6.30
  -3  -5   0   53.19    6.00
  -3  -5   0   47.80    5.60
   3  -5   0   49.50    3.10
  -3  -5   0   52.29    5.50
  -3   5   0   58.09    6.10
   3   5   0   53.29    6.00
   3   5   0   55.39    5.50
   3   5   0   50.89    5.30
   3   5   0   58.69    5.70
  -3   5   0   48.30    5.50
  -3   5   0   51.19    5.70
  -3   5   0   47.00    5.40
  -4  -5   0   26.70    4.80
   4  -5   0   29.10    2.20
  -4  -5   0   30.00    4.70
  -4  -5   0   30.70    4.50
   4  -5   0   27.10    4.50
  -4  -5   0   32.70    5.50
  -4  -5   0   32.60    4.60
  -4   5   0   30.40    4.60
   4   5   0   34.00    4.40
   4   5   0   22.70    3.90
  -4   5   0   29.50    4.50
  -4   5   0   31.70    4.70
   4   5   0   24.80    3.90
  -4   5   0   29.80    4.90
   4   5   0   33.40    4.20
  -5  -5   0   23.70    4.20
  -5  -5   0   23.70    4.50
   5  -5   0   21.50    4.20
  -5  -5   0   27.30    4.30
   5  -5   0   27.00    2.30
  -5  -5   0   17.10    4.50
   5   5   0   28.10    4.20
  -5   5   0   30.60    4.90
   5   5   0   29.10    4.00
  -5   5   0   21.10    4.20
  -5   5   0   25.30    4.50
  -5   5   0   20.00    4.40
   5   5   0   22.40    3.80
   6  -5   0    1.10    2.50
  -6  -5   0    1.10    2.40
  -6  -5   0    5.20    2.60
  -6  -5   0    1.40    2.20
  -6  -5   0   -1.40    2.40
  -6   5   0    3.30    2.60
  -6   5   0    1.80    2.70
  -6   5   0   -1.70    2.00
   6   5   0    2.30    2.00
  -6   5   0   -2.50    1.90
   6   5   0   -1.10    1.60
   6   5   0    2.20    2.00
  -7  -5   0   18.10    5.30
  -7  -5   0   18.30    4.70
  -7  -5   0   19.20    4.50
  -7  -5   0   23.20    4.50
  -7   5   0   18.00    4.70
  -7   5   0   22.60    4.80
   7   5   0   14.20    3.50
  -7   5   0   13.10    4.80
  -7   5   0   29.10    5.80
   7   5   0   15.50    3.70
  -8  -5   0   -1.00    3.70
  -8  -5   0    4.30    3.10
  -8  -5   0    7.50    4.40
  -8  -5   0    0.70    3.00
   8   5   0    8.20    3.30
   8   5   0   -1.60    2.20
  -8   5   0    4.30    3.60
  -8   5   0   10.50    4.70
  -8   5   0   -0.20    3.20
  -8   5   0    5.60    3.90
  -9  -5   0   14.90    5.50
  -9  -5   0    2.40    3.10
  -9  -5   0    5.80    4.00
  -9  -5   0    6.70    5.10
  -9   5   0    8.90    4.30
  -9   5   0    4.20    3.70
  -9   5   0   11.40    5.20
  -9   5   0    3.20    4.60
 -10  -5   0    0.80    4.70
 -10  -5   0   -3.20    2.90
 -10  -5   0   -2.60    3.30
 -10  -5   0  -10.60    3.50
 -10   5   0   -1.00    3.40
 -10   5   0    0.00    4.20
 -10   5   0    0.70    5.10
 -10   5   0   -6.70    3.30
 -11  -5   0   -0.10    4.90
 -11  -5   0    3.10    5.80
 -11   5   0    2.10    4.20
 -11   5   0   -0.40    5.20
   0  -6   0   66.29    6.80
   0  -6   0   56.69    7.10
   0  -6   0   73.59    7.10
   0  -6   0   63.49    6.50
   0   6   0   68.39    4.60
   0   6   0   65.29    6.70
   0   6   0   77.79    7.20
   0   6   0   78.29    7.20
   0   6   0   55.79    6.20
  -1  -6   0  217.78   12.10
  -1  -6   0  192.78   12.40
   1  -6   0  215.38   12.60
   1  -6   0  206.68   11.70
  -1  -6   0  221.58   11.90
   1  -6   0  217.38   11.80
  -1  -6   0  210.38   11.80
   1   6   0  218.68    9.10
  -1   6   0  214.08   11.70
   1   6   0  228.28   11.60
  -1   6   0  202.38   11.60
  -1   6   0  213.68   10.50
   1   6   0  214.68   11.60
   1   6   0  225.78   11.70
  -1   6   0  224.68   11.60
  -1   6   0  223.28   11.90
   1   6   0  220.08   11.90
  -2  -6   0   50.89    6.10
   2  -6   0   44.40    5.90
   2  -6   0   36.20    5.90
  -2  -6   0   63.39    6.10
  -2  -6   0   40.80    5.60
  -2  -6   0   37.70    5.80
   2  -6   0   33.60    3.60
  -2  -6   0   40.30    5.30
  -2   6   0   40.40    5.00
  -2   6   0   43.90    5.60
   2   6   0   39.60    1.80
   2   6   0   45.90    1.80
  -2   6   0   49.30    5.90
  -2   6   0   32.90    4.50
   2   6   0   30.40    4.50
   2   6   0   38.20    5.00
   2   6   0   35.90    4.90
   2   6   0   40.00    5.60
  -2   6   0   31.60    5.00
   2   6   0   45.20    5.50
  -3  -6   0   43.50    5.90
   3  -6   0   40.20    6.20
  -3  -6   0   49.30    6.90
  -3  -6   0   46.80    5.60
  -3  -6   0   43.70    5.60
  -3  -6   0   52.69    6.40
   3  -6   0   43.10    3.10
   3  -6   0   37.50    5.30
  -3   6   0   42.60    5.80
   3   6   0   43.90    5.70
  -3   6   0   41.40    5.70
   3   6   0   36.50    5.00
  -3   6   0   41.70    5.60
  -3   6   0   41.80    5.60
   3   6   0   48.30    5.60
   4  -6   0   12.20    3.60
  -4  -6   0   12.30    3.70
  -4  -6   0    7.20    3.30
  -4  -6   0    8.30    3.00
  -4  -6   0    8.90    3.90
  -4  -6   0    9.30    3.20
   4   6   0    9.60    3.10
   4   6   0    8.10    2.70
  -4   6   0   11.40    3.70
  -4   6   0   10.50    3.30
  -4   6   0    3.40    2.90
   4   6   0   13.80    3.20
  -4   6   0   11.20    3.50
  -5  -6   0   37.00    5.50
  -5  -6   0   28.10    5.50
  -5  -6   0   35.20    5.90
  -5  -6   0   21.80    5.30
  -5  -6   0   39.40    5.90
   5  -6   0   33.00    5.40
  -5   6   0   35.90    5.70
  -5   6   0   43.10    6.10
   5   6   0   24.80    4.60
  -5   6   0   23.60    5.20
  -5   6   0   44.90    6.40
   5   6   0   26.70    4.60
   5   6   0   34.50    4.90
  -6  -6   0   49.90    7.60
  -6  -6   0   35.10    6.80
  -6  -6   0   45.70    6.50
   6  -6   0   33.90    5.80
  -6  -6   0   48.50    6.40
  -6  -6   0   47.10    6.70
  -6   6   0   50.49    7.30
  -6   6   0   35.00    6.10
  -6   6   0   46.40    6.60
  -6   6   0   38.10    6.50
   6   6   0   43.40    5.80
   6   6   0   49.90    6.10
  -7  -6   0   33.00    5.80
  -7  -6   0   29.10    6.80
  -7  -6   0   33.60    6.20
  -7  -6   0   36.10    5.90
   7   6   0   25.50    4.70
  -7   6   0   20.10    5.50
  -7   6   0   43.00    7.20
   7   6   0   32.90    5.20
  -7   6   0   21.10    5.40
  -7   6   0   24.10    5.50
  -8  -6   0   10.50    4.30
  -8  -6   0    6.40    4.50
  -8  -6   0   16.40    6.20
  -8  -6   0   13.70    4.60
  -8   6   0    8.60    4.00
   8   6   0    6.50    3.50
   8   6   0   14.20    4.00
  -8   6   0    9.40    4.40
  -8   6   0    4.40    3.70
  -8   6   0   13.00    4.90
  -9  -6   0   18.70    6.30
  -9  -6   0   12.10    4.70
  -9  -6   0    6.80    5.20
  -9  -6   0   20.80    5.20
  -9   6   0   14.30    5.60
  -9   6   0   13.30    4.80
  -9   6   0    8.40    5.40
  -9   6   0   20.10    6.10
 -10  -6   0    2.30    5.40
 -10  -6   0    4.60    3.80
 -10  -6   0    3.10    3.60
 -10  -6   0    4.30    5.80
 -10   6   0    1.00    4.30
 -10   6   0   -2.80    5.00
 -10   6   0    4.60    4.50
 -10   6   0    3.50    5.00
   0  -7   0   -0.30    2.90
   0  -7   0    3.30    2.70
   0  -7   0    0.60    2.30
   0  -7   0   -0.30    2.00
   0   7   0   -0.50    2.20
   0   7   0    0.70    1.60
   0   7   0   -0.50    2.10
   0   7   0    0.70    2.20
  -1  -7   0  125.89    8.90
   1  -7   0  106.19   10.30
  -1  -7   0   91.29    9.20
  -1  -7   0   89.69    9.80
   1  -7   0  115.49    8.50
   1  -7   0  120.29    6.80
   1  -7   0  110.99    8.40
  -1  -7   0   97.59    9.30
  -1   7   0  107.39    9.60
   1   7   0  110.89    5.70
   1   7   0  114.59    8.10
  -1   7   0   98.99    9.20
  -1   7   0   95.19    6.80
   1   7   0   89.09    8.90
   1   7   0  117.69    8.40
  -1   7   0  115.29    8.50
  -2  -7   0   24.00    5.40
   2  -7   0   22.10    3.20
   2  -7   0   12.30    4.20
  -2  -7   0   14.70    3.90
  -2  -7   0   30.60    5.20
   2  -7   0   20.60    4.40
  -2  -7   0   19.50    4.70
  -2  -7   0   27.50    4.40
  -2   7   0   15.20    4.00
   2   7   0   17.20    4.00
   2   7   0   22.80    4.50
  -2   7   0   26.20    4.80
  -2   7   0   21.80    4.00
   2   7   0   18.30    4.00
  -2   7   0   17.90    4.30
  -3  -7   0   -0.50    2.20
   3  -7   0    2.80    3.00
  -3  -7   0    1.00    3.00
  -3  -7   0    3.60    2.60
   3  -7   0    0.20    2.30
  -3  -7   0    0.20    2.20
  -3  -7   0    0.70    2.60
  -3   7   0    2.90    2.70
   3   7   0    1.00    2.50
  -3   7   0    4.40    2.80
   3   7   0    1.20    2.20
  -3   7   0   -0.40    2.40
   3   7   0    4.00    2.60
  -3   7   0    1.60    2.70
  -4  -7   0   11.30    4.40
  -4  -7   0    9.30    3.60
  -4  -7   0    6.00    3.40
   4  -7   0    4.80    3.00
  -4  -7   0    1.00    2.70
  -4  -7   0   11.90    4.10
  -4   7   0    4.80    3.20
  -4   7   0   11.30    3.90
   4   7   0   12.30    3.60
  -4   7   0    2.80    2.80
  -4   7   0    6.50    3.50
   4   7   0    8.70    3.60
   4   7   0    4.70    3.00
  -5  -7   0   15.50    4.60
  -5  -7   0   20.10    5.90
  -5  -7   0   22.00    5.10
   5  -7   0   18.10    4.40
  -5  -7   0   17.60    5.00
  -5  -7   0   17.60    4.50
   5   7   0   14.00    3.80
  -5   7   0   17.00    5.00
  -5   7   0   17.30    4.60
   5   7   0   16.70    4.10
   5   7   0   16.90    4.00
  -5   7   0   15.70    4.70
  -5   7   0   10.60    4.20
  -6  -7   0   12.10    4.20
  -6  -7   0    4.90    4.00
  -6  -7   0   18.50    5.70
  -6  -7   0    8.10    4.00
   6  -7   0    9.30    3.90
  -6  -7   0   12.50    4.30
   6   7   0   10.50    3.70
   6   7   0   18.30    4.20
  -6   7   0   12.50    4.60
  -6   7   0   18.30    4.90
  -6   7   0    6.10    3.70
  -6   7   0   10.90    4.70
  -7  -7   0   -1.70    3.00
  -7  -7   0    6.90    5.20
  -7  -7   0   -3.10    3.00
  -7  -7   0    3.20    3.30
  -7  -7   0    6.80    4.10
  -7   7   0   -2.30    3.10
   7   7   0   -0.30    2.70
  -7   7   0   -0.40    2.80
  -7   7   0   -0.80    3.70
  -7   7   0    1.10    4.00
   7   7   0    2.40    3.00
  -8  -7   0   -3.20    4.00
  -8  -7   0    2.10    3.60
  -8  -7   0    2.20    3.80
  -8  -7   0    5.90    5.30
  -8  -7   0    1.70    4.20
   8   7   0    0.10    2.80
  -8   7   0    7.30    4.30
  -8   7   0    3.30    4.00
  -8   7   0    6.30    4.40
   8   7   0    6.80    3.70
  -8   7   0   -3.20    3.60
  -9  -7   0   22.70    6.70
  -9  -7   0   27.00    7.20
  -9  -7   0   29.70    7.60
  -9  -7   0   15.40    7.40
  -9  -7   0   22.60    5.90
  -9   7   0   34.70    7.60
  -9   7   0   21.90    6.80
  -9   7   0   44.20    8.10
  -9   7   0   21.70    7.30
   0  -8   0    3.60    3.00
   0  -8   0    2.00    2.80
   0  -8   0    4.10    3.70
   0  -8   0    2.30    2.70
   0   8   0    0.50    2.20
   0   8   0    4.20    2.10
   0   8   0    2.00    2.90
  -1  -8   0   35.20    6.00
   1  -8   0   28.60    5.60
  -1  -8   0   31.30    5.90
   1  -8   0   31.40    4.20
  -1  -8   0   44.50    6.70
   1  -8   0   23.50    5.80
  -1  -8   0   35.30    6.80
   1  -8   0   36.30    6.10
  -1   8   0   28.40    4.20
   1   8   0   22.40    5.10
  -1   8   0   33.20    5.80
   1   8   0   36.40    6.00
  -1   8   0   36.20    6.00
  -1   8   0   29.70    5.70
  -2  -8   0   24.30    5.50
   2  -8   0   25.10    6.00
   2  -8   0   16.00    4.80
  -2  -8   0   19.00    5.60
  -2  -8   0   23.30    5.30
  -2  -8   0   21.50    5.00
  -2   8   0   29.40    5.70
  -2   8   0   27.70    5.60
   2   8   0   36.10    5.90
   2   8   0   17.70    4.70
  -2   8   0   33.80    5.10
  -2   8   0   31.10    5.80
  -3  -8   0   15.60    4.20
  -3  -8   0   16.20    4.60
  -3  -8   0    4.80    3.90
   3  -8   0   11.10    4.00
  -3  -8   0    6.80    3.70
  -3  -8   0   13.30    5.00
   3  -8   0   17.20    5.20
   3   8   0    9.10    3.70
  -3   8   0   10.80    3.70
   3   8   0   17.40    4.50
  -3   8   0   17.80    4.80
  -3   8   0   19.60    5.10
  -3   8   0   12.60    4.30
  -4  -8   0   38.20    6.10
  -4  -8   0   34.30    6.20
  -4  -8   0   24.80    5.90
   4  -8   0   38.60    6.30
  -4  -8   0   40.10    7.90
  -4  -8   0   43.90    7.10
  -4   8   0   46.30    6.80
  -4   8   0   28.60    6.10
  -4   8   0   37.50    6.60
   4   8   0   29.90    5.50
  -4   8   0   31.90    6.20
   4   8   0   38.50    5.90
   4   8   0   29.90    5.70
  -5  -8   0    7.90    3.80
   5  -8   0    0.00    2.60
  -5  -8   0    5.80    4.30
  -5  -8   0    4.60    4.20
  -5  -8   0    1.10    2.90
  -5  -8   0    3.90    3.70
  -5   8   0    1.90    3.30
   5   8   0    5.40    3.80
  -5   8   0    0.70    3.70
  -5   8   0   12.70    4.90
   5   8   0    6.60    3.40
  -5   8   0    2.30    3.60
   6  -8   0    3.10    3.60
  -6  -8   0   -0.70    3.60
  -6  -8   0    0.10    3.20
  -6  -8   0   -0.90    3.00
  -6  -8   0    1.80    4.40
  -6  -8   0    1.40    4.00
  -6   8   0   -2.00    3.00
   6   8   0    1.20    3.40
  -6   8   0    0.90    3.20
   6   8   0   -0.10    2.80
  -6   8   0   -4.30    3.20
  -6   8   0    0.50    3.40
  -7  -8   0   20.50    6.50
  -7  -8   0   19.80    6.70
  -7  -8   0   11.20    5.50
  -7  -8   0   32.80    7.10
   7  -8   0   15.20    4.80
  -7  -8   0   14.30    5.20
  -7   8   0   21.50    5.70
  -7   8   0   12.80    5.80
   7   8   0   18.10    5.00
  -7   8   0   21.70    6.30
  -7   8   0   29.20    6.50
  -7   8   0   23.20    6.30
   7   8   0   21.70    5.60
  -8  -8   0   16.30    6.70
  -8  -8   0   23.10    6.10
  -8  -8   0   17.70    6.20
  -8  -8   0   21.60    6.70
  -8   8   0    7.80    5.90
  -8   8   0   17.60    6.10
  -8   8   0   39.70    7.40
  -8   8   0   42.00    8.50
   0  -9   0   -5.80    2.20
   0  -9   0   -4.90    2.80
   0  -9   0   -3.40    2.60
   0   9   0    0.90    3.20
   0   9   0   -0.70    2.90
   1  -9   0    9.00    4.10
  -1  -9   0   13.70    4.70
   1  -9   0   14.70    5.30
  -1  -9   0   20.70    5.70
  -1  -9   0    6.10    4.50
  -1  -9   0   14.40    4.90
   1   9   0   14.70    4.60
  -1   9   0   17.80    5.10
   1   9   0   14.80    4.80
  -1   9   0    9.00    4.20
  -2  -9   0   15.10    4.90
  -2  -9   0   12.90    5.20
   2  -9   0   17.30    5.70
   2  -9   0   22.50    5.50
  -2  -9   0   15.10    5.60
  -2  -9   0   20.00    6.30
  -2   9   0   26.10    5.70
   2   9   0   10.20    4.50
  -2   9   0   11.20    3.80
   2   9   0   18.50    4.90
  -2   9   0   16.00    5.50
  -3  -9   0    1.60    3.40
  -3  -9   0   -0.80    3.40
  -3  -9   0   -0.60    4.10
   3  -9   0    1.50    3.00
   3  -9   0    2.20    4.10
  -3  -9   0   -1.00    3.10
   3   9   0    5.90    3.70
  -3   9   0    5.80    4.10
  -3   9   0    2.20    3.10
  -3   9   0    0.80    3.60
   3   9   0    3.30    3.60
  -4  -9   0    5.70    4.00
  -4  -9   0   13.30    5.00
  -4  -9   0    3.50    4.20
   4  -9   0   12.90    4.20
  -4  -9   0    7.70    4.80
  -4   9   0    5.60    4.40
  -4   9   0    1.10    3.70
  -4   9   0    3.40    4.10
   4   9   0    8.90    4.30
   5  -9   0    0.00    3.10
  -5  -9   0   -3.00    3.90
  -5  -9   0    0.60    5.60
  -5  -9   0    3.40    3.90
  -5  -9   0    3.10    4.40
   5   9   0   -2.10    3.40
  -5   9   0   -1.70    3.80
  -5   9   0    2.40    4.10
  -5   9   0    2.50    3.40
  -6  -9   0    7.50    6.10
   6  -9   0    8.40    4.20
  -6  -9   0    1.50    3.70
  -6  -9   0    8.00    5.10
  -6  -9   0    4.10    4.20
   6   9   0   11.90    4.70
   6   9   0    3.70    3.40
  -6   9   0    5.90    5.00
  -6   9   0    7.80    5.20
  -6   9   0    4.40    4.30
  -7  -9   0   14.90    7.20
   7  -9   0   26.80    6.40
  -7  -9   0   20.00    6.40
  -7  -9   0   31.90    7.80
  -7  -9   0   21.70    6.10
  -7   9   0   24.60    6.30
  -7   9   0   23.50    7.30
  -7   9   0   34.70    7.80
  -7   9   0   34.90    7.80
   7   9   0   21.10    6.00
   7   9   0   22.90    5.80
   0 -10   0   40.70    7.50
   0 -10   0   23.30    6.70
   0 -10   0   30.70    6.80
   0  10   0   43.90    8.20
   0  10   0   31.60    7.10
  -1 -10   0   16.90    6.00
  -1 -10   0   25.40    6.30
   1 -10   0   31.30    6.70
   1 -10   0   15.80    6.20
  -1 -10   0   16.00    6.20
   1  10   0   25.80    6.30
  -1  10   0   26.60    6.60
  -1  10   0   22.60    6.10
   1  10   0   38.00    7.30
  -2 -10   0    0.00    4.00
  -2 -10   0    7.40    4.30
   2 -10   0    3.20    5.10
   2 -10   0    5.80    4.30
  -2 -10   0    0.50    4.90
   2  10   0    4.70    4.50
   2  10   0   -0.70    3.40
  -2  10   0    8.90    4.80
  -2  10   0    8.20    4.70
   3 -10   0    1.70    4.60
  -3 -10   0    2.50    4.20
   3 -10   0    1.60    3.60
  -3 -10   0    1.70    4.50
  -3 -10   0   -3.30    4.30
  -3 -10   0    1.00    3.60
   3  10   0    0.80    3.90
  -3  10   0   -1.10    4.20
  -3  10   0    0.30    3.70
  -4 -10   0    5.10    4.80
   4 -10   0    4.90    3.80
  -4 -10   0   -5.80    2.70
  -4 -10   0   -7.30    2.60
  -4 -10   0    0.20    5.50
   4  10   0    1.60    4.20
  -4  10   0    0.60    4.10
  -4  10   0   -1.40    4.10
  -4  10   0    7.80    5.00
  -5 -10   0    8.60    5.70
  -5 -10   0    7.90    6.20
  -5 -10   0    8.30    5.20
   5 -10   0    8.00    4.10
  -5 -10   0    5.40    4.50
  -5  10   0    5.20    4.80
  -5  10   0    5.20    4.80
  -5  10   0    1.90    4.20
   5  10   0   -2.30    4.00
  -6 -10   0   15.20    6.20
  -6 -10   0   11.40    6.30
  -6 -10   0   18.90    7.40
   6 -10   0   11.80    5.10
  -6 -10   0   11.10    5.80
  -6  10   0    5.30    5.60
  -6  10   0    4.60    4.70
   6  10   0   11.60    5.10
  -6  10   0    3.60    4.70
   0 -11   0   -4.20    4.40
   0 -11   0   -3.00    3.90
   0  11   0    2.30    4.30
   0  11   0    0.30    4.60
  -1 -11   0    0.30    4.10
  -1 -11   0    0.40    4.00
   1 -11   0   -3.10    3.70
  -1 -11   0    6.30    5.60
   1 -11   0    7.70    5.70
   1  11   0    2.70    4.80
  -1  11   0   -7.60    3.50
   1  11   0    0.30    4.20
  -1  11   0    0.70    4.40
  -2 -11   0   -2.50    3.40
   2 -11   0    4.00    5.00
  -2 -11   0   -3.90    4.70
   2 -11   0    6.30    4.70
  -2 -11   0   23.50    7.70
  -2  11   0    4.80    5.10
  -2  11   0    8.60    5.50
   2  11   0    0.80    4.20
  -3 -11   0   -3.90    4.30
  -3 -11   0    0.80    5.30
  -3 -11   0    0.90    4.00
   3 -11   0    2.60    3.90
   3  11   0   -3.00    4.30
  -3  11   0   -2.10    4.10
  -3  11   0   -0.20    4.20
  -4 -11   0   -1.00    4.70
  -4 -11   0   -3.20    4.60
   4 -11   0   -2.70    5.00
  -4 -11   0   -0.40    5.40
  -4  11   0    1.40    5.00
   4  11   0    9.50    5.10
  -4  11   0   -4.30    4.20
 -12   0   1    2.90    3.90
 -12   0   1    7.20    3.90
 -12   0   1    6.80    5.70
 -12   0   1    8.10    6.30
 -11   0   1    0.80    3.80
 -11   0   1    4.00    4.10
 -11   0   1   -0.20    3.20
 -11   0   1   -2.70    2.80
 -10   0   1    0.70    2.80
 -10   0   1   -2.40    2.30
 -10   0   1   -2.10    3.00
 -10   0   1    2.60    3.90
  -9   0   1    1.20    3.30
   9   0  -1   -0.10    1.80
  -9   0   1    2.30    3.00
  -9   0   1    0.50    2.40
  -9   0   1   -0.20    2.20
  -8   0   1   -0.80    1.90
   8   0  -1   -0.10    1.60
  -8   0   1    1.90    2.80
  -8   0   1    1.10    2.80
  -8   0   1    1.00    2.00
  -7   0   1   -1.90    1.60
  -7   0   1   -0.80    1.90
   7   0  -1    2.30    1.70
  -7   0   1    2.30    1.90
  -7   0   1   -2.90    2.00
  -6   0   1   -0.60    1.00
  -6   0   1   -2.20    1.30
  -6   0   1    1.50    1.60
  -6   0   1   -2.90    1.70
  -6   0   1    1.60    2.00
  -5   0   1   -0.70    1.10
  -5   0   1   -0.30    0.80
  -5   0   1   -0.10    1.40
  -5   0   1    0.00    1.20
  -5   0   1    0.30    1.70
  -4   0   1    0.60    1.30
  -4   0   1    0.20    0.70
  -4   0   1    0.10    1.00
  -4   0   1   -0.80    1.30
  -4   0   1   -0.90    0.80
  -3   0   1    0.30    1.10
  -3   0   1    0.00    0.60
  -3   0   1   -0.60    0.90
  -3   0   1   -0.90    0.70
  -3   0   1    0.40    0.80
  -2   0   1   -0.70    0.80
   2   0  -1    0.90    0.60
  -2   0   1    1.70    0.70
   2   0  -1   -0.80    0.70
  -2   0   1    0.10    0.50
   2   0  -1   -0.50    0.40
  -2   0   1   -0.70    0.90
  -2   0   1   -0.20    0.80
  -1   0   1   -2.40    0.30
  -1   0   1   -3.30    0.40
   1   0  -1   -2.60    0.30
  -1   0   1   -2.70    0.30
   0   0   1    0.10    0.10
   0   0   1    0.00    0.10
   0   0  -1    0.00    0.10
   0   0   1    0.00    0.10
   0   0  -1    0.00    0.10
   0   0   1    0.00    0.10
   0   0   1    0.10    0.10
   0   0  -1    0.00    0.10
   0   0  -1    0.00    0.10
   1   0   1   -0.80    0.40
  -1   0  -1   -0.40    0.50
  -1   0  -1   -1.40    0.50
   1   0   1   -0.80    0.30
   1   0   1   -1.60    0.50
  -1   0  -1   -0.90    0.30
  -1   0  -1   -1.00    0.50
  -1   0  -1   -0.50    0.50
   1   0   1   -0.20    0.50
  -1   0  -1   -0.40    0.50
   1   0   1   -0.70    0.40
   1   0   1   -1.40    0.40
  -1   0  -1   -1.00    0.50
   2   0   1    0.30    1.00
  -2   0  -1   -0.50    0.90
  -2   0  -1   -0.40    0.90
  -2   0  -1    0.40    0.60
   2   0   1    0.00    0.90
  -2   0  -1   -1.90    0.90
   2   0   1    0.60    1.00
  -2   0  -1   -0.70    0.80
   2   0   1    0.30    0.60
  -2   0  -1    0.50    0.90
   3   0   1    0.50    0.60
  -3   0  -1   -0.40    0.90
  -3   0  -1    0.20    0.90
  -3   0  -1    0.30    1.10
  -3   0  -1    0.00    0.90
   3   0   1   -0.10    1.10
  -3   0  -1   -1.40    0.50
   4   0   1   -1.20    1.10
  -4   0  -1    0.10    1.10
  -4   0  -1    0.30    0.70
  -4   0  -1    0.40    1.30
  -4   0  -1    0.60    1.20
  -4   0  -1   -1.10    0.90
  -5   0  -1    3.50    1.80
  -5   0  -1    0.40    0.80
  -5   0  -1    0.90    1.30
  -5   0  -1    0.30    1.30
  -5   0  -1   -2.40    1.50
  -6   0  -1   -0.60    2.10
  -6   0  -1   -1.80    1.90
  -6   0  -1    0.60    1.70
  -6   0  -1    1.20    1.70
  -6   0  -1   -1.60    0.80
  -7   0  -1   -0.50    2.30
  -7   0  -1   -1.20    2.40
  -7   0  -1    0.00    1.90
  -7   0  -1   -1.00    1.90
   8   0   1   -2.70    1.70
  -8   0  -1    4.60    3.20
  -8   0  -1    1.10    2.60
  -8   0  -1    0.70    2.10
  -8   0  -1   -1.00    2.00
  -9   0  -1   -2.80    1.90
  -9   0  -1    1.10    3.10
   9   0   1   -1.50    1.80
  -9   0  -1    0.40    2.40
  -9   0  -1    0.20    2.40
 -10   0  -1    0.20    2.90
 -10   0  -1    4.80    4.30
 -10   0  -1   -1.30    2.80
 -10   0  -1   -2.00    3.50
 -11   0  -1   -2.70    3.70
 -11   0  -1   -2.80    3.00
 -11   0  -1    1.10    3.60
 -11   0  -1    4.70    5.00
 -11   0  -1   -4.80    3.50
 -12   0  -1    0.30    3.60
 -12   0  -1   -3.40    5.00
 -12   0  -1    0.20    3.60
 -12   0  -1   -2.60    4.00
 -12  -1   1   -1.80    3.50
 -12  -1   1    4.50    4.00
 -12  -1   1    1.60    5.30
 -12  -1   1    8.60    5.90
 -12   1   1    1.10    3.70
 -12   1   1    1.20    3.80
 -12   1   1   -9.90    3.70
 -12   1   1    0.60    5.40
 -11  -1   1   17.50    4.90
 -11  -1   1   13.70    5.90
 -11  -1   1   17.10    5.30
 -11  -1   1    1.00    4.50
 -11   1   1   17.30    6.00
 -11   1   1   10.30    5.80
 -11   1   1    5.10    4.00
 -11   1   1   12.80    4.50
 -10  -1   1   31.50    7.40
 -10  -1   1   41.00    6.40
 -10  -1   1   27.60    5.80
 -10  -1   1   38.30    5.90
 -10  -1   1   23.70    6.40
 -10   1   1   31.00    5.90
 -10   1   1   22.60    5.90
 -10   1   1   29.60    6.80
 -10   1   1   20.60    4.80
  -9  -1   1   84.09    7.90
  -9  -1   1   75.49    8.00
  -9  -1   1   92.09   10.40
  -9  -1   1   79.29   10.20
  -9  -1   1   97.69    9.10
  -9   1   1   85.39    8.50
   9   1  -1   68.49    6.50
  -9   1   1   85.79    9.40
  -9   1   1   87.29    8.40
  -9   1   1   77.49    9.50
  -8  -1   1    7.30    3.50
  -8  -1   1    4.80    2.50
  -8  -1   1    4.00    2.80
  -8  -1   1    4.90    2.40
  -8   1   1    0.00    2.10
   8   1  -1    2.00    1.90
  -8   1   1    2.90    3.30
  -8   1   1    0.40    2.20
  -8   1   1    0.80    2.50
  -7  -1   1   84.29    8.30
  -7  -1   1   71.09    6.80
  -7  -1   1   79.09    6.30
  -7  -1   1   81.99    6.10
   7   1  -1   82.99    5.50
  -7   1   1   92.49    8.30
  -7   1   1   82.19    8.30
  -7   1   1   89.49    6.30
  -7   1   1   87.99    6.40
  -6  -1   1  147.69    8.10
  -6  -1   1  137.19    8.80
  -6  -1   1  145.19    8.00
  -6  -1   1  142.59    7.90
  -6   1   1  149.59    9.20
  -6   1   1  130.49    8.50
   6   1  -1  137.39    7.20
  -6   1   1  142.49    8.00
  -6   1   1  136.79    8.00
  -5  -1   1  238.48   10.50
  -5  -1   1  232.48   11.50
  -5  -1   1  225.58   10.50
  -5  -1   1  223.88   10.30
  -5   1   1  223.78   10.40
   5   1  -1  228.88    9.90
  -5   1   1  226.08   10.40
  -5   1   1  224.48   11.40
  -5   1   1  225.78   11.30
  -4  -1   1    3.70    1.40
  -4  -1   1    4.00    1.40
  -4  -1   1    2.50    1.60
  -4  -1   1    3.70    1.40
  -4   1   1    3.10    1.70
  -4   1   1    4.20    1.40
  -4   1   1    3.20    0.50
  -4   1   1    3.30    0.50
   4   1  -1    3.30    1.20
  -4   1   1    3.90    1.80
  -4   1   1    2.80    1.30
  -3  -1   1  226.18    9.20
  -3  -1   1  222.38    9.80
  -3  -1   1  212.88    9.20
  -3  -1   1  223.38    9.20
  -3   1   1  240.58    9.20
  -3   1   1  209.68    9.80
  -3   1   1  233.38    9.40
  -3   1   1  230.88    8.10
   3   1  -1  228.38    8.70
   3   1  -1  224.48    9.00
  -3   1   1  211.98    9.30
   3   1  -1  235.68    9.60
  -2  -1   1  202.88    8.80
   2  -1  -1  225.18    8.70
  -2  -1   1  218.48    8.80
  -2  -1   1  213.18    8.50
  -2  -1   1  213.18    8.50
  -2  -1   1  197.88    9.20
  -2  -1   1  226.68    8.60
  -2  -1   1  212.58    8.40
  -2  -1   1  207.28    8.30
  -2   1   1  223.68    8.30
  -2   1   1  215.88    8.70
   2   1  -1  221.78    8.40
   2   1  -1  227.18    8.50
  -2   1   1  202.18    9.00
   2   1  -1  215.28    8.30
  -2   1   1  226.08    8.70
  -2   1   1  223.88    8.70
   2   1  -1  223.68    8.20
  -2   1   1  213.98    7.90
   2   1  -1  234.78    9.40
   1  -1  -1 1109.39   38.30
   1  -1  -1 1078.79   38.20
  -1  -1   1 1064.99   38.20
  -1  -1   1 1028.20   38.60
  -1  -1   1 1096.39   38.10
   1  -1  -1 1144.09   38.30
  -1  -1   1 1063.19   37.60
  -1  -1   1 1114.79   38.50
  -1  -1   1 1077.59   38.20
  -1  -1   1 1074.29   38.10
  -1  -1   1 1160.98   38.20
  -1  -1   1 1123.99   38.10
   1  -1  -1 1161.38   38.30
   1  -1  -1 1108.89   38.00
   1   1  -1 1086.89   38.10
  -1   1   1 1074.19   38.70
  -1   1   1 1065.49   38.30
   1   1  -1 1070.09   38.10
   1   1  -1 1149.48   38.20
  -1   1   1 1090.49   38.30
  -1   1   1 1074.99   38.00
   1   1  -1 1075.99   38.10
   1   1  -1 1093.39   38.00
   1   1  -1 1101.59   38.60
   1   1  -1 1113.99   38.20
  -1   1   1 1057.99   38.50
  -1   1   1 1087.49   38.30
  -1   1   1 1115.29   38.30
  -1   1   1 1150.58   38.40
   1   1  -1 1092.79   38.10
   0  -1  -1  537.15   19.70
   0  -1  -1  506.35   19.70
   0  -1   1  550.24   19.80
   0  -1  -1  545.15   19.80
   0  -1  -1  568.24   19.80
   0  -1   1  562.64   19.40
   0  -1   1  566.74   19.80
   0  -1   1  528.25   19.70
   0  -1   1  566.24   19.70
   0  -1  -1  604.24   19.80
   0  -1   1  540.95   19.70
   0  -1  -1  578.74   19.40
   0  -1  -1  558.14   19.90
   0  -1   1  584.74   19.80
   0  -1  -1  537.15   19.70
   0  -1   1  554.94   19.90
   0  -1  -1  546.45   19.70
   0  -1   1  557.14   19.70
   0  -1  -1  578.04   19.60
   0  -1  -1  527.65   19.70
   0   1   1  518.65   19.90
   0   1   1  569.14   19.80
   0   1   1  568.04   19.50
   0   1  -1  568.94   19.80
   0   1   1  566.64   19.80
   0   1  -1  585.34   19.70
   0   1   1  557.14   19.70
   0   1   1  593.94   19.80
   0   1   1  547.75   19.80
   0   1  -1  585.74   19.50
   0   1   1  568.24   19.80
   0   1  -1  505.75   19.70
   0   1  -1  514.95   19.80
   0   1   1  541.45   19.70
   0   1  -1  510.75   19.70
   0   1  -1  588.84   19.30
   0   1   1  556.84   19.70
  -1  -1  -1 1969.90   68.69
   1  -1   1 2003.30   69.29
   1  -1   1 1977.00   69.39
   1  -1   1 1960.70   68.89
   1  -1   1 1971.30   69.29
   1  -1   1 2001.00   69.29
  -1  -1  -1 2020.90   69.29
   1  -1   1 2108.39   69.29
   1  -1   1 2081.69   68.69
  -1  -1  -1 2045.70   69.29
  -1  -1  -1 1995.90   69.49
  -1  -1  -1 2024.10   69.19
  -1  -1  -1 1913.01   69.29
  -1  -1  -1 2009.20   69.29
  -1   1  -1 1943.01   68.99
   1   1   1 1999.00   69.19
  -1   1  -1 2042.60   69.49
   1   1   1 1984.50   69.19
  -1   1  -1 2006.00   69.29
  -1   1  -1 1929.61   69.29
  -1   1  -1 1883.51   69.19
   1   1   1 2091.59   68.69
   1   1   1 1986.70   69.29
  -1   1  -1 1972.30   69.49
   1   1   1 2011.70   69.49
  -1   1  -1 1940.31   69.19
   1   1   1 2091.19   69.39
   1   1   1 1991.20   69.29
  -2  -1  -1  344.77   13.10
  -2  -1  -1  372.36   13.50
  -2  -1  -1  345.37   13.90
  -2  -1  -1  346.67   13.70
  -2  -1  -1  357.26   13.60
  -2  -1  -1  358.06   13.30
  -2  -1  -1  350.96   13.50
   2  -1   1  352.26   13.20
   2   1   1  349.77   13.30
  -2   1  -1  337.67   13.50
  -2   1  -1  327.07   13.70
   2   1   1  363.86   13.40
  -2   1  -1  373.26   13.30
   2   1   1  350.96   13.10
  -2   1  -1  344.37   13.50
  -2   1  -1  364.66   13.70
   3  -1   1  628.14   23.00
  -3  -1  -1  638.64   23.00
  -3  -1  -1  627.34   23.30
  -3  -1  -1  618.84   23.30
  -3  -1  -1  599.04   23.60
   3   1   1  643.84   23.10
   3   1   1  620.74   22.80
  -3   1  -1  594.34   23.60
  -3   1  -1  649.54   23.40
  -3   1  -1  614.84   23.60
  -3   1  -1  619.24   23.30
  -4  -1  -1    3.00    1.40
  -4  -1  -1    3.30    1.80
  -4  -1  -1    5.90    1.60
  -4  -1  -1    4.40    1.60
   4  -1   1    1.90    1.40
  -4   1  -1    4.00    1.50
  -4   1  -1    4.30    1.50
   4   1   1    5.50    1.50
  -4   1  -1    2.30    1.60
  -4   1  -1    3.70    1.70
  -5  -1  -1   -0.20    1.50
  -5  -1  -1    1.00    1.50
  -5  -1  -1    0.20    1.40
   5  -1   1   -0.40    1.30
  -5  -1  -1    1.70    1.90
  -5   1  -1   -0.30    1.60
   5   1   1    0.80    1.30
  -5   1  -1    1.30    1.60
  -5   1  -1    0.00    1.30
  -5   1  -1   -0.60    1.70
  -6  -1  -1  107.99    7.80
  -6  -1  -1  108.19    6.90
  -6  -1  -1  101.69    6.80
  -6  -1  -1  106.29    7.00
  -6   1  -1  113.89    7.60
  -6   1  -1  103.29    6.80
   6   1   1  103.69    6.40
  -6   1  -1  102.89    7.70
  -6   1  -1  107.69    7.10
  -7  -1  -1  264.27   13.60
  -7  -1  -1  278.87   13.80
  -7  -1  -1  279.07   15.00
  -7  -1  -1  285.27   14.10
  -7   1  -1  273.37   14.90
   7   1   1  302.67   13.40
  -7   1  -1  259.17   13.80
  -7   1  -1  292.37   14.00
  -7   1  -1  291.17   14.70
  -8  -1  -1   29.90    5.10
  -8  -1  -1   38.30    5.40
  -8  -1  -1   31.70    5.10
  -8  -1  -1   30.00    5.90
  -8   1  -1   39.00    5.50
  -8   1  -1   36.20    5.90
  -8   1  -1   40.20    6.50
   8   1   1   31.10    4.30
  -8   1  -1   37.30    5.20
  -9  -1  -1    3.00    2.60
  -9  -1  -1   -1.70    2.80
  -9  -1  -1    0.20    2.50
  -9  -1  -1    0.70    3.00
  -9  -1  -1    2.00    3.60
  -9   1  -1    4.50    2.70
   9   1   1    0.40    2.30
  -9   1  -1    3.20    3.20
  -9   1  -1   -1.00    2.40
  -9   1  -1    3.40    3.70
 -10  -1  -1    4.90    4.20
 -10  -1  -1    8.50    4.00
 -10  -1  -1    3.60    3.30
 -10  -1  -1    9.10    4.90
 -10  -1  -1    2.60    3.30
 -10   1  -1    1.70    3.90
 -10   1  -1    6.70    4.40
 -10   1  -1    6.10    3.60
 -10   1  -1    9.20    3.80
 -11  -1  -1    9.70    5.80
 -11  -1  -1    7.40    5.40
 -11  -1  -1   16.10    5.50
 -11  -1  -1    4.10    4.00
 -11   1  -1    7.30    4.00
 -11   1  -1    8.00    5.80
 -11   1  -1    9.10    5.00
 -11   1  -1   11.10    4.50
 -12  -1  -1    8.00    5.70
 -12  -1  -1    6.40    4.60
 -12  -1  -1   22.20    7.50
 -12  -1  -1   12.50    5.40
 -12   1  -1   12.40    5.00
 -12   1  -1    0.50    5.10
 -12   1  -1    5.80    5.70
 -12   1  -1    3.20    4.40
 -11  -2   1   -0.30    4.70
 -11  -2   1    1.40    3.20
 -11  -2   1    1.10    3.20
 -11  -2   1   -0.80    3.90
 -11   2   1   -3.30    3.80
 -11   2   1    2.10    5.50
 -11   2   1    0.40    3.30
 -11   2   1    0.40    3.60
 -10  -2   1    1.60    4.10
 -10  -2   1    5.90    3.60
 -10  -2   1    5.20    4.50
 -10  -2   1   11.80    4.00
 -10   2   1    3.90    4.00
 -10   2   1   10.70    4.30
 -10   2   1    7.30    3.50
 -10   2   1   13.40    5.30
  -9  -2   1   14.20    5.10
  -9  -2   1   10.10    3.40
  -9  -2   1    3.50    3.80
  -9  -2   1    5.90    3.30
  -9  -2   1   10.60    3.70
  -9   2   1    5.90    3.90
  -9   2   1    4.90    3.80
  -9   2   1    2.20    2.70
  -9   2   1    8.00    3.60
  -8  -2   1    5.00    3.60
  -8  -2   1    6.00    2.90
  -8  -2   1    3.40    3.50
  -8  -2   1    6.30    3.10
  -8  -2   1    7.00    2.90
  -8   2   1    4.40    3.40
   8   2  -1   10.80    2.70
  -8   2   1   10.10    3.10
  -8   2   1   11.40    3.30
  -8   2   1   11.30    4.10
  -7  -2   1   22.40    4.00
  -7  -2   1   22.20    4.60
  -7  -2   1   15.50    4.40
  -7  -2   1   23.00    3.80
  -7  -2   1   24.00    3.70
  -7   2   1   21.50    3.80
  -7   2   1   28.10    5.10
  -7   2   1   19.30    3.70
   7   2  -1   27.30    3.60
  -7   2   1   22.70    4.50
  -6  -2   1    5.20    2.80
  -6  -2   1    6.30    2.30
  -6  -2   1    5.60    2.10
  -6  -2   1    6.90    2.90
  -6  -2   1    8.00    2.40
  -6   2   1    5.40    2.80
   6   2  -1    5.80    1.90
  -6   2   1    8.10    3.00
  -6   2   1    7.90    2.30
  -6   2   1    4.80    2.10
  -5  -2   1    9.40    2.50
  -5  -2   1   18.60    2.70
  -5  -2   1   16.50    3.60
  -5  -2   1   19.00    2.90
  -5  -2   1   15.30    3.20
  -5   2   1   15.80    2.70
  -5   2   1   17.50    3.30
  -5   2   1   12.10    2.60
   5   2  -1   17.40    2.40
  -5   2   1   22.60    3.70
   5   2  -1   14.70    2.30
  -4  -2   1   69.59    5.10
  -4  -2   1   77.49    4.90
  -4  -2   1   83.99    5.80
  -4  -2   1   74.09    4.60
  -4  -2   1   75.69    4.20
  -4   2   1   74.69    4.80
  -4   2   1   74.09    4.80
   4   2  -1   68.29    4.20
  -4   2   1   87.79    5.70
   4   2  -1   76.09    4.40
   3  -2  -1   -0.50    0.70
  -3  -2   1   -1.00    0.90
   3  -2  -1    0.80    0.60
  -3  -2   1    0.20    0.90
  -3  -2   1    0.30    0.70
  -3  -2   1   -0.70    1.30
  -3  -2   1    1.70    1.30
   3  -2  -1   -0.40    1.20
  -3   2   1   -0.60    1.00
  -3   2   1   -0.10    1.10
  -3   2   1   -0.70    0.90
  -3   2   1    0.30    0.80
   3   2  -1   -2.00    0.70
  -3   2   1    0.40    0.60
   3   2  -1    0.00    0.80
   3   2  -1    0.20    0.70
  -3   2   1    0.30    1.00
   2  -2  -1   13.10    1.10
   2  -2  -1   13.80    1.50
  -2  -2   1   15.50    2.00
   2  -2  -1   10.70    1.90
  -2  -2   1   12.80    1.80
  -2  -2   1   12.70    1.80
  -2  -2   1   17.20    2.60
  -2  -2   1   11.80    0.80
  -2  -2   1   11.20    1.80
   2   2  -1   15.30    1.80
   2   2  -1   12.20    1.60
   2   2  -1   13.40    1.70
  -2   2   1   14.40    2.00
  -2   2   1   14.80    1.20
  -2   2   1   12.30    1.50
  -2   2   1   12.60    1.90
  -2   2   1   11.10    1.80
  -2   2   1   13.60    1.90
  -2   2   1   13.40    2.10
  -1  -2   1  398.96   15.60
   1  -2  -1  400.46   16.30
  -1  -2   1  422.26   15.70
  -1  -2   1  399.96   16.20
   1  -2  -1  405.66   15.80
  -1  -2   1  411.96   15.70
  -1  -2   1  442.56   16.10
  -1  -2   1  439.86   16.10
  -1  -2   1  413.16   15.40
   1  -2  -1  447.26   15.50
  -1  -2   1  404.86   16.00
  -1  -2   1  415.16   15.70
   1  -2  -1  418.76   16.30
   1  -2  -1  423.16   15.70
  -1   2   1  406.06   15.50
   1   2  -1  415.06   15.60
  -1   2   1  416.46   15.90
  -1   2   1  425.96   15.90
  -1   2   1  408.76   15.70
  -1   2   1  397.06   15.80
   1   2  -1  434.16   15.70
  -1   2   1  408.76   15.80
   1   2  -1  435.06   15.30
  -1   2   1  409.06   15.90
   1   2  -1  417.46   15.70
  -1   2   1  412.86   15.80
   1   2  -1  402.86   15.90
   0  -2  -1   12.40    1.80
   0  -2  -1    9.20    2.00
   0  -2   1    9.90    2.00
   0  -2  -1   10.50    1.70
   0  -2   1   13.40    2.10
   0  -2  -1   13.50    1.80
   0  -2   1   13.00    1.70
   0  -2   1   11.60    1.80
   0  -2  -1   16.30    2.30
   0  -2   1   15.30    2.00
   0  -2   1   10.60    1.70
   0  -2  -1   10.30    1.70
   0  -2  -1   12.30    1.80
   0  -2  -1   12.20    1.80
   0  -2   1   11.90    1.80
   0  -2   1   10.10    1.20
   0   2  -1   12.40    1.90
   0   2   1   11.20    1.80
   0   2   1   11.80    1.80
   0   2  -1   12.00    1.80
   0   2   1   10.20    1.80
   0   2   1    9.30    1.70
   0   2  -1   12.30    1.80
   0   2   1   10.60    1.70
   0   2   1   12.40    1.80
   0   2  -1   11.90    1.80
   0   2   1   10.90    1.70
   0   2  -1   11.10    1.30
   0   2  -1   16.90    2.50
   0   2  -1   13.90    2.00
   0   2   1   11.20    1.80
   0   2  -1   11.80    1.40
   0   2   1   12.90    1.80
   0   2  -1   12.30    1.70
   1  -2   1  213.08    8.40
   1  -2   1  207.38    8.90
  -1  -2  -1  219.68    9.00
  -1  -2  -1  231.98    9.10
  -1  -2  -1  207.08    9.30
  -1  -2  -1  223.78    9.10
   1  -2   1  218.38    8.60
   1  -2   1  205.28    9.10
  -1  -2  -1  212.78    8.90
   1  -2   1  219.48    9.40
  -1  -2  -1  214.98    9.00
   1  -2   1  205.98    9.10
  -1   2  -1  207.08    8.50
   1   2   1  214.28    8.90
  -1   2  -1  223.88    9.10
   1   2   1  237.18    9.00
  -1   2  -1  206.78    8.80
  -1   2  -1  214.38    9.00
  -1   2  -1  201.48    9.00
   1   2   1  216.88    8.90
  -1   2  -1  226.78    9.20
   1   2   1  202.58    8.80
  -2  -2  -1  150.58    6.90
   2  -2   1  146.29    7.00
  -2  -2  -1  147.89    6.70
  -2  -2  -1  142.09    5.60
  -2  -2  -1  132.39    7.00
   2  -2   1  137.49    5.90
   2  -2   1  142.49    5.70
  -2  -2  -1  134.39    6.70
  -2   2  -1  129.99    6.80
  -2   2  -1  142.69    6.80
   2   2   1  138.49    6.50
   2   2   1  146.89    5.60
  -2   2  -1  143.49    6.10
  -2   2  -1  138.69    6.70
  -2   2  -1  146.39    6.80
   2   2   1  136.99    6.70
   2   2   1  135.19    6.50
  -3  -2  -1  252.57   11.40
  -3  -2  -1  263.07   12.00
  -3  -2  -1  261.47   11.30
  -3  -2  -1  268.27   10.30
   3  -2   1  265.27    9.50
   3  -2   1  261.57   10.50
  -3  -2  -1  247.58   11.40
   3  -2   1  265.97   11.80
  -3   2  -1  263.37   11.40
   3   2   1  257.07   11.00
   3   2   1  260.77   11.20
  -3   2  -1  296.97   11.40
  -3   2  -1  247.18   11.30
  -3   2  -1  262.77   11.80
  -3   2  -1  271.87   11.50
   3   2   1  280.47   10.30
   3   2   1  270.77   10.90
  -4  -2  -1    6.00    2.30
  -4  -2  -1    6.70    1.60
  -4  -2  -1    7.10    1.90
   4  -2   1    8.20    2.40
  -4  -2  -1    4.90    2.10
   4  -2   1    6.40    1.60
  -4  -2  -1    5.90    1.80
  -4   2  -1    7.30    2.20
   4   2   1    8.20    1.80
   4   2   1    7.70    1.70
   4   2   1    6.70    1.90
  -4   2  -1    9.20    2.10
  -4   2  -1    6.90    2.20
  -4   2  -1    6.60    2.00
  -5  -2  -1   16.00    2.50
  -5  -2  -1   17.50    2.90
   5  -2   1   17.30    2.60
  -5  -2  -1   19.60    3.30
  -5  -2  -1   15.10    3.60
  -5  -2  -1   21.80    3.70
   5   2   1   17.40    2.80
  -5   2  -1   21.30    3.30
  -5   2  -1   15.20    3.20
  -5   2  -1   17.10    3.40
  -5   2  -1   18.00    3.10
  -6  -2  -1   78.49    7.10
  -6  -2  -1   87.89    8.30
  -6  -2  -1   82.19    5.60
  -6  -2  -1   79.69    7.50
  -6  -2  -1   76.69    5.90
  -6   2  -1   84.49    6.10
   6   2   1   77.79    5.40
  -6   2  -1   71.09    7.20
  -6   2  -1   67.59    7.00
  -6   2  -1   88.89    6.50
  -7  -2  -1   25.30    4.90
  -7  -2  -1   13.10    3.60
  -7  -2  -1   10.10    3.00
  -7  -2  -1   15.70    3.20
  -7  -2  -1   16.20    4.40
  -7   2  -1   20.80    4.00
  -7   2  -1   18.00    4.40
   7   2   1   12.60    2.90
  -7   2  -1   17.70    3.70
  -7   2  -1   16.50    4.10
  -8  -2  -1   33.70    6.20
  -8  -2  -1   28.10    5.10
  -8  -2  -1   28.30    5.80
  -8  -2  -1   33.90    5.00
  -8  -2  -1   27.70    4.70
  -8   2  -1   31.60    4.90
  -8   2  -1   25.60    5.20
   8   2   1   26.40    4.10
  -8   2  -1   18.20    5.00
  -8   2  -1   26.30    4.80
  -9  -2  -1    8.20    3.50
  -9  -2  -1   18.90    4.40
  -9  -2  -1   15.30    5.10
  -9  -2  -1    9.60    3.90
  -9  -2  -1    8.60    4.20
  -9   2  -1   17.50    4.50
  -9   2  -1    5.20    4.00
  -9   2  -1    8.50    4.30
  -9   2  -1    8.20    3.70
   9   2   1    5.50    2.80
 -10  -2  -1    5.80    4.20
 -10  -2  -1    2.20    3.50
 -10  -2  -1    6.20    3.70
 -10  -2  -1   10.20    5.00
 -10   2  -1    9.70    4.90
 -10   2  -1   -4.20    2.60
 -10   2  -1    4.90    3.60
 -10   2  -1    2.50    4.20
 -11  -2  -1   -0.70    4.80
 -11  -2  -1   -2.30    3.10
 -11  -2  -1    1.10    3.50
 -11  -2  -1    2.90    4.60
 -11   2  -1   -4.70    2.70
 -11   2  -1    3.50    4.50
 -11   2  -1   -0.70    4.60
 -11   2  -1   -0.80    3.70
 -11  -3   1   12.50    6.40
 -11  -3   1   11.70    6.10
 -11  -3   1   10.80    4.30
 -11  -3   1   17.90    5.30
 -11   3   1   18.80    5.50
 -11   3   1   27.90    7.30
 -11   3   1   18.40    6.80
 -11   3   1   15.30    5.50
 -10  -3   1    6.30    5.00
 -10  -3   1    8.90    3.80
 -10  -3   1    4.20    4.90
 -10  -3   1    9.70    4.20
 -10   3   1    8.10    3.80
 -10   3   1    1.10    4.50
 -10   3   1    5.20    4.10
 -10   3   1   11.50    4.60
  -9  -3   1    2.90    2.80
  -9  -3   1    0.30    3.40
  -9  -3   1    0.50    4.00
  -9  -3   1   -1.50    2.40
  -9   3   1    1.40    2.80
  -9   3   1    2.80    3.80
  -9   3   1   -0.10    2.60
  -9   3   1    5.10    3.90
  -8  -3   1    3.10    2.30
  -8  -3   1    0.40    3.10
  -8  -3   1    6.80    3.10
  -8  -3   1    2.90    3.40
  -8   3   1    2.10    3.20
   8   3  -1    1.40    2.10
  -8   3   1    3.60    2.70
  -8   3   1    1.70    2.70
  -8   3   1    0.60    2.60
  -7  -3   1  205.18   12.80
  -7  -3   1  195.08    9.50
  -7  -3   1  196.18   11.80
  -7  -3   1  184.38   10.80
  -7  -3   1  170.48    9.90
  -7   3   1  175.48   10.60
   7   3  -1  174.78    9.40
  -7   3   1  184.68   12.00
  -7   3   1  191.88   11.90
  -7   3   1  177.28   10.80
  -6  -3   1  435.36   19.20
  -6  -3   1  422.36   20.30
  -6  -3   1  422.56   16.70
  -6  -3   1  410.76   17.80
   6   3  -1  414.86   17.20
  -6   3   1  389.26   18.40
  -6   3   1  411.16   19.40
  -6   3   1  416.66   18.40
   6   3  -1  408.06   17.00
  -6   3   1  420.16   19.70
  -5  -3   1  226.58    9.60
  -5  -3   1  234.78   11.70
  -5  -3   1  229.38   12.60
  -5  -3   1  216.18   10.80
   5   3  -1  228.78   10.40
  -5   3   1  231.18   12.10
   5   3  -1  229.88   10.40
  -5   3   1  240.88   11.60
  -5   3   1  224.48   11.30
   4  -3  -1    1.30    0.90
   4  -3  -1    0.70    0.70
  -4  -3   1    0.60    1.30
  -4  -3   1    1.80    1.70
  -4  -3   1    2.50    1.60
   4  -3  -1    0.50    1.50
  -4  -3   1    4.10    2.00
  -4  -3   1    1.70    0.80
  -4   3   1    0.30    1.30
   4   3  -1    2.70    1.30
   4   3  -1   -0.20    1.50
  -4   3   1    0.70    0.90
  -4   3   1    2.20    1.60
  -4   3   1   -0.60    1.40
  -4   3   1    0.00    0.80
  -4   3   1    1.50    1.90
   4   3  -1   -0.10    1.00
   3  -3  -1    2.80    1.80
  -3  -3   1    7.00    1.70
  -3  -3   1   11.10    2.10
  -3  -3   1    8.90    2.60
   3  -3  -1    9.10    1.10
   3  -3  -1    9.50    1.50
  -3  -3   1    9.20    2.10
  -3  -3   1    5.30    1.70
  -3   3   1    8.60    2.10
   3   3  -1   10.00    1.80
  -3   3   1    7.30    1.40
   3   3  -1    9.00    2.00
   3   3  -1   10.60    2.00
  -3   3   1    9.40    2.40
  -3   3   1   10.80    2.30
  -3   3   1    9.00    1.20
   3   3  -1   10.00    2.00
  -3   3   1    6.10    1.90
  -2  -3   1  134.49    6.80
  -2  -3   1  133.59    6.70
  -2  -3   1  132.39    7.20
  -2  -3   1  128.09    6.70
   2  -3  -1  138.19    5.40
   2  -3  -1  134.29    7.60
  -2  -3   1  146.69    7.00
  -2  -3   1  140.89    7.70
   2  -3  -1  138.19    6.90
  -2   3   1  155.28    7.40
  -2   3   1  129.29    7.00
  -2   3   1  131.19    7.00
  -2   3   1  130.09    6.90
   2   3  -1  149.39    6.70
   2   3  -1  131.99    7.20
   2   3  -1  131.89    6.70
  -2   3   1  131.09    7.00
  -2   3   1  138.39    6.40
   2   3  -1  142.19    6.70
   2   3  -1  138.39    6.70
   1  -3  -1  346.87   13.70
  -1  -3   1  333.07   13.90
  -1  -3   1  310.87   13.50
   1  -3  -1  306.97   13.60
  -1  -3   1  332.47   13.70
  -1  -3   1  324.17   13.20
  -1  -3   1  326.07   14.20
   1  -3  -1  330.67   13.70
  -1  -3   1  352.46   13.70
   1  -3  -1  335.47   14.30
  -1   3   1  352.66   13.90
  -1   3   1  346.47   14.00
   1   3  -1  328.97   13.40
  -1   3   1  318.77   13.60
   1   3  -1  324.47   13.50
   1   3  -1  319.67   13.80
   1   3  -1  347.67   13.50
   1   3  -1  343.77   13.60
   1   3  -1  368.86   13.50
  -1   3   1  339.27   13.40
  -1   3   1  323.17   13.30
  -1   3   1  339.47   13.80
   1   3  -1  338.67   12.00
   0  -3  -1  307.17   12.70
   0  -3  -1  297.27   12.60
   0  -3   1  327.07   12.90
   0  -3   1  314.37   12.80
   0  -3  -1  309.67   13.30
   0  -3   1  302.17   13.10
   0  -3   1  311.57   12.90
   0  -3   1  315.57   12.70
   0  -3   1  315.87   11.70
   0  -3  -1  301.87   12.80
   0  -3  -1  294.07   12.50
   0   3  -1  307.17   11.70
   0   3   1  305.07   11.80
   0   3   1  280.57   12.50
   0   3   1  299.27   12.60
   0   3  -1  318.37   12.10
   0   3   1  318.27   12.80
   0   3   1  306.97   12.70
   0   3  -1  305.37   12.60
   0   3  -1  316.47   12.70
   0   3  -1  322.27   12.70
   0   3   1  282.27   12.50
   0   3  -1  285.67   12.50
  -1  -3  -1    2.90    1.70
   1  -3   1    6.00    1.30
  -1  -3  -1    8.40    2.00
   1  -3   1    6.20    1.70
  -1  -3  -1    4.50    1.60
  -1  -3  -1    6.00    1.60
  -1  -3  -1    8.90    1.90
  -1  -3  -1    3.60    1.50
   1  -3   1    6.90    2.00
   1  -3   1    5.90    2.00
   1   3   1    4.30    1.70
  -1   3  -1    5.50    1.70
  -1   3  -1    6.20    1.50
  -1   3  -1    7.40    1.60
   1   3   1    3.90    1.60
  -1   3  -1    9.90    2.00
  -1   3  -1    5.80    1.70
   1   3   1    4.40    1.50
   1   3   1    4.90    1.50
  -1   3  -1    4.30    1.50
   1   3   1    5.60    1.70
  -2  -3  -1   46.10    3.70
   2  -3   1   52.79    3.10
   2  -3   1   49.50    4.60
  -2  -3  -1   44.40    4.10
  -2  -3  -1   51.79    3.90
  -2  -3  -1   44.90    4.70
   2  -3   1   56.59    5.10
  -2  -3  -1   63.49    4.30
  -2   3  -1   49.60    3.90
   2   3   1   55.99    3.80
   2   3   1   56.79    3.90
  -2   3  -1   53.29    4.00
  -2   3  -1   53.29    3.80
   2   3   1   48.50    3.70
   2   3   1   54.29    2.40
  -2   3  -1   53.69    4.00
   2   3   1   54.69    4.10
   2   3   1   59.59    3.80
  -3  -3  -1  380.26   16.00
  -3  -3  -1  378.66   15.80
   3  -3   1  398.26   14.20
  -3  -3  -1  357.06   15.60
   3  -3   1  372.46   16.10
  -3  -3  -1  369.06   16.50
   3  -3   1  360.36   14.30
   3   3   1  374.96   15.40
   3   3   1  390.76   13.80
   3   3   1  391.96   16.00
   3   3   1  374.76   15.50
   3   3   1  379.86   15.30
  -3   3  -1  401.96   14.60
  -3   3  -1  354.96   16.00
  -3   3  -1  373.26   15.90
  -3   3  -1  374.56   15.90
  -3   3  -1  387.86   16.00
   4  -3   1  159.58    7.40
  -4  -3  -1  175.48    7.30
   4  -3   1  160.68    9.10
  -4  -3  -1  161.08    9.10
  -4  -3  -1  155.58    8.70
  -4  -3  -1  164.48    8.70
  -4  -3  -1  176.88    9.70
   4  -3   1  175.28    6.60
   4   3   1  163.58    8.40
   4   3   1  178.38    7.20
   4   3   1  185.48    8.30
   4   3   1  162.68    8.30
   4   3   1  161.58    8.70
  -4   3  -1  176.08    9.50
  -4   3  -1  181.78    9.10
  -4   3  -1  166.78    9.00
  -4   3  -1  157.48    8.80
  -5  -3  -1  314.87   12.40
  -5  -3  -1  303.17   13.80
  -5  -3  -1  319.57   14.30
   5  -3   1  299.37   14.60
  -5  -3  -1  307.37   15.20
   5  -3   1  299.97   12.50
  -5  -3  -1  280.47   14.20
  -5   3  -1  301.57   14.10
   5   3   1  299.67   13.40
   5   3   1  307.97   13.40
  -5   3  -1  273.47   14.00
  -5   3  -1  307.17   14.90
  -5   3  -1  294.37   14.40
   5   3   1  301.97   13.60
  -6  -3  -1  191.38   11.30
  -6  -3  -1  184.08   10.30
  -6  -3  -1  195.38   12.00
   6  -3   1  197.48    9.30
  -6  -3  -1  191.58    9.20
  -6  -3  -1  192.58   10.90
  -6   3  -1  178.38   11.30
   6   3   1  201.88    9.90
  -6   3  -1  202.78   11.40
  -6   3  -1  212.88   11.00
  -6   3  -1  192.88   10.80
   6   3   1  179.08    9.80
  -7  -3  -1   12.50    4.20
  -7  -3  -1   12.70    2.80
  -7  -3  -1   11.50    3.80
  -7  -3  -1   13.50    3.60
  -7  -3  -1   11.10    3.00
  -7   3  -1   19.60    4.60
  -7   3  -1   16.30    3.80
  -7   3  -1   14.90    3.70
   7   3   1   11.70    4.10
  -7   3  -1    9.20    3.70
   7   3   1   18.90    3.40
  -8  -3  -1   12.30    4.40
  -8  -3  -1   10.30    4.10
  -8  -3  -1   12.00    3.10
  -8  -3  -1    7.30    3.20
  -8  -3  -1    9.10    3.50
  -8   3  -1    7.80    3.30
   8   3   1   10.50    3.20
  -8   3  -1   20.10    4.70
  -8   3  -1    6.50    3.70
  -8   3  -1    9.30    4.20
  -9  -3  -1   15.60    5.40
  -9  -3  -1   15.80    5.30
  -9  -3  -1   16.60    4.60
  -9  -3  -1   22.90    4.90
  -9   3  -1   21.80    5.70
  -9   3  -1   16.50    5.50
   9   3   1   15.70    3.80
  -9   3  -1   20.10    4.80
  -9   3  -1   12.90    4.00
 -10  -3  -1   28.00    6.00
 -10  -3  -1   25.60    7.40
 -10  -3  -1   40.90    6.60
 -10  -3  -1   30.90    7.40
 -10   3  -1   39.90    7.80
 -10   3  -1   35.30    6.50
 -10   3  -1   37.80    6.90
 -10   3  -1   25.60    6.60
 -11  -3  -1    3.10    4.10
 -11  -3  -1   12.00    6.10
 -11  -3  -1    2.60    6.10
 -11  -3  -1   13.60    4.70
 -11   3  -1   10.40    5.90
 -11   3  -1   12.80    5.80
 -11   3  -1    9.00    4.40
 -11   3  -1   15.40    5.30
 -11  -4   1    4.20    5.60
 -11  -4   1    3.10    5.80
 -11  -4   1    0.70    3.80
 -11  -4   1    7.90    4.50
 -11   4   1    3.10    4.00
 -11   4   1    3.30    4.50
 -11   4   1   12.20    6.20
 -11   4   1    2.90    5.80
 -10  -4   1    0.50    3.10
 -10  -4   1    3.70    4.30
 -10  -4   1   -2.00    2.80
 -10  -4   1   -3.70    3.90
 -10   4   1    2.00    3.30
 -10   4   1    1.60    3.80
 -10   4   1   -8.50    3.30
 -10   4   1    3.40    4.50
  -9  -4   1   52.99    7.20
  -9  -4   1   45.40    7.90
  -9  -4   1   39.70    6.10
  -9  -4   1   51.89    8.90
  -9   4   1   34.20    6.70
  -9   4   1   47.30    8.00
  -9   4   1   49.00    7.20
  -9   4   1   47.00    8.10
  -8  -4   1   27.00    4.60
  -8  -4   1   16.00    5.20
  -8  -4   1   14.30    5.20
  -8  -4   1   25.90    5.10
   8   4  -1   16.40    3.50
  -8   4   1   17.80    4.50
  -8   4   1   20.40    4.50
  -8   4   1   10.70    4.10
  -8   4   1   24.50    5.50
  -7  -4   1   11.90    3.30
  -7  -4   1    8.80    3.70
  -7  -4   1    7.10    3.60
  -7  -4   1   14.00    3.60
  -7   4   1   14.20    3.90
   7   4  -1    9.30    2.70
  -7   4   1   11.70    3.70
  -7   4   1   13.70    3.80
  -7   4   1   12.40    3.50
  -6  -4   1   13.00    4.10
  -6  -4   1   18.50    4.30
  -6  -4   1   15.10    3.30
  -6  -4   1   16.90    3.60
   6   4  -1   15.80    3.10
  -6   4   1   16.80    3.80
  -6   4   1   18.80    4.00
  -6   4   1   17.50    4.40
   6   4  -1   18.20    3.20
  -5  -4   1  121.49    7.80
  -5  -4   1   83.99    8.70
   5  -4  -1   92.99    7.00
   5  -4  -1  107.99    5.00
  -5  -4   1   81.39    6.20
  -5  -4   1   99.69    4.20
  -5  -4   1   94.59    6.80
  -5   4   1   91.29    8.60
  -5   4   1   93.29    7.00
   5   4  -1   94.39    6.10
   5   4  -1   97.99    6.20
   5   4  -1  101.39    6.40
  -5   4   1   90.89    6.70
  -5   4   1   96.79    6.80
  -4  -4   1    2.20    1.60
   4  -4  -1    0.80    1.70
  -4  -4   1   -0.10    1.80
  -4  -4   1    2.20    1.60
  -4  -4   1   -0.30    1.40
  -4  -4   1    0.80    2.20
   4  -4  -1    0.80    0.70
  -4   4   1    3.90    2.00
   4   4  -1   -0.20    1.20
  -4   4   1   -1.60    1.40
  -4   4   1   -0.50    1.10
  -4   4   1   -0.40    1.60
  -4   4   1    0.80    2.20
   4   4  -1   -1.40    1.10
   4   4  -1   -0.80    1.30
   4   4  -1    0.70    1.40
   3  -4  -1    6.70    2.30
   3  -4  -1    3.90    0.80
  -3  -4   1    3.10    1.70
  -3  -4   1    5.90    1.90
  -3  -4   1    1.00    1.40
  -3  -4   1    4.00    1.90
  -3  -4   1    5.60    2.60
  -3  -4   1    6.30    2.40
  -3   4   1    1.20    1.60
   3   4  -1    5.10    1.80
   3   4  -1    7.20    2.00
   3   4  -1    2.80    1.60
  -3   4   1    0.90    1.70
   3   4  -1    3.10    1.50
  -3   4   1    7.30    2.30
  -3   4   1    4.20    1.90
  -3   4   1    5.40    1.70
  -3   4   1    4.20    2.10
  -2  -4   1   40.00    4.60
  -2  -4   1   36.60    3.80
  -2  -4   1   29.10    3.60
  -2  -4   1   42.80    5.00
   2  -4  -1   34.90    2.40
  -2  -4   1   46.30    4.40
  -2  -4   1   35.70    4.10
   2  -4  -1   34.90    4.00
   2  -4  -1   41.80    4.90
   2   4  -1   36.70    4.40
  -2   4   1   39.00    4.00
   2   4  -1   30.10    3.60
   2   4  -1   41.30    4.10
   2   4  -1   39.60    4.00
  -2   4   1   35.30    4.10
  -2   4   1   42.20    4.60
  -2   4   1   45.00    4.00
  -2   4   1   40.90    4.40
  -2   4   1   51.79    4.90
  -1  -4   1  100.19    5.60
   1  -4  -1  102.89    6.20
   1  -4  -1  106.49    6.30
   1  -4  -1  104.69    6.30
  -1  -4   1  104.49    6.90
   1  -4  -1   96.69    6.70
  -1  -4   1  112.89    6.60
  -1  -4   1  106.39    6.20
  -1  -4   1  100.79    6.20
  -1  -4   1  114.09    6.40
   1   4  -1   99.39    6.00
  -1   4   1   93.29    5.60
   1   4  -1  103.49    6.40
   1   4  -1   99.19    4.40
  -1   4   1  100.09    6.20
   1   4  -1  117.49    6.40
   1   4  -1  111.19    6.20
  -1   4   1  106.59    6.30
  -1   4   1  102.39    5.90
  -1   4   1   98.19    6.20
   1   4  -1  101.59    6.00
   0  -4  -1  144.49    7.70
   0  -4  -1  152.68    7.90
   0  -4   1  147.59    7.80
   0  -4  -1  146.09    7.80
   0  -4   1  154.08    8.10
   0  -4  -1  140.79    8.30
   0  -4   1  141.09    7.70
   0   4  -1  139.09    6.50
   0   4   1  142.89    7.70
   0   4  -1  145.39    7.60
   0   4  -1  136.09    7.60
   0   4   1  129.19    7.40
   0   4   1  147.89    7.70
   0   4   1  146.29    7.70
   0   4  -1  146.59    7.70
   0   4  -1  148.59    7.70
   0   4   1  144.29    7.70
   0   4   1  151.28    6.70
  -1  -4  -1   58.29    4.40
  -1  -4  -1   64.09    4.80
  -1  -4  -1   67.89    4.80
  -1  -4  -1   72.39    5.00
  -1  -4  -1   74.79    5.60
   1  -4   1   72.49    5.20
   1  -4   1   71.29    5.50
  -1  -4  -1   62.69    5.90
   1  -4   1   68.39    4.90
  -1   4  -1   69.49    4.30
  -1   4  -1   64.09    4.80
   1   4   1   67.59    4.70
  -1   4  -1   61.59    4.70
   1   4   1   69.19    4.80
  -1   4  -1   62.39    4.70
   1   4   1   63.89    4.80
   1   4   1   63.29    3.30
   1   4   1   64.39    4.80
  -1   4  -1   55.29    4.30
   1   4   1   65.49    4.80
  -2  -4  -1 1120.09   40.60
  -2  -4  -1 1082.59   40.30
  -2  -4  -1 1070.39   40.60
   2  -4   1  996.90   40.90
   2  -4   1 1082.99   38.90
  -2  -4  -1 1024.00   40.30
   2  -4   1 1123.59   40.80
  -2  -4  -1 1159.38   40.70
  -2  -4  -1 1059.49   41.30
   2   4   1 1083.19   37.60
  -2   4  -1 1107.29   40.70
   2   4   1 1093.99   40.20
  -2   4  -1 1088.59   40.20
   2   4   1 1142.49   37.70
  -2   4  -1 1095.69   40.70
   2   4   1 1099.59   40.70
   2   4   1 1083.99   40.30
   2   4   1 1106.09   40.20
  -2   4  -1 1027.50   40.40
   2   4   1 1064.29   40.20
  -3  -4  -1   58.39    6.10
   3  -4   1   59.39    5.80
  -3  -4  -1   47.00    4.90
  -3  -4  -1   62.49    5.50
  -3  -4  -1   46.20    4.90
  -3  -4  -1   52.69    5.20
   3  -4   1   48.60    3.20
   3   4   1   54.19    5.40
  -3   4  -1   42.80    5.00
  -3   4  -1   55.69    5.30
   3   4   1   49.90    4.70
  -3   4  -1   49.10    5.10
   3   4   1   44.00    4.50
   3   4   1   50.39    4.90
  -3   4  -1   52.89    5.20
  -4  -4  -1   45.40    5.10
  -4  -4  -1   45.20    5.20
   4  -4   1   57.09    6.00
  -4  -4  -1   58.09    6.30
  -4  -4  -1   50.89    5.60
   4  -4   1   51.89    3.40
  -4   4  -1   57.49    5.80
  -4   4  -1   48.90    5.40
   4   4   1   65.79    4.70
   4   4   1   55.19    2.50
  -4   4  -1   62.79    6.20
   4   4   1   53.89    5.20
  -4   4  -1   55.09    5.80
   4   4   1   43.50    5.20
   4   4   1   54.09    4.20
  -5  -4  -1   43.60    5.30
  -5  -4  -1   40.90    4.90
   5  -4   1   37.50    5.30
   5  -4   1   40.20    3.50
  -5  -4  -1   42.70    5.50
  -5  -4  -1   33.70    5.50
   5  -4   1   45.70    2.30
  -5   4  -1   36.80    5.00
  -5   4  -1   28.90    4.90
  -5   4  -1   40.10    5.20
  -5   4  -1   37.20    5.00
   5   4   1   44.70    4.70
   5   4   1   49.99    5.10
  -6  -4  -1   75.99    7.00
  -6  -4  -1   74.29    8.60
  -6  -4  -1   77.99    7.90
  -6  -4  -1   76.79    7.50
   6  -4   1   79.89    4.90
  -6  -4  -1   84.29    4.80
  -6   4  -1   82.59    7.90
  -6   4  -1   71.29    7.60
   6   4   1   64.99    6.20
  -6   4  -1   84.59    8.60
  -6   4  -1   74.59    7.50
   6   4   1   92.69    6.20
  -7  -4  -1    1.60    2.90
  -7  -4  -1    4.40    3.50
  -7  -4  -1    4.10    2.80
  -7  -4  -1    2.30    2.20
  -7   4  -1    2.50    2.70
   7   4   1   -1.10    1.80
  -7   4  -1    6.20    3.60
  -7   4  -1    3.00    3.00
  -7   4  -1    2.30    2.50
  -8  -4  -1   45.90    7.30
  -8  -4  -1   28.10    5.00
  -8  -4  -1   28.60    6.40
  -8  -4  -1   25.00    5.20
  -8   4  -1   33.60    6.10
  -8   4  -1   39.30    6.80
  -8   4  -1   28.50    5.40
  -8   4  -1   18.50    5.30
   8   4   1   32.70    4.90
  -9  -4  -1    2.90    3.00
  -9  -4  -1    1.90    4.30
  -9  -4  -1    1.70    3.70
  -9  -4  -1   -2.60    2.60
   9   4   1    6.40    2.80
  -9   4  -1    7.00    4.60
  -9   4  -1    4.10    3.40
  -9   4  -1    3.30    3.50
  -9   4  -1    5.40    4.30
 -10  -4  -1   -1.20    3.70
 -10  -4  -1    9.00    4.00
 -10  -4  -1   -0.20    3.30
 -10  -4  -1   -4.10    4.40
 -10   4  -1   -1.40    4.10
 -10   4  -1   -0.10    4.00
 -10   4  -1   -1.00    3.10
 -10   4  -1    0.00    3.90
 -11  -4  -1    2.00    4.30
 -11  -4  -1   17.80    7.20
 -11  -4  -1    4.80    4.30
 -11  -4  -1    4.70    5.70
 -11   4  -1   11.70    5.60
 -11   4  -1    6.70    5.30
 -11   4  -1   14.60    5.50
 -11   4  -1    6.10    5.10
 -11  -5   1   -2.00    3.70
 -11  -5   1    0.70    3.60
 -11  -5   1    0.20    5.40
 -11  -5   1   -8.50    5.30
 -11   5   1    2.60    5.80
 -11   5   1  -11.00    3.50
 -11   5   1   -4.50    3.30
 -11   5   1   -8.00    3.50
 -10  -5   1    6.90    4.10
 -10  -5   1   10.70    5.70
 -10  -5   1    7.60    5.50
 -10  -5   1    7.80    4.30
 -10   5   1   13.70    5.30
 -10   5   1   11.00    5.90
 -10   5   1   17.10    5.80
 -10   5   1    2.30    5.20
  -9  -5   1   16.90    5.80
  -9  -5   1   13.60    4.40
  -9  -5   1   19.30    5.00
  -9  -5   1    5.20    4.90
  -9   5   1    4.10    4.80
  -9   5   1   19.30    5.30
  -9   5   1   23.20    6.10
  -9   5   1   13.00    5.30
  -8  -5   1   15.70    5.90
  -8  -5   1   24.20    4.90
  -8  -5   1   25.80    5.30
  -8  -5   1   32.60    6.50
  -8   5   1   18.90    5.20
  -8   5   1   16.00    4.70
  -8   5   1   22.90    5.30
  -8   5   1   26.90    6.20
   8   5  -1   24.70    4.50
   8   5  -1   28.80    4.60
  -7  -5   1   -0.70    2.90
  -7  -5   1    5.90    3.10
  -7  -5   1   -2.00    2.70
  -7  -5   1   -0.70    2.50
  -7   5   1    4.30    3.20
   7   5  -1    4.60    2.40
   7   5  -1    4.40    2.10
  -7   5   1    1.00    2.70
  -7   5   1    2.90    3.10
  -7   5   1    5.20    3.70
  -6  -5   1   -0.80    2.80
  -6  -5   1    1.10    2.30
  -6  -5   1   -4.30    1.30
  -6  -5   1    3.30    2.80
  -6   5   1    1.60    2.60
   6   5  -1    0.30    1.60
  -6   5   1   -1.30    2.60
  -6   5   1   -2.10    2.00
  -6   5   1    2.50    2.40
   6   5  -1   -0.20    1.60
  -5  -5   1   94.89    9.50
  -5  -5   1  103.69    7.40
  -5  -5   1  104.89    7.70
  -5  -5   1   96.49    7.20
   5  -5  -1   95.29    7.40
  -5   5   1   88.19    8.40
  -5   5   1   96.89    8.60
  -5   5   1   92.39    8.40
   5   5  -1   93.79    6.70
   5   5  -1   93.59    6.60
   5   5  -1   95.69    6.40
  -5   5   1   83.09    8.50
   4  -5  -1  264.77    9.80
  -4  -5   1  256.37   13.00
  -4  -5   1  277.37   14.20
  -4  -5   1  275.47   13.60
  -4  -5   1  283.97   15.00
   4  -5  -1  258.27   13.30
  -4  -5   1  271.87   13.20
  -4   5   1  277.47   13.70
   4   5  -1  268.67   12.70
   4   5  -1  249.48   12.50
  -4   5   1  292.57   14.10
   4   5  -1  258.27   12.80
  -4   5   1  272.07   13.80
  -4   5   1  269.87   13.90
  -3  -5   1  259.07   12.80
  -3  -5   1  279.67   12.90
  -3  -5   1  249.48   13.10
   3  -5  -1  253.37    9.70
  -3  -5   1  256.37   12.30
   3  -5  -1  240.98   12.40
   3  -5  -1  250.47   13.80
  -3  -5   1  267.97   12.70
  -3  -5   1  238.18   13.60
   3   5  -1  248.28   12.20
  -3   5   1  243.38   11.40
  -3   5   1  239.18   12.50
  -3   5   1  255.07   12.80
  -3   5   1  271.47   13.20
   3   5  -1  253.47   12.20
  -3   5   1  252.47   12.90
   3   5  -1  265.77   12.10
   3   5  -1  279.97   12.60
   2  -5  -1  339.27   15.10
  -2  -5   1  336.07   15.10
  -2  -5   1  348.87   15.60
  -2  -5   1  320.77   14.40
   2  -5  -1  335.47   12.90
  -2  -5   1  330.57   15.10
  -2  -5   1  292.97   15.70
  -2  -5   1  340.27   15.30
   2  -5  -1  300.87   15.70
  -2   5   1  318.67   14.30
  -2   5   1  337.97   14.80
  -2   5   1  323.17   15.10
  -2   5   1  324.57   15.30
  -2   5   1  342.37   15.40
   2   5  -1  343.37   14.90
   2   5  -1  321.67   14.80
   2   5  -1  342.87   14.90
   2   5  -1  324.77   14.60
  -1  -5   1    2.60    2.00
   1  -5  -1    4.60    2.60
   1  -5  -1    3.00    1.90
  -1  -5   1    4.60    1.80
   1  -5  -1    0.50    1.60
  -1  -5   1   -0.90    1.50
   1  -5  -1    0.60    2.00
  -1  -5   1    2.80    2.20
  -1  -5   1    0.70    2.30
  -1   5   1    2.20    1.90
   1   5  -1    1.20    1.50
   1   5  -1    4.40    2.00
   1   5  -1    3.20    1.90
  -1   5   1    2.10    1.90
  -1   5   1    5.50    2.20
   1   5  -1    3.20    1.90
  -1   5   1   -0.70    1.60
   1   5  -1    0.50    0.80
  -1   5   1    3.30    1.60
   0  -5  -1   36.70    4.50
   0  -5   1   34.70    4.80
   0  -5   1   39.50    5.20
   0  -5  -1   34.20    4.90
   0  -5  -1   36.60    4.50
   0  -5   1   51.19    5.20
   0  -5  -1   40.90    4.60
   0  -5   1   32.50    4.30
   0   5  -1   31.60    4.20
   0   5   1   27.90    3.90
   0   5   1   40.90    3.10
   0   5   1   40.30    4.60
   0   5  -1   31.70    3.20
   0   5   1   35.70    4.40
   0   5  -1   37.70    4.40
   0   5   1   36.00    4.40
   0   5  -1   36.50    4.30
   0   5  -1   36.90    4.60
  -1  -5  -1   88.79    6.50
   1  -5   1  102.19    6.70
  -1  -5  -1   85.79    6.30
  -1  -5  -1   89.99    6.10
   1  -5   1   93.49    6.70
  -1  -5  -1   82.39    7.70
   1  -5   1   89.09    7.00
  -1  -5  -1   91.79    6.50
   1   5   1   88.49    6.30
  -1   5  -1   90.59    5.60
  -1   5  -1   91.99    6.40
  -1   5  -1  104.29    6.70
   1   5   1   94.29    6.30
  -1   5  -1   93.19    6.50
   1   5   1  108.59    6.70
   1   5   1   83.69    6.40
   1   5   1  108.59    6.70
   1   5   1   96.09    4.70
  -2  -5  -1  323.37   15.30
  -2  -5  -1  350.86   16.80
   2  -5   1  345.47   14.00
  -2  -5  -1  335.07   15.60
   2  -5   1  362.56   16.80
   2  -5   1  349.37   16.00
  -2  -5  -1  345.47   15.80
  -2  -5  -1  336.27   15.90
  -2   5  -1  335.07   15.80
   2   5   1  373.46   12.70
  -2   5  -1  347.27   15.30
   2   5   1  344.57   12.50
  -2   5  -1  357.26   16.00
   2   5   1  346.97   16.00
   2   5   1  349.67   15.50
   2   5   1  354.16   15.60
   2   5   1  330.37   15.50
   2   5   1  341.57   15.40
  -2   5  -1  316.67   15.60
   3  -5   1  123.79    6.00
   3  -5   1  116.19    7.90
  -3  -5  -1  115.99    8.60
  -3  -5  -1  123.59    8.00
  -3  -5  -1  145.69    8.30
  -3  -5  -1  109.79    7.70
  -3  -5  -1  135.49    8.30
  -3  -5  -1  126.79    7.80
  -3   5  -1  116.49    8.00
   3   5   1  124.89    7.60
   3   5   1  112.39    7.40
  -3   5  -1  119.79    7.70
  -3   5  -1  132.89    8.00
  -3   5  -1  105.49    7.70
   3   5   1  116.89    7.40
   3   5   1  104.79    7.70
  -4  -5  -1    5.40    2.70
  -4  -5  -1    4.00    2.70
   4  -5   1    7.40    3.00
  -4  -5  -1    4.40    2.40
  -4  -5  -1   -2.70    2.30
   4  -5   1    4.90    1.40
  -4  -5  -1    5.10    2.70
  -4   5  -1    1.90    2.20
   4   5   1    5.50    2.80
   4   5   1    3.70    2.40
   4   5   1    6.40    2.40
   4   5   1    9.30    2.60
  -4   5  -1   10.60    3.20
  -4   5  -1    1.00    2.20
   4   5   1    9.60    2.50
  -4   5  -1    1.90    2.50
  -5  -5  -1   -3.90    2.20
  -5  -5  -1    0.30    2.00
  -5  -5  -1    1.50    2.30
  -5  -5  -1   -1.50    2.30
   5  -5   1   -0.60    1.00
   5  -5   1    4.30    2.70
  -5   5  -1    0.30    2.60
  -5   5  -1    3.40    2.50
   5   5   1    1.30    2.00
   5   5   1   -1.00    1.30
  -5   5  -1    3.80    2.40
  -5   5  -1   -0.90    1.90
   5   5   1   -0.20    1.70
  -6  -5  -1   25.30    5.00
  -6  -5  -1   38.20    6.40
  -6  -5  -1   30.50    5.00
   6  -5   1   35.30    5.60
  -6  -5  -1   26.00    4.70
  -6   5  -1   35.30    5.50
   6   5   1   41.70    5.10
   6   5   1   29.70    4.70
  -6   5  -1   33.00    5.50
  -6   5  -1   22.20    5.00
  -6   5  -1   20.30    4.40
   6   5   1   26.90    4.20
  -7  -5  -1   97.39    9.40
  -7  -5  -1   79.19    8.30
  -7  -5  -1   87.09   10.10
  -7  -5  -1  101.79   10.00
   7   5   1   98.49    8.40
  -7   5  -1   96.79    9.50
   7   5   1   93.59    8.40
  -7   5  -1   67.29    8.50
  -7   5  -1   85.79    9.20
  -7   5  -1   90.39    9.20
  -8  -5  -1   68.59    9.90
  -8  -5  -1   67.59    8.40
  -8  -5  -1   90.19    9.10
  -8  -5  -1   72.09    9.30
  -8   5  -1   87.19    9.80
  -8   5  -1   86.49    9.80
   8   5   1   67.99    7.40
  -8   5  -1   72.59    9.20
  -8   5  -1   79.49    9.80
   8   5   1   86.69    8.30
  -9  -5  -1    0.00    3.10
  -9  -5  -1   -2.50    4.40
  -9  -5  -1    2.00    3.60
  -9  -5  -1   -2.80    3.70
  -9   5  -1    3.90    4.60
   9   5   1   -1.40    3.30
  -9   5  -1   -3.30    3.20
  -9   5  -1   -1.80    3.70
  -9   5  -1   -2.60    2.70
 -10  -5  -1    8.30    4.70
 -10  -5  -1    7.10    4.40
 -10  -5  -1    4.90    6.00
 -10  -5  -1   -1.60    4.80
 -10   5  -1    2.70    5.40
 -10   5  -1    3.40    4.30
 -10   5  -1   12.40    5.00
 -10   5  -1   10.70    5.50
 -10  -6   1    0.50    4.90
 -10  -6   1    3.70    5.30
 -10  -6   1   -0.50    3.30
 -10  -6   1    1.90    3.80
 -10   6   1    0.10    5.50
 -10   6   1   -3.50    4.00
 -10   6   1   -4.00    3.80
 -10   6   1    5.40    4.20
  -9  -6   1    6.70    5.30
  -9  -6   1    9.90    4.10
  -9  -6   1    9.50    5.40
  -9  -6   1   25.60    6.00
  -9   6   1   16.40    6.10
  -9   6   1   11.80    5.10
  -9   6   1    9.60    4.90
  -9   6   1   12.20    5.30
  -8  -6   1    5.50    4.70
  -8  -6   1   -0.10    2.70
  -8  -6   1    7.30    4.50
  -8  -6   1    1.30    3.10
  -8   6   1    7.30    4.00
   8   6  -1    4.90    2.80
  -8   6   1    1.80    3.60
  -8   6   1    3.50    3.30
   8   6  -1    7.30    3.40
  -8   6   1    3.80    4.30
  -7  -6   1    8.00    3.50
  -7  -6   1    6.90    4.60
  -7  -6   1    1.90    2.80
  -7  -6   1    6.40    4.10
  -7  -6   1    3.60    3.60
  -7   6   1    2.60    3.40
  -7   6   1    3.00    2.90
   7   6  -1    4.80    2.80
  -7   6   1    2.30    3.20
  -7   6   1    6.00    4.00
   7   6  -1    6.90    2.80
  -6  -6   1    6.50    3.10
   6  -6  -1   -0.40    2.50
  -6  -6   1   -2.00    2.60
  -6  -6   1    1.80    2.50
  -6  -6   1   -2.70    2.80
  -6  -6   1   -3.50    2.60
   6   6  -1   -0.10    2.30
  -6   6   1    5.90    3.30
  -6   6   1    3.70    3.40
  -6   6   1    4.00    3.00
  -6   6   1    3.30    2.80
   6   6  -1    2.10    2.30
  -5  -6   1   22.70    5.00
  -5  -6   1   25.80    4.50
  -5  -6   1   24.30    4.90
  -5  -6   1   32.10    6.10
   5  -6  -1   24.00    4.60
  -5  -6   1   25.40    4.80
  -5   6   1   20.10    4.80
   5   6  -1   25.50    4.20
  -5   6   1   25.20    4.90
  -5   6   1   35.00    5.50
  -5   6   1   27.30    5.10
   5   6  -1   26.20    4.30
   5   6  -1   19.90    3.90
  -4  -6   1   -2.80    2.20
  -4  -6   1    0.80    2.10
  -4  -6   1    0.00    2.30
  -4  -6   1   -3.90    1.80
  -4  -6   1   -0.60    2.60
   4  -6  -1    3.20    2.20
  -4   6   1    2.00    2.40
  -4   6   1    1.00    2.30
   4   6  -1   -2.40    1.60
   4   6  -1   -1.50    1.50
   4   6  -1    0.00    1.80
  -4   6   1    0.00    2.30
  -4   6   1   -2.30    1.80
   3  -6  -1   30.20    2.30
  -3  -6   1   22.90    5.00
  -3  -6   1   24.30    4.70
  -3  -6   1   33.40    5.10
  -3  -6   1   26.60    4.50
  -3  -6   1   37.50    5.00
   3  -6  -1   29.30    5.50
   3  -6  -1   32.20    4.80
  -3   6   1   24.00    4.60
  -3   6   1   36.90    5.30
   3   6  -1   25.20    4.30
  -3   6   1   32.30    5.10
  -3   6   1   32.40    4.40
   3   6  -1   35.90    4.80
   3   6  -1   29.50    4.40
  -3   6   1   33.40    4.90
   2  -6  -1    9.50    3.20
  -2  -6   1    3.60    2.60
  -2  -6   1    7.00    2.60
  -2  -6   1   10.50    3.40
  -2  -6   1   13.00    4.00
  -2  -6   1   12.00    3.40
   2  -6  -1   11.30    2.10
   2  -6  -1   11.40    3.70
   2   6  -1    6.30    2.60
  -2   6   1   13.60    3.10
  -2   6   1    7.70    3.00
  -2   6   1    8.90    2.80
  -2   6   1    8.70    3.10
  -2   6   1   11.40    3.30
   2   6  -1    6.40    2.70
   2   6  -1    9.70    2.90
   2   6  -1   10.10    2.80
   1  -6  -1    0.20    2.80
  -1  -6   1    8.40    3.60
   1  -6  -1    3.70    2.40
  -1  -6   1    5.90    2.80
   1  -6  -1    5.30    2.70
  -1  -6   1    4.70    2.50
   1  -6  -1    7.30    2.90
  -1  -6   1    4.10    2.80
   1   6  -1    7.50    2.80
   1   6  -1    6.10    2.40
   1   6  -1    4.80    1.40
  -1   6   1    5.50    2.00
  -1   6   1    5.30    2.70
   1   6  -1    1.90    2.20
  -1   6   1    1.80    2.10
  -1   6   1    6.00    2.70
  -1   6   1    0.40    2.00
   0  -6  -1   59.69    6.50
   0  -6   1   56.19    6.40
   0  -6   1   57.29    7.00
   0  -6  -1   52.19    6.10
   0  -6  -1   49.60    6.50
   0  -6  -1   59.89    6.50
   0  -6   1   63.99    6.90
   0  -6   1   53.79    6.10
   0   6   1   60.99    6.20
   0   6  -1   52.39    5.80
   0   6   1   62.79    6.40
   0   6   1   61.19    4.30
   0   6  -1   47.90    5.80
   0   6   1   61.89    6.50
   0   6  -1   64.19    4.30
   0   6   1   69.19    6.70
   0   6  -1   61.19    6.20
  -1  -6  -1    3.20    2.40
  -1  -6  -1    4.40    2.80
   1  -6   1    2.60    1.80
  -1  -6  -1    3.40    2.50
   1  -6   1    1.60    1.80
  -1  -6  -1    1.70    2.20
   1  -6   1   13.00    3.80
   1  -6   1    6.90    3.20
   1   6   1    5.00    2.40
   1   6   1    2.60    2.10
   1   6   1    5.30    2.80
   1   6   1    4.30    1.40
  -1   6  -1    6.40    2.60
  -1   6  -1    4.90    2.10
  -1   6  -1   10.40    3.10
   1   6   1    7.10    2.70
  -1   6  -1    3.50    2.30
   1   6   1    7.40    2.60
  -2  -6  -1    1.20    2.30
   2  -6   1   -2.90    2.00
  -2  -6  -1   -3.30    2.60
   2  -6   1    1.10    1.40
   2  -6   1    1.40    2.50
  -2  -6  -1    0.10    2.40
  -2  -6  -1    3.00    2.30
  -2  -6  -1   -0.20    1.80
   2   6   1   -0.70    1.50
  -2   6  -1    0.30    2.00
  -2   6  -1    0.50    1.90
  -2   6  -1   -0.50    1.90
   2   6   1   -0.30    1.70
   2   6   1   -1.00    1.40
   2   6   1   -3.80    2.00
   2   6   1    1.90    2.20
   2   6   1    0.20    0.60
  -2   6  -1   -2.60    1.80
   2   6   1   -0.20    0.60
  -3  -6  -1  103.29    9.90
   3  -6   1  108.49    5.80
  -3  -6  -1  107.19    8.10
  -3  -6  -1  116.49    8.30
  -3  -6  -1  117.99    8.10
  -3  -6  -1  114.09    8.00
   3  -6   1   98.49    9.50
   3  -6   1  118.89    8.50
  -3   6  -1  114.69    8.30
   3   6   1   90.89    7.10
  -3   6  -1  108.19    8.00
   3   6   1   91.69    7.10
   3   6   1  101.09    7.70
   3   6   1  117.79    7.80
  -3   6  -1  105.29    7.70
   3   6   1   96.29    8.90
  -3   6  -1  112.69    8.20
  -4  -6  -1    5.30    2.70
  -4  -6  -1    4.80    2.90
  -4  -6  -1    3.90    3.30
   4  -6   1   -2.10    2.10
  -4  -6  -1   -2.30    1.90
  -4  -6  -1    2.60    2.90
   4  -6   1    1.20    1.10
   4   6   1    4.80    2.60
  -4   6  -1    1.40    2.60
  -4   6  -1    2.70    2.60
  -4   6  -1    3.50    2.70
   4   6   1    0.40    2.00
  -4   6  -1    5.80    3.00
   4   6   1    1.60    2.10
  -5  -6  -1   10.50    3.70
  -5  -6  -1   10.80    4.40
   5  -6   1    8.60    3.30
  -5  -6  -1    6.70    3.50
  -5  -6  -1   16.90    4.40
  -5  -6  -1    4.80    2.90
  -5   6  -1    3.80    3.30
   5   6   1    8.80    3.10
  -5   6  -1    7.30    3.10
   5   6   1    6.10    2.80
  -5   6  -1    5.60    3.10
  -5   6  -1    0.90    2.90
   5   6   1    8.30    3.10
  -6  -6  -1   31.00    5.90
  -6  -6  -1   33.30    5.70
  -6  -6  -1   35.40    6.20
  -6  -6  -1   35.50    5.80
   6  -6   1   41.10    6.40
  -6  -6  -1   22.40    5.80
   6   6   1   43.50    5.80
  -6   6  -1   35.50    5.80
  -6   6  -1   36.60    6.40
  -6   6  -1   42.80    6.70
  -6   6  -1   31.10    5.80
   6   6   1   40.40    5.50
  -6   6  -1   41.80    6.60
  -7  -6  -1    4.00    3.20
  -7  -6  -1    3.20    4.00
  -7  -6  -1   10.80    4.80
  -7  -6  -1    5.80    3.60
  -7   6  -1    2.20    3.50
  -7   6  -1    6.60    3.50
   7   6   1    7.70    3.50
   7   6   1    0.00    2.80
  -7   6  -1    1.00    2.90
  -7   6  -1    3.00    3.00
  -8  -6  -1    6.00    4.40
  -8  -6  -1    7.90    3.90
  -8  -6  -1    6.20    4.90
  -8  -6  -1   13.40    4.50
  -8   6  -1    7.40    4.30
  -8   6  -1   10.40    5.20
  -8   6  -1   11.60    4.60
   8   6   1    5.30    3.20
   8   6   1    6.80    3.30
  -8   6  -1   10.10    4.40
  -9  -6  -1    3.00    4.10
  -9  -6  -1    1.00    3.70
  -9  -6  -1    4.50    4.80
  -9  -6  -1   -2.80    3.90
  -9   6  -1   -0.60    3.30
  -9   6  -1    1.00    4.20
  -9   6  -1   -4.70    4.00
  -9   6  -1   -2.90    4.40
 -10  -6  -1   19.20    5.90
 -10  -6  -1   22.30    6.40
 -10  -6  -1    1.80    5.30
 -10  -6  -1   17.40    7.30
 -10   6  -1   24.10    8.20
 -10   6  -1    7.10    5.30
 -10   6  -1   27.10    6.90
 -10   6  -1   14.80    5.80
  -9  -7   1   -1.20    5.00
  -9  -7   1    1.50    4.70
  -9  -7   1    2.10    4.00
  -9  -7   1   -2.30    3.60
  -9  -7   1    1.40    4.40
  -9   7   1   -1.70    3.90
  -9   7   1   -5.10    4.30
  -9   7   1    2.90    4.00
  -9   7   1    1.40    3.90
  -8  -7   1    5.70    4.40
  -8  -7   1   -0.50    4.30
  -8  -7   1   10.70    4.40
  -8  -7   1    1.80    3.60
  -8  -7   1   10.20    5.70
  -8   7   1    4.30    4.00
  -8   7   1    9.50    5.10
  -8   7   1    4.50    4.70
  -8   7   1    2.30    4.00
  -7  -7   1   39.40    7.40
  -7  -7   1   31.10    7.60
  -7  -7   1   38.10    7.10
  -7  -7   1   41.70    7.10
  -7  -7   1   45.70    6.90
   7   7  -1   34.70    5.90
  -7   7   1   33.00    6.50
  -7   7   1   33.90    7.10
  -7   7   1   35.00    7.00
  -7   7   1   45.90    7.30
   7   7  -1   41.30    6.20
  -7   7   1   40.20    7.10
   6  -7  -1   75.19    8.60
  -6  -7   1   74.79    9.00
  -6  -7   1   88.49    9.40
  -6  -7   1   84.09    8.90
  -6  -7   1   84.79   11.00
  -6  -7   1   91.29   10.40
  -6   7   1   91.99   10.20
  -6   7   1   68.09    8.60
   6   7  -1   72.09    7.80
   6   7  -1   84.19    8.60
  -6   7   1   73.19    8.90
  -6   7   1   81.19    9.80
  -5  -7   1   55.59    7.80
   5  -7  -1   52.49    7.10
  -5  -7   1   52.39    7.00
  -5  -7   1   46.10    7.90
  -5  -7   1   47.00    6.90
  -5  -7   1   49.99    6.80
  -5   7   1   36.40    6.30
  -5   7   1   61.99    7.80
  -5   7   1   52.99    7.60
  -5   7   1   61.39    8.10
   5   7  -1   56.39    6.90
   5   7  -1   54.19    6.70
  -4  -7   1   -0.40    2.60
  -4  -7   1    3.30    3.60
   4  -7  -1   -1.10    2.40
  -4  -7   1   -1.30    1.90
  -4  -7   1    1.90    2.60
  -4  -7   1   -0.90    2.10
   4   7  -1    1.80    2.50
   4   7  -1    0.30    2.00
  -4   7   1    0.70    2.60
   4   7  -1   -0.40    2.00
  -4   7   1   -1.30    2.40
  -4   7   1    2.50    2.80
  -4   7   1    1.50    2.70
  -3  -7   1   13.80    3.60
   3  -7  -1   19.20    4.90
  -3  -7   1   13.40    3.90
  -3  -7   1   15.90    4.40
   3  -7  -1   19.90    4.20
  -3  -7   1   27.00    4.90
  -3  -7   1   17.30    5.00
  -3   7   1   19.70    4.50
   3   7  -1   15.80    3.90
   3   7  -1   18.80    4.20
  -3   7   1   18.00    4.40
  -3   7   1   16.50    3.90
  -3   7   1   18.20    4.40
   3   7  -1   18.80    4.10
  -2  -7   1   44.30    6.30
   2  -7  -1   54.29    6.60
   2  -7  -1   47.60    7.10
  -2  -7   1   49.60    6.90
  -2  -7   1   46.80    6.30
  -2  -7   1   53.49    7.60
   2  -7  -1   52.69    3.90
   2   7  -1   46.70    6.30
  -2   7   1   45.40    6.10
  -2   7   1   53.99    5.90
  -2   7   1   53.19    6.60
   2   7  -1   45.80    5.90
  -2   7   1   56.29    7.00
  -2   7   1   46.10    5.80
  -1  -7   1  168.58   10.80
   1  -7  -1  188.98   11.20
  -1  -7   1  170.98   11.10
  -1  -7   1  178.88   12.10
   1  -7  -1  169.68   11.80
  -1  -7   1  162.38   11.00
   1  -7  -1  178.28   10.80
  -1   7   1  168.68   10.90
  -1   7   1  154.48   10.50
  -1   7   1  182.28    9.60
   1   7  -1  180.78   10.60
   1   7  -1  169.68    7.70
  -1   7   1  162.38   10.70
   1   7  -1  163.28   10.60
   1   7  -1  173.28   10.70
  -1   7   1  175.68   10.60
   0  -7  -1  188.08   11.90
   0  -7   1  210.18   12.20
   0  -7   1  204.18   12.40
   0  -7  -1  199.48   11.80
   0  -7   1  184.68   12.60
   0  -7  -1  203.28   12.10
   0  -7  -1  198.18   13.00
   0  -7   1  182.58   11.70
   0   7   1  217.68   10.00
   0   7   1  184.88   11.60
   0   7   1  202.28   12.00
   0   7  -1  203.08   11.90
   0   7  -1  208.98    9.80
   0   7  -1  201.78   11.90
   0   7   1  192.58   11.70
   0   7   1  237.78   12.50
   0   7  -1  215.38   11.90
   1  -7   1   40.70    4.50
   1  -7   1   36.40    5.60
   1  -7   1   33.10    5.60
  -1  -7  -1   38.40    6.00
   1  -7   1   37.60    6.30
  -1  -7  -1   45.80    6.40
  -1  -7  -1   51.79    6.60
  -1  -7  -1   39.30    6.60
  -1   7  -1   42.60    4.80
   1   7   1   43.80    6.00
   1   7   1   39.30    5.70
   1   7   1   39.70    5.50
  -1   7  -1   41.60    5.80
   1   7   1   38.90    5.90
  -1   7  -1   45.70    6.20
  -1   7  -1   37.00    5.80
   1   7   1   41.30    3.70
  -2  -7  -1    3.90    3.00
   2  -7   1   10.80    2.60
  -2  -7  -1    7.60    3.20
   2  -7   1   10.30    3.80
   2  -7   1    4.60    3.20
  -2  -7  -1    9.20    3.10
  -2  -7  -1   10.10    3.40
  -2  -7  -1   12.00    4.30
  -2   7  -1    8.10    3.40
  -2   7  -1   13.00    3.50
   2   7   1    6.30    3.00
   2   7   1    6.50    3.10
   2   7   1    8.80    3.60
   2   7   1    5.20    3.00
  -2   7  -1    5.60    3.30
  -2   7  -1    9.90    2.80
  -3  -7  -1    5.90    3.40
  -3  -7  -1   10.20    3.50
   3  -7   1    4.70    3.30
  -3  -7  -1    6.40    3.80
  -3  -7  -1    7.60    3.10
   3  -7   1    5.40    2.00
   3  -7   1    2.40    3.20
  -3  -7  -1    6.50    3.10
   3   7   1    6.20    2.80
   3   7   1   12.30    3.60
  -3   7  -1    1.70    2.40
  -3   7  -1    5.20    2.90
  -3   7  -1    6.50    3.10
   3   7   1    6.40    2.90
  -3   7  -1    2.80    2.90
  -4  -7  -1    0.40    2.70
  -4  -7  -1   -0.40    2.80
  -4  -7  -1    8.20    4.20
  -4  -7  -1    2.30    2.90
  -4  -7  -1    3.30    2.70
   4  -7   1    9.10    3.60
   4   7   1    3.50    2.80
  -4   7  -1    2.90    2.90
  -4   7  -1    1.20    2.50
  -4   7  -1    1.60    2.80
   4   7   1    0.50    2.50
  -4   7  -1    0.40    2.40
   4   7   1    0.30    2.20
  -5  -7  -1  128.59   10.00
  -5  -7  -1  118.79   11.30
  -5  -7  -1  113.59   10.40
   5  -7   1  105.69   10.40
  -5  -7  -1  103.49   11.60
  -5  -7  -1  114.09   10.80
  -5   7  -1   99.99   10.20
   5   7   1  115.69    8.50
  -5   7  -1  126.99   11.40
  -5   7  -1  113.59   10.90
  -5   7  -1  106.29   10.50
   5   7   1  122.59    8.80
   5   7   1  106.09    9.90
   6  -7   1   59.49    7.90
  -6  -7  -1   87.99    9.30
  -6  -7  -1   69.69    8.80
  -6  -7  -1   91.59   10.50
  -6  -7  -1   67.89    8.70
  -6  -7  -1   55.29    9.00
   6   7   1   63.89    7.60
   6   7   1   80.89    8.50
  -6   7  -1   67.19    8.80
  -6   7  -1   70.29    9.20
  -6   7  -1   63.09    8.50
  -6   7  -1   73.59    9.20
  -7  -7  -1    8.40    4.50
  -7  -7  -1    8.60    4.60
  -7  -7  -1   -1.70    4.00
  -7  -7  -1    5.60    3.50
  -7  -7  -1    3.90    3.60
   7  -7   1    2.30    3.70
  -7   7  -1    1.80    3.70
   7   7   1    6.50    3.70
  -7   7  -1    6.60    3.70
  -7   7  -1    4.60    4.20
  -7   7  -1    0.50    3.40
   7   7   1   -0.40    2.80
  -8  -7  -1    6.20    4.80
  -8  -7  -1   11.50    5.50
  -8  -7  -1    5.60    3.70
  -8  -7  -1   -1.80    4.30
  -8  -7  -1    7.00    5.00
  -8   7  -1    7.30    4.40
  -8   7  -1    1.80    4.80
  -8   7  -1    3.10    4.10
   8   7   1    2.40    3.10
  -8   7  -1    3.50    3.90
   8   7   1    7.60    4.00
  -9  -7  -1    3.90    4.10
  -9  -7  -1    7.00    4.60
  -9  -7  -1    9.40    4.90
  -9  -7  -1   11.30    6.60
  -9  -7  -1   -4.80    4.70
  -9   7  -1    3.70    5.00
  -9   7  -1   -4.90    3.90
  -9   7  -1   10.60    5.40
  -9   7  -1    3.40    4.30
  -8  -8   1    8.00    4.80
  -8  -8   1   -3.60    4.50
  -8  -8   1    2.80    3.90
  -8  -8   1   12.30    5.70
  -8   8   1    1.50    3.80
  -8   8   1   -0.70    4.40
  -8   8   1    7.50    4.70
  -8   8   1    3.30    4.40
  -7  -8   1   -0.40    3.80
  -7  -8   1    2.10    3.60
  -7  -8   1    2.50    3.50
  -7  -8   1   -5.50    4.00
   7   8  -1   -1.00    2.70
  -7   8   1    8.20    5.00
   7   8  -1    0.10    3.20
  -7   8   1    4.00    4.10
  -7   8   1   -4.00    3.10
  -7   8   1   -1.10    3.40
  -7   8   1    4.10    4.60
  -6  -8   1    1.60    3.80
   6  -8  -1   13.30    4.60
  -6  -8   1    5.30    5.30
  -6  -8   1   18.30    5.50
  -6  -8   1    3.20    3.50
   6   8  -1    9.70    4.10
  -6   8   1   10.30    4.70
   6   8  -1    7.90    3.50
  -6   8   1    4.20    3.70
  -6   8   1    6.90    4.50
  -6   8   1   15.20    5.30
   5  -8  -1   -0.20    2.40
  -5  -8   1   -0.90    2.50
  -5  -8   1   -2.60    3.10
  -5  -8   1    2.10    4.20
  -5  -8   1    0.00    3.30
  -5  -8   1   -1.20    2.80
  -5   8   1   -0.30    3.30
  -5   8   1   -1.90    3.10
   5   8  -1    8.50    3.90
   5   8  -1    2.50    3.00
  -5   8   1   -0.70    3.00
  -5   8   1    3.00    3.60
   4  -8  -1   -0.80    2.80
  -4  -8   1    0.50    3.40
  -4  -8   1   -2.40    2.40
  -4  -8   1   -0.70    2.70
  -4  -8   1   -0.30    3.80
  -4  -8   1    2.00    3.00
  -4   8   1    2.90    3.10
   4   8  -1   -2.90    2.10
  -4   8   1   -1.50    3.10
  -4   8   1   -1.00    3.10
   4   8  -1   -0.60    2.30
  -4   8   1    2.20    3.30
   3  -8  -1    5.70    3.90
  -3  -8   1    4.20    3.50
   3  -8  -1    5.50    3.30
  -3  -8   1    4.80    3.20
  -3  -8   1    4.50    4.00
  -3  -8   1    8.00    3.90
  -3  -8   1    6.90    3.20
  -3   8   1    0.90    2.70
  -3   8   1    4.60    3.40
   3   8  -1   -1.10    2.30
  -3   8   1   11.00    3.70
  -3   8   1    6.20    3.60
   3   8  -1    6.00    3.30
  -2  -8   1    4.90    4.00
  -2  -8   1   -1.70    2.30
  -2  -8   1    4.00    3.10
  -2  -8   1    5.80    3.70
   2  -8  -1    4.60    3.40
   2  -8  -1   -0.90    2.90
  -2   8   1    0.30    2.60
   2   8  -1    3.70    3.10
  -2   8   1    0.50    2.90
  -2   8   1    6.10    3.40
   2   8  -1    3.90    3.20
  -2   8   1   -1.30    2.10
   1  -8  -1    7.40    2.30
   1  -8  -1    0.50    2.90
  -1  -8   1   -3.10    2.60
  -1  -8   1    8.60    3.50
   1  -8  -1   -0.10    2.60
  -1  -8   1    1.80    2.90
  -1  -8   1    6.20    4.10
   1  -8  -1    2.90    3.60
  -1   8   1    3.20    2.30
  -1   8   1    3.70    3.30
  -1   8   1   10.30    3.50
   1   8  -1    1.50    2.80
   1   8  -1    6.70    3.40
  -1   8   1    4.90    3.30
   0  -8   1   16.80    4.70
   0  -8  -1    8.30    4.20
   0  -8  -1    7.70    3.80
   0  -8   1    6.10    3.30
   0  -8  -1    3.30    2.90
   0  -8   1   12.80    4.70
   0  -8  -1   11.90    3.90
   0  -8   1    0.50    2.60
   0   8  -1    4.70    2.10
   0   8   1   10.80    3.80
   0   8  -1    5.90    3.40
   0   8   1    3.30    3.10
   0   8  -1    5.20    3.00
   0   8   1    1.40    1.90
  -1  -8  -1    1.70    2.80
   1  -8   1    6.70    3.60
  -1  -8  -1    0.20    3.40
   1  -8   1    5.50    4.00
  -1  -8  -1   -4.60    2.60
   1  -8   1    4.40    2.10
  -1  -8  -1    9.60    3.70
   1   8   1    4.20    3.00
  -1   8  -1    0.40    2.70
  -1   8  -1    4.50    3.50
   1   8   1   11.30    4.00
  -1   8  -1    4.80    2.40
  -2  -8  -1    4.40    3.10
   2  -8   1    5.00    3.50
   2  -8   1    0.20    3.20
  -2  -8  -1   -5.00    2.00
  -2  -8  -1    3.00    3.60
  -2  -8  -1    5.50    3.60
   2   8   1    4.90    3.10
  -2   8  -1   -0.90    2.30
  -2   8  -1    3.80    3.30
  -2   8  -1    6.50    2.90
  -2   8  -1   -1.00    2.90
   2   8   1    1.10    2.80
  -3  -8  -1    1.50    2.80
  -3  -8  -1   -4.30    3.00
   3  -8   1   -1.40    2.60
  -3  -8  -1   -0.80    2.50
  -3  -8  -1   -1.00    2.70
   3  -8   1    3.10    3.60
  -3  -8  -1    3.70    3.30
  -3   8  -1   -2.00    2.40
  -3   8  -1    1.30    2.90
   3   8   1    2.20    3.00
   3   8   1    3.10    3.00
  -3   8  -1    5.30    3.40
   3   8   1   -1.30    2.50
  -3   8  -1   -0.90    2.50
  -4  -8  -1   -2.50    3.30
   4  -8   1    2.70    3.00
  -4  -8  -1    2.70    3.10
  -4  -8  -1   -1.00    3.60
  -4  -8  -1    2.40    3.00
  -4  -8  -1   -2.10    2.40
  -4   8  -1   -0.80    2.70
   4   8   1   -4.80    1.80
  -4   8  -1    1.00    3.00
   4   8   1    6.20    3.70
  -4   8  -1    1.30    2.90
   4   8   1    3.10    2.80
  -4   8  -1    0.70    2.90
  -5  -8  -1   10.40    4.20
  -5  -8  -1    5.80    3.90
  -5  -8  -1   -0.20    2.70
   5  -8   1   -0.20    3.10
  -5  -8  -1    5.90    4.80
  -5  -8  -1   15.10    4.50
   5   8   1    4.00    3.40
  -5   8  -1    8.30    4.60
   5   8   1    4.80    3.40
  -5   8  -1    9.10    4.20
  -5   8  -1    8.70    4.40
  -5   8  -1    7.30    4.30
  -6  -8  -1    7.20    5.10
  -6  -8  -1    2.00    3.80
  -6  -8  -1    3.00    3.30
  -6  -8  -1   -3.70    2.70
  -6  -8  -1    6.40    3.90
   6  -8   1    5.30    3.60
  -6   8  -1   -1.00    3.50
   6   8   1    4.90    3.50
  -6   8  -1   -2.90    3.60
  -6   8  -1    2.10    3.60
  -6   8  -1    4.50    4.20
   6   8   1   -2.10    3.40
  -7  -8  -1    8.30    4.60
  -7  -8  -1    7.20    4.60
  -7  -8  -1   12.60    6.50
  -7  -8  -1    5.70    4.50
  -7  -8  -1   10.40    5.50
   7  -8   1    3.40    4.20
  -7   8  -1    4.50    3.70
  -7   8  -1    3.00    4.50
  -7   8  -1   12.80    5.20
   7   8   1    7.70    3.90
  -7   8  -1    5.40    4.70
   7   8   1    4.70    3.80
  -8  -8  -1   16.20    7.20
  -8  -8  -1   12.60    5.40
  -8  -8  -1    8.90    6.10
  -8  -8  -1   26.20    6.70
  -8  -8  -1    8.00    5.30
  -8   8  -1   21.20    6.80
  -8   8  -1   21.40    6.40
  -8   8  -1    5.10    5.50
  -8   8  -1    8.80    5.10
   8   8   1   10.40    4.40
   8   8   1   13.40    5.20
  -7  -9   1    1.10    4.40
  -7  -9   1    8.80    6.40
  -7  -9   1   -2.30    3.90
  -7  -9   1    2.20    4.30
  -7   9   1   -1.50    4.30
  -7   9   1   -0.70    3.80
   7   9  -1    9.00    4.80
  -7   9   1   -0.50    4.70
  -7   9   1    2.60    4.90
  -7   9   1    8.30    4.90
  -6  -9   1    0.10    4.50
  -6  -9   1   -1.20    5.00
  -6  -9   1    4.90    4.10
   6  -9  -1    0.30    2.80
  -6  -9   1    6.00    4.50
  -6   9   1    7.50    5.00
  -6   9   1   -2.90    3.70
  -6   9   1   -1.20    3.90
   6   9  -1    1.90    4.00
  -6   9   1    1.00    4.10
  -5  -9   1    6.30    4.40
  -5  -9   1   -3.60    4.00
   5  -9  -1    8.70    4.10
  -5  -9   1   13.20    6.30
  -5  -9   1    9.90    4.80
  -5   9   1    7.30    4.80
  -5   9   1   -1.60    3.40
   5   9  -1    4.00    4.00
  -5   9   1    7.60    4.50
  -5   9   1    3.10    3.70
  -4  -9   1   26.10    7.30
   4  -9  -1   28.30    5.90
  -4  -9   1   22.70    6.10
  -4  -9   1   28.00    6.50
  -4  -9   1   27.80    6.70
  -4   9   1   26.00    6.70
  -4   9   1   44.80    7.70
   4   9  -1   42.80    7.10
  -4   9   1   33.70    6.30
  -4   9   1   34.50    7.10
  -3  -9   1   17.80    5.30
   3  -9  -1   19.00    5.60
  -3  -9   1   10.10    5.20
  -3  -9   1    8.80    5.10
  -3  -9   1   10.20    4.50
   3  -9  -1   20.10    5.40
  -3   9   1    7.60    3.80
   3   9  -1   12.40    4.50
  -3   9   1   26.50    6.00
  -3   9   1    5.10    4.00
   3   9  -1    7.40    4.10
   2  -9  -1    6.10    3.60
   2  -9  -1    0.90    3.70
  -2  -9   1    1.00    4.00
  -2  -9   1   -1.00    2.90
  -2  -9   1   -2.10    3.70
  -2  -9   1    1.70    3.60
   2   9  -1    3.40    3.10
   2   9  -1    4.60    3.40
  -2   9   1    0.00    3.30
  -2   9   1   -2.60    2.20
  -2   9   1    2.70    3.60
  -1  -9   1    3.80    3.40
  -1  -9   1   -1.30    3.60
  -1  -9   1    0.20    3.00
   1  -9  -1    3.60    3.20
  -1  -9   1    7.00    3.80
   1  -9  -1    0.50    3.80
   1   9  -1    2.10    3.30
  -1   9   1   -0.60    2.90
  -1   9   1   -2.50    2.90
   1   9  -1    9.20    4.00
   0  -9  -1    1.60    3.10
   0  -9   1    0.40    3.10
   0  -9   1    0.90    3.30
   0  -9  -1   -2.10    3.30
   0  -9   1   -1.00    3.40
   0  -9  -1   -3.60    2.50
   0   9   1   -2.30    2.90
   0   9  -1    0.90    3.00
   0   9  -1   -2.00    2.90
   0   9   1   -2.10    2.70
   1  -9   1   12.80    4.50
  -1  -9  -1   17.80    5.80
  -1  -9  -1   23.60    5.50
   1  -9   1   18.70    6.00
  -1  -9  -1   12.10    4.80
  -1  -9  -1   17.00    5.20
  -1   9  -1   17.90    5.20
   1   9   1   16.80    5.00
  -1   9  -1   19.70    5.50
   1   9   1   21.20    5.50
   2  -9   1   51.49    8.00
  -2  -9  -1   68.59    8.90
  -2  -9  -1   52.39    8.90
  -2  -9  -1   55.49    8.50
   2  -9   1   53.09    8.60
  -2  -9  -1   42.90    7.70
   2   9   1   63.59    8.50
  -2   9  -1   62.99    7.30
   2   9   1   71.89    8.80
  -2   9  -1   46.00    7.60
  -2   9  -1   50.49    8.00
  -3  -9  -1   39.40    7.10
  -3  -9  -1   25.40    7.10
  -3  -9  -1   47.00    8.10
  -3  -9  -1   38.10    7.00
   3  -9   1   27.50    5.90
   3  -9   1   37.50    7.50
  -3   9  -1   49.30    7.90
   3   9   1   30.90    6.30
  -3   9  -1   35.10    7.00
  -3   9  -1   30.00    5.70
   3   9   1   42.50    7.00
  -4  -9  -1   -0.20    3.30
  -4  -9  -1    1.10    3.50
  -4  -9  -1    3.30    4.80
   4  -9   1    6.30    4.20
  -4  -9  -1    2.10    3.40
  -4   9  -1    5.70    4.10
  -4   9  -1   -2.30    3.40
   4   9   1    0.10    3.40
   4   9   1    5.10    4.20
  -4   9  -1   -2.60    3.60
   5  -9   1    7.50    4.20
  -5  -9  -1   -1.90    3.50
  -5  -9  -1   -1.30    3.30
  -5  -9  -1    0.60    3.70
  -5  -9  -1    2.60    4.70
   5   9   1    2.80    3.90
  -5   9  -1    8.70    4.70
  -5   9  -1    4.10    4.30
  -5   9  -1    5.40    4.50
   5   9   1    5.30    4.00
  -6  -9  -1   -4.50    4.60
  -6  -9  -1    8.10    5.60
  -6  -9  -1    2.40    3.90
  -6  -9  -1    6.80    4.90
   6  -9   1    5.30    3.70
   6   9   1   -0.30    3.40
  -6   9  -1    7.10    5.00
  -6   9  -1    2.50    3.80
  -6   9  -1    0.10    3.80
   6   9   1    7.60    4.00
  -6   9  -1   10.90    5.60
  -7  -9  -1  -10.80    3.70
   7  -9   1    8.30    4.40
  -7  -9  -1    0.80    4.40
  -7  -9  -1    3.10    4.40
  -7  -9  -1    5.70    5.00
  -7   9  -1    7.20    5.10
   7   9   1    4.90    5.00
  -7   9  -1   10.20    5.70
   7   9   1   10.00    4.80
   6 -10  -1    2.00    3.60
  -6 -10   1    1.70    4.20
  -6 -10   1    6.40    5.60
  -6 -10   1    1.80    6.20
  -6 -10   1   11.90    6.10
  -6  10   1    2.10    4.70
  -6  10   1    9.90    5.80
  -6  10   1    7.50    5.10
   6  10  -1   11.50    5.30
  -5 -10   1   -5.80    4.60
  -5 -10   1   -4.00    3.50
  -5 -10   1   -0.30    4.00
   5 -10  -1    5.00    3.60
  -5 -10   1   -5.20    4.00
  -5  10   1    0.20    4.00
  -5  10   1   -3.60    4.30
  -5  10   1    1.90    4.50
   5  10  -1   11.80    5.30
  -4 -10   1   -3.00    3.20
   4 -10  -1    1.20    3.70
  -4 -10   1   -5.60    3.80
  -4 -10   1   -2.60    3.80
  -4 -10   1    4.90    4.50
  -4  10   1   -4.30    3.50
  -4  10   1   -2.60    4.00
  -4  10   1   -5.40    3.70
   4  10  -1   -4.80    3.30
   3 -10  -1   10.60    5.60
  -3 -10   1    4.80    5.30
  -3 -10   1    2.70    3.70
  -3 -10   1    5.70    4.80
   3 -10  -1    3.10    3.60
  -3 -10   1    8.70    4.60
  -3  10   1   10.10    5.10
   3  10  -1    6.00    4.30
  -3  10   1   -1.60    4.30
  -2 -10   1    1.60    3.50
  -2 -10   1    0.90    3.80
  -2 -10   1   -3.20    3.00
   2 -10  -1    6.80    4.70
  -2 -10   1   -2.10    4.50
   2 -10  -1   -0.10    3.00
  -2  10   1    4.20    4.30
   2  10  -1    6.00    4.00
   2  10  -1    5.40    4.30
  -2  10   1   -3.40    3.50
  -1 -10   1   -4.70    3.00
  -1 -10   1   -0.40    4.10
   1 -10  -1    2.40    4.00
   1 -10  -1    5.50    4.70
  -1 -10   1    0.50    3.80
  -1  10   1    4.30    4.60
   1  10  -1    3.40    3.90
   1  10  -1    4.10    4.10
  -1  10   1   -3.50    3.30
   0 -10   1    7.70    4.40
   0 -10  -1    5.50    4.20
   0 -10   1    2.40    4.60
   0 -10  -1   -1.20    3.80
   0 -10  -1    2.00    4.40
   0  10   1    0.40    3.60
   0  10   1    5.00    4.40
   0  10  -1    4.10    4.20
   0  10  -1   10.80    5.10
   1 -10   1    2.20    4.70
  -1 -10  -1    4.00    5.00
  -1 -10  -1    1.90    3.50
  -1 -10  -1   -0.50    3.30
   1 -10   1    5.00    4.50
  -1  10  -1    1.70    3.90
  -1  10  -1   -2.50    3.10
   1  10   1    0.30    3.30
   1  10   1   -1.70    3.10
  -2 -10  -1   -2.40    4.30
   2 -10   1    8.70    4.80
   2 -10   1   10.00    5.40
  -2 -10  -1   -0.20    3.40
  -2 -10  -1    8.00    4.90
  -2  10  -1   -0.10    4.00
  -2  10  -1    5.30    4.40
   2  10   1    2.90    4.10
   2  10   1   11.70    4.70
  -3 -10  -1    7.40    4.50
   3 -10   1    5.00    4.80
  -3 -10  -1    3.30    4.70
  -3 -10  -1    3.30    4.20
   3 -10   1    5.10    4.20
  -3 -10  -1    5.40    5.40
  -3  10  -1    6.30    4.60
   3  10   1    4.30    4.60
  -3  10  -1    7.80    4.80
   3  10   1    2.10    3.70
  -4 -10  -1    4.30    4.30
   4 -10   1    3.50    4.10
  -4 -10  -1    5.10    4.80
  -4 -10  -1   -7.20    4.10
  -4 -10  -1    4.40    4.70
  -4  10  -1    7.50    4.80
  -4  10  -1    4.50    5.00
  -4  10  -1   -1.90    3.90
   4  10   1    7.10    4.40
  -5 -10  -1   -1.70    3.80
  -5 -10  -1    0.70    4.20
  -5 -10  -1   -1.20    5.00
   5 -10   1    4.20    4.10
  -5 -10  -1   -0.40    4.20
   5  10   1    1.10    3.60
  -5  10  -1    4.20    5.30
  -5  10  -1   10.30    5.10
  -5  10  -1   -0.40    4.30
  -6 -10  -1   -5.60    4.40
  -6 -10  -1   -4.30    4.30
  -6 -10  -1   -0.50    4.40
   6 -10   1   -0.80    3.80
  -6 -10  -1    7.40    5.60
   6  10   1    0.10    4.20
  -6  10  -1   -2.30    4.80
  -6  10  -1    0.20    4.50
  -6  10  -1   -4.90    4.10
  -4 -11   1    1.00    4.50
  -4 -11   1   -4.40    5.90
  -4 -11   1   -3.60    4.80
  -4  11   1    4.10    5.10
  -4  11   1   -0.90    4.60
   4  11  -1    2.90    4.90
  -3 -11   1    2.20    4.70
  -3 -11   1    6.70    5.60
  -3 -11   1    1.10    4.60
  -3  11   1    2.80    4.80
  -3  11   1   -0.40    4.70
   3  11  -1   -1.30    4.20
  -2 -11   1    6.00    5.40
  -2 -11   1    4.90    4.90
   2 -11  -1    7.90    5.70
   2 -11  -1    6.80    4.50
  -2 -11   1    3.50    5.40
  -2  11   1    9.70    5.30
   2  11  -1    5.70    5.00
  -2  11   1    2.70    4.70
   1 -11  -1   10.20    5.40
  -1 -11   1    8.30    5.60
  -1 -11   1    8.90    6.10
   1 -11  -1   18.80    7.30
  -1  11   1    0.20    4.60
   1  11  -1   20.60    6.50
   1  11  -1   11.50    6.10
  -1  11   1   23.70    6.90
   0 -11   1   12.00    6.10
   0 -11  -1    2.30    5.60
   0 -11  -1   -3.40    3.80
   0 -11   1    0.00    4.00
   0  11   1    4.10    5.00
   0  11  -1   -1.90    3.40
   0  11  -1   -0.40    4.00
   0  11   1    1.50    4.40
  -1 -11  -1   15.50    6.20
   1 -11   1   18.90    6.90
  -1 -11  -1   24.40    6.60
  -1 -11  -1   20.70    7.20
   1 -11   1   27.30    7.50
  -1  11  -1   21.30    7.10
  -1  11  -1    4.60    4.60
   1  11   1   17.70    6.20
   1  11   1   20.10    6.80
   2 -11   1   14.30    5.50
  -2 -11  -1   17.50    6.50
  -2 -11  -1    3.90    4.90
   2 -11   1   17.80    6.90
  -2 -11  -1    9.80    6.50
   2  11   1   -1.80    4.10
  -2  11  -1   16.40    6.20
  -2  11  -1   19.20    6.40
   2  11   1   17.60    6.20
  -3 -11  -1   -0.80    5.50
  -3 -11  -1    1.30    4.00
   3 -11   1    6.50    4.30
  -3 -11  -1   -4.60    3.90
  -3  11  -1   -6.10    3.40
   3  11   1    2.00    4.50
  -3  11  -1    1.90    4.30
   4 -11   1    4.10    4.40
  -4 -11  -1   -3.00    3.70
  -4 -11  -1    0.20    5.30
  -4 -11  -1   -0.20    5.60
   4  11   1   -3.70    3.70
  -4  11  -1   -0.90    4.80
  -4  11  -1   -2.70    4.60
 -12   0   2   12.40    5.10
 -12   0   2    7.80    6.30
 -12   0   2   10.80    4.60
 -12   0   2   14.10    6.90
 -11   0   2   10.50    5.50
 -11   0   2   -1.40    3.00
 -11   0   2    2.00    3.10
 -11   0   2    4.40    4.70
 -10   0   2    7.70    3.30
 -10   0   2    2.90    2.90
 -10   0   2    1.40    4.00
 -10   0   2    2.40    3.60
  -9   0   2   -1.50    1.90
  -9   0   2   -0.10    3.10
  -9   0   2    0.50    2.40
  -9   0   2   -3.90    2.50
   8   0  -2  178.78    9.00
  -8   0   2  150.88   10.20
  -8   0   2  168.18    9.90
  -8   0   2  166.38   11.50
  -8   0   2  152.98    9.30
  -7   0   2  987.80   39.20
  -7   0   2 1042.10   41.60
   7   0  -2 1070.39   38.70
  -7   0   2 1013.70   40.40
  -7   0   2 1077.99   39.60
  -6   0   2   54.39    6.30
  -6   0   2   65.49    6.20
  -6   0   2   59.39    4.70
  -6   0   2   63.19    4.70
  -5   0   2    3.30    1.40
  -5   0   2    1.70    1.60
  -5   0   2   -1.40    1.20
  -5   0   2    2.20    1.20
  -5   0   2    0.20    1.10
  -4   0   2   11.00    1.80
  -4   0   2   10.90    2.40
  -4   0   2    9.90    1.70
  -4   0   2   13.80    1.70
  -4   0   2   13.10    2.40
  -3   0   2  122.79    6.30
  -3   0   2  119.29    6.00
  -3   0   2  132.29    5.40
  -3   0   2  113.89    5.20
  -2   0   2 2733.93   95.79
   2   0  -2 2919.21   95.69
  -2   0   2 2795.32   96.49
  -2   0   2 2707.43   95.59
  -1   0   2 1290.97   45.40
   0   0  -2   -4.20    0.20
   0   0  -2   -4.00    0.10
   0   0  -2   -4.00    0.20
   0   0   2   -3.90    0.20
   0   0  -2   -4.20    0.20
   0   0   2   -3.80    0.20
   0   0   2   -3.90    0.30
   0   0   2   -4.10    0.20
   0   0   2   -4.50    0.20
   0   0  -2   -4.20    0.20
   0   0   2   -4.00    0.20
  -1   0  -2  566.54   20.40
  -1   0  -2  555.94   20.00
   1   0   2  599.94   20.50
   1   0   2  562.94   20.30
   1   0   2  584.54   20.40
   1   0   2  567.54   20.40
  -1   0  -2  593.24   20.40
  -1   0  -2  566.94   20.40
  -1   0  -2  582.54   20.40
   1   0   2  559.24   20.30
   1   0   2  548.55   20.00
   1   0   2  554.64   20.40
  -1   0  -2  543.15   20.30
  -2   0  -2  795.32   28.10
   2   0   2  814.02   28.10
  -2   0  -2  788.02   28.20
  -2   0  -2  738.43   28.00
  -2   0  -2  750.82   28.00
   2   0   2  772.92   28.10
   2   0   2  768.92   27.20
  -2   0  -2  798.52   28.60
  -2   0  -2  768.72   27.20
   2   0   2  789.52   28.50
   3   0   2  620.24   22.20
  -3   0  -2  630.24   23.80
  -3   0  -2  621.54   23.40
   3   0   2  628.44   23.60
  -3   0  -2  607.24   23.50
  -3   0  -2  627.74   23.50
  -3   0  -2  650.43   22.30
  -4   0  -2  400.06   17.70
  -4   0  -2  434.46   17.70
   4   0   2  454.25   15.90
  -4   0  -2  426.96   17.50
  -4   0  -2  429.56   17.40
   4   0   2  433.86   17.60
  -4   0  -2  449.46   15.90
  -5   0  -2  252.27   11.80
  -5   0  -2  258.67    9.80
  -5   0  -2  248.08   11.70
  -5   0  -2  241.18   12.20
   5   0   2  256.37   11.80
  -5   0  -2  248.08   11.90
  -6   0  -2   29.50    4.20
  -6   0  -2   28.80    4.10
  -6   0  -2   26.20    4.50
  -6   0  -2   32.90    2.30
  -6   0  -2   27.30    4.20
  -7   0  -2    8.60    3.20
  -7   0  -2   11.80    3.00
  -7   0  -2    6.50    2.60
  -7   0  -2    8.70    3.30
  -8   0  -2   10.80    3.90
  -8   0  -2   13.50    3.60
   8   0   2   24.80    4.30
  -8   0  -2    7.10    3.60
  -8   0  -2   22.60    4.40
  -9   0  -2   20.80    4.70
   9   0   2   27.50    4.70
  -9   0  -2   21.70    5.00
  -9   0  -2   25.70    5.50
  -9   0  -2   36.70    6.70
 -10   0  -2   60.09    8.20
 -10   0  -2   70.39    8.90
  10   0   2   57.39    7.10
 -10   0  -2   58.89    9.20
 -10   0  -2   80.39    8.80
 -11   0  -2    4.20    4.50
 -11   0  -2    2.50    4.30
 -11   0  -2    1.40    4.60
 -11   0  -2    3.70    3.70
 -11   0  -2    0.00    3.40
 -12   0  -2    5.20    4.50
 -12   0  -2    0.70    5.20
 -12   0  -2   -4.80    3.40
 -12   0  -2    0.10    4.60
 -12  -1   2    6.20    4.00
 -12  -1   2   11.80    6.90
 -12  -1   2   -2.90    3.10
 -12  -1   2    2.50    5.20
 -12   1   2    4.00    3.80
 -12   1   2    3.20    4.30
 -12   1   2    1.60    5.40
 -12   1   2    0.60    6.00
 -11  -1   2    0.50    3.10
 -11  -1   2   -1.40    4.30
 -11  -1   2    7.10    4.20
 -11  -1   2    1.40    4.10
 -11   1   2    1.70    3.30
 -11   1   2   -1.80    3.80
 -11   1   2    1.10    4.40
 -11   1   2   -2.10    2.80
 -10  -1   2    2.20    3.90
 -10  -1   2    2.70    2.70
 -10  -1   2    0.10    3.80
 -10  -1   2   -1.60    2.50
 -10  -1   2   -0.60    3.20
 -10   1   2    2.00    2.70
 -10   1   2    1.20    2.60
 -10   1   2   -2.10    3.40
 -10   1   2    2.70    3.80
  -9  -1   2   14.00    4.00
   9  -1  -2    7.90    2.80
  -9  -1   2    0.60    3.50
  -9  -1   2    6.70    2.90
  -9  -1   2    4.00    2.80
  -9  -1   2   10.70    4.40
  -9   1   2    8.90    3.40
  -9   1   2   17.20    4.70
  -9   1   2   15.50    5.10
  -9   1   2    8.50    3.10
  -8  -1   2    1.40    2.20
  -8  -1   2    0.50    2.80
  -8  -1   2    4.00    2.20
  -8  -1   2    5.00    2.70
  -8   1   2    6.50    3.50
  -8   1   2    0.60    2.10
   8   1  -2    4.50    2.00
  -8   1   2    0.80    2.80
  -8   1   2    2.60    2.30
  -7  -1   2    2.30    1.90
  -7  -1   2   -0.10    1.90
  -7  -1   2    1.60    1.80
  -7  -1   2   -0.20    2.30
   7   1  -2    0.10    1.40
  -7   1   2    3.80    2.60
  -7   1   2    1.10    1.70
  -7   1   2   -0.50    2.20
  -7   1   2    0.70    1.90
  -6  -1   2   69.39    6.90
  -6  -1   2   65.39    4.90
  -6  -1   2   60.29    5.60
  -6  -1   2   60.69    4.70
   6   1  -2   66.29    4.30
  -6   1   2   69.19    2.80
  -6   1   2   66.29    5.00
  -6   1   2   68.79    6.80
  -6   1   2   68.39    6.80
  -6   1   2   68.49    2.80
  -6   1   2   65.49    4.90
  -5  -1   2  103.59    7.00
  -5  -1   2  111.09    6.40
  -5  -1   2  107.69    6.10
  -5  -1   2  113.39    6.20
  -5   1   2  120.19    4.70
  -5   1   2  117.19    4.70
  -5   1   2  112.69    6.20
   5   1  -2  112.29    5.70
  -5   1   2  110.49    7.30
  -5   1   2  117.79    7.30
  -5   1   2  112.69    6.20
  -4  -1   2  184.08    7.80
  -4  -1   2  178.18    7.80
  -4  -1   2  182.88    8.10
  -4  -1   2  172.58    8.70
   4   1  -2  172.18    7.40
  -4   1   2  165.68    7.80
  -4   1   2  161.08    7.80
  -4   1   2  165.08    8.60
  -4   1   2  179.08    6.80
  -3  -1   2   14.60    2.30
  -3  -1   2   15.80    1.90
  -3  -1   2   17.00    1.80
  -3  -1   2   16.10    1.90
  -3   1   2   17.00    1.40
  -3   1   2   19.90    2.10
  -3   1   2   18.90    2.00
  -3   1   2   16.40    1.90
   3   1  -2   18.40    1.80
  -3   1   2   13.00    2.30
   2  -1  -2  188.98    7.50
  -2  -1   2  169.68    7.50
  -2  -1   2  180.28    6.90
  -2  -1   2  170.68    8.00
  -2  -1   2  170.78    6.90
  -2  -1   2  167.78    6.90
  -2  -1   2  172.08    6.90
  -2  -1   2  191.58    6.90
   2  -1  -2  183.88    7.10
   2   1  -2  178.68    7.50
  -2   1   2  182.48    6.90
  -2   1   2  160.28    7.70
   2   1  -2  186.78    6.90
  -2   1   2  177.88    7.20
   2   1  -2  174.68    6.80
  -2   1   2  181.48    6.80
  -2   1   2  169.78    7.10
  -2   1   2  168.88    7.10
   2   1  -2  180.38    6.40
  -2   1   2  193.38    7.70
  -1  -1   2    1.20    0.50
   1  -1  -2    1.20    0.70
  -1  -1   2    0.60    0.50
   1  -1  -2    2.00    0.70
   1  -1  -2    0.50    0.60
  -1  -1   2    0.40    0.50
   1  -1  -2    0.20    0.60
   1  -1  -2    0.40    0.60
  -1  -1   2    1.10    0.50
   1  -1  -2    0.20    0.50
   1  -1  -2    0.00    0.50
  -1  -1   2    0.50    0.80
  -1  -1   2    0.90    0.50
  -1  -1   2    0.00    0.50
  -1  -1   2    0.40    0.50
   1   1  -2    0.20    0.40
   1   1  -2    1.50    0.60
   1   1  -2    0.00    0.50
  -1   1   2    0.60    0.60
  -1   1   2   -0.10    0.50
   1   1  -2    0.60    0.50
   1   1  -2    2.10    0.90
   1   1  -2    0.50    0.40
  -1   1   2    0.00    0.50
  -1   1   2   -0.20    0.90
  -1   1   2    0.70    0.70
   1   1  -2    1.20    0.50
  -1   1   2    1.00    0.60
  -1   1   2   -0.40    0.50
   1   1  -2    0.20    0.40
  -1   1   2    0.60    0.60
   0  -1  -2  706.73   24.80
   0  -1   2  725.33   25.30
   0  -1  -2  729.93   25.40
   0  -1   2  681.43   25.20
   0  -1  -2  705.53   25.30
   0  -1  -2  685.23   25.40
   0  -1  -2  755.12   25.10
   0  -1  -2  686.73   25.30
   0  -1   2  697.23   25.50
   0  -1   2  725.33   25.10
   0  -1   2  721.23   25.30
   0  -1  -2  678.13   25.50
   0  -1  -2  748.23   25.30
   0  -1   2  690.03   25.30
   0   1   2  707.73   25.00
   0   1   2  731.13   25.50
   0   1   2  684.63   25.20
   0   1   2  719.83   25.50
   0   1   2  691.03   25.30
   0   1   2  678.73   25.40
   0   1   2  725.93   25.40
   0   1   2  681.03   25.30
   0   1  -2  722.93   25.30
   0   1   2  782.72   25.50
   0   1  -2  746.63   25.30
   0   1  -2  742.93   25.30
   0   1  -2  734.13   25.30
   0   1  -2  722.13   25.60
   0   1  -2  730.23   25.10
   0   1  -2  743.73   25.30
   0   1   2  708.13   24.80
   1  -1   2    4.40    1.10
  -1  -1  -2    5.50    1.20
   1  -1   2    6.60    1.20
   1  -1   2    5.70    1.20
   1  -1   2    4.20    1.20
  -1  -1  -2    6.30    1.20
  -1  -1  -2    3.20    1.20
  -1  -1  -2    4.90    1.20
  -1  -1  -2    4.90    1.20
   1  -1   2    4.50    1.30
   1  -1   2    5.80    1.10
  -1  -1  -2    6.00    1.20
  -1  -1  -2    6.00    1.20
  -1  -1  -2    4.10    1.00
   1   1   2    7.70    1.30
   1   1   2    6.30    1.20
   1   1   2    4.80    1.00
  -1   1  -2    6.50    1.20
   1   1   2    4.80    1.20
  -1   1  -2    5.60    1.20
   1   1   2    6.40    1.20
  -1   1  -2    4.20    1.10
  -1   1  -2    5.40    1.40
  -1   1  -2    4.40    1.00
  -1   1  -2    5.90    1.20
  -1   1  -2    4.30    1.10
  -1   1  -2    5.00    1.00
   1   1   2    5.90    1.20
   1   1   2    4.00    1.20
   1   1   2    4.40    1.10
  -2  -1  -2   10.40    1.60
   2  -1   2    6.90    1.60
  -2  -1  -2   11.20    1.60
  -2  -1  -2    9.30    1.70
  -2  -1  -2    8.10    1.80
   2  -1   2   10.10    1.60
  -2  -1  -2    8.60    1.80
  -2  -1  -2    9.10    1.70
   2   1   2    9.50    1.60
  -2   1  -2    8.90    1.70
   2   1   2   10.10    1.90
  -2   1  -2    9.70    1.70
  -2   1  -2    9.20    1.60
  -2   1  -2   10.40    1.60
   2   1   2   10.30    1.50
  -2   1  -2    8.40    1.60
   2   1   2   11.30    1.70
  -3  -1  -2    5.50    1.80
  -3  -1  -2    6.50    1.60
  -3  -1  -2    7.90    1.50
   3  -1   2    8.40    1.70
  -3  -1  -2    8.70    2.00
  -3  -1  -2   11.10    2.00
   3  -1   2    9.00    2.10
  -3   1  -2    9.80    1.90
   3   1   2    5.70    1.80
  -3   1  -2    8.10    1.80
   3   1   2    8.20    1.60
  -3   1  -2    6.50    1.70
   3   1   2    8.90    1.70
  -3   1  -2    8.90    1.80
   4  -1   2  200.18    9.30
  -4  -1  -2  203.78    9.90
  -4  -1  -2  204.98    9.60
  -4  -1  -2  196.18    9.50
  -4  -1  -2  196.88    9.20
   4   1   2  193.38    9.20
  -4   1  -2  197.48    9.50
  -4   1  -2  205.98    9.60
  -4   1  -2  193.68    9.70
  -4   1  -2  212.58   10.00
   4   1   2  217.38    8.80
  -5  -1  -2   11.10    2.70
  -5  -1  -2   13.20    2.70
  -5  -1  -2    7.00    2.20
  -5  -1  -2    7.00    2.10
   5  -1   2    6.50    2.10
  -5   1  -2   10.00    2.60
   5   1   2   11.40    2.40
  -5   1  -2    8.10    2.60
  -5   1  -2    9.40    2.40
  -5   1  -2    4.60    2.00
  -6  -1  -2   41.00    5.00
  -6  -1  -2   45.30    5.60
  -6  -1  -2   44.40    5.10
  -6  -1  -2   37.30    4.70
  -6   1  -2   47.70    5.80
  -6   1  -2   38.50    5.10
   6   1   2   46.50    4.80
  -6   1  -2   45.40    5.10
  -6   1  -2   44.00    5.00
  -7  -1  -2   51.89    6.70
  -7  -1  -2   46.40    5.80
  -7  -1  -2   66.99    6.80
  -7  -1  -2   72.79    6.80
  -7   1  -2   41.50    6.10
  -7   1  -2   52.39    5.90
  -7   1  -2   58.39    6.30
   7   1   2   65.69    6.00
  -7   1  -2   65.69    7.10
  -8  -1  -2   23.20    4.30
  -8  -1  -2   25.70    5.50
  -8  -1  -2   13.70    3.70
  -8  -1  -2   31.60    5.80
  -8  -1  -2   21.20    4.30
  -8   1  -2   24.90    4.50
  -8   1  -2    3.40    2.70
  -8   1  -2   17.50    4.70
  -8   1  -2   16.80    4.70
   8   1   2   20.50    3.80
  -9  -1  -2   -0.60    3.30
  -9  -1  -2   -2.10    2.60
  -9  -1  -2    1.50    2.50
  -9  -1  -2    0.70    2.50
  -9  -1  -2   -3.10    3.00
  -9   1  -2   -1.70    2.30
   9   1   2    1.30    2.20
  -9   1  -2   -4.00    2.50
  -9   1  -2    5.70    3.40
  -9   1  -2    3.50    2.80
 -10  -1  -2   20.70    6.40
 -10  -1  -2   13.70    5.30
  10  -1   2   17.30    4.30
 -10  -1  -2   24.80    5.80
 -10  -1  -2   28.20    5.70
 -10  -1  -2   14.50    4.60
 -10   1  -2   18.70    5.10
 -10   1  -2   14.90    4.70
 -10   1  -2   26.70    6.50
 -10   1  -2    8.60    5.00
 -11  -1  -2    1.60    3.50
 -11  -1  -2   -1.30    3.90
 -11  -1  -2    0.50    3.70
 -11  -1  -2   -1.30    4.50
 -11   1  -2   -0.30    3.50
 -11   1  -2    5.00    5.30
 -11   1  -2    1.20    3.90
 -11   1  -2    1.00    4.30
 -12  -1  -2    8.20    4.80
 -12  -1  -2    4.60    5.20
 -12  -1  -2    5.90    4.70
 -12  -1  -2    3.20    5.60
 -12   1  -2    3.80    4.20
 -12   1  -2   -0.90    5.70
 -12   1  -2   -4.30    3.60
 -12   1  -2    2.30    5.20
 -11  -2   2   28.40    7.40
 -11  -2   2   30.20    7.80
 -11  -2   2   28.90    6.30
 -11  -2   2   29.10    5.50
 -11   2   2   20.00    6.60
 -11   2   2   18.00    5.20
 -11   2   2   40.00    7.20
 -11   2   2   36.30    8.50
 -10  -2   2   55.49    6.80
 -10  -2   2   37.50    7.80
 -10  -2   2   59.19    7.70
 -10  -2   2   60.19    9.10
 -10   2   2   60.39    9.20
 -10   2   2   54.29    7.30
 -10   2   2   43.60    8.10
 -10   2   2   50.79    7.30
  -9  -2   2   68.19    9.60
  -9  -2   2   84.49    7.80
  -9  -2   2   83.69   10.00
  -9  -2   2   60.59    7.40
  -9  -2   2   68.09    7.40
  -9   2   2   91.49    8.40
  -9   2   2   73.59    8.00
  -9   2   2   73.09    9.20
  -9   2   2   78.39    9.60
  -8  -2   2    2.00    3.10
  -8  -2   2    5.10    2.70
  -8  -2   2    8.30    2.90
  -8  -2   2    2.70    3.40
  -8  -2   2    0.40    2.20
   8   2  -2    5.20    2.10
  -8   2   2    8.30    3.80
  -8   2   2    5.90    2.50
  -8   2   2    3.70    2.60
  -8   2   2    5.10    3.50
  -7  -2   2    4.90    2.20
  -7  -2   2    3.70    2.80
  -7  -2   2    2.00    2.80
  -7  -2   2    5.60    2.30
  -7  -2   2    3.30    2.20
   7   2  -2    5.00    1.80
  -7   2   2    1.90    1.90
  -7   2   2    4.60    2.90
  -7   2   2    0.60    2.00
  -7   2   2    0.00    2.60
  -6  -2   2    2.20    1.90
  -6  -2   2    4.30    2.70
  -6  -2   2    5.90    2.10
  -6  -2   2    5.20    3.00
  -6  -2   2    6.70    2.10
   6   2  -2    6.20    1.60
  -6   2   2    1.90    1.90
  -6   2   2    4.10    2.00
   6   2  -2    4.80    1.70
  -6   2   2    4.20    2.40
  -6   2   2    3.00    2.60
  -5  -2   2  894.61   32.20
  -5  -2   2  828.92   34.00
  -5  -2   2  845.82   33.30
  -5  -2   2  896.51   31.80
  -5  -2   2  848.32   32.30
  -5   2   2  853.81   32.50
   5   2  -2  816.22   31.30
   5   2  -2  847.72   31.50
  -5   2   2  877.21   32.50
  -5   2   2  886.21   33.80
  -4  -2   2  708.13   27.70
  -4  -2   2  679.73   26.70
  -4  -2   2  695.13   25.90
  -4  -2   2  700.03   25.40
  -4  -2   2  653.53   25.90
  -4   2   2  686.13   26.10
  -4   2   2  680.53   27.10
  -4   2   2  697.93   26.30
   4   2  -2  672.43   25.40
  -4   2   2  771.02   25.90
  -4   2   2  701.23   24.40
   4   2  -2  679.13   25.40
  -4   2   2  683.33   26.10
   3  -2  -2  170.88    6.90
  -3  -2   2  170.88    8.00
  -3  -2   2  167.78    8.70
  -3  -2   2  176.58    6.90
   3  -2  -2  171.28    8.20
  -3  -2   2  163.98    7.60
  -3  -2   2  171.58    7.50
  -3  -2   2  168.48    7.50
   3   2  -2  168.98    7.30
  -3   2   2  165.58    7.80
  -3   2   2  166.58    7.80
   3   2  -2  172.98    6.90
  -3   2   2  154.78    8.30
   3   2  -2  179.98    7.30
  -3   2   2  165.38    7.80
  -3   2   2  181.08    6.80
  -3   2   2  169.78    6.80
   2  -2  -2    3.30    1.00
  -2  -2   2    3.60    1.20
   2  -2  -2    1.90    1.20
  -2  -2   2    3.50    1.10
  -2  -2   2    2.20    1.40
  -2  -2   2    4.00    1.20
  -2  -2   2    2.30    0.50
  -2  -2   2    3.30    1.10
  -2  -2   2    3.30    1.10
  -2  -2   2    2.40    1.10
  -2   2   2    2.80    1.20
  -2   2   2    3.10    1.20
   2   2  -2    1.50    1.00
   2   2  -2    1.80    0.90
  -2   2   2    3.10    0.40
  -2   2   2    4.00    1.10
  -2   2   2    2.10    1.40
   2   2  -2    2.40    0.90
   2   2  -2    3.60    1.00
  -2   2   2    2.80    1.20
  -2   2   2    2.20    1.20
  -1  -2   2 2427.66   81.39
  -1  -2   2 2455.65   81.79
  -1  -2   2 2262.67   82.39
  -1  -2   2 2475.75   81.79
  -1  -2   2 2252.67   81.79
  -1  -2   2 2326.87   82.29
  -1  -2   2 2464.65   80.69
   1  -2  -2 2458.75   81.79
  -1  -2   2 2369.56   81.89
  -1  -2   2 2433.76   81.89
   1  -2  -2 2323.57   81.99
  -1  -2   2 2293.07   81.79
   1  -2  -2 2271.17   82.49
   1  -2  -2 2439.46   80.69
   1  -2  -2 2254.77   81.59
   1  -2  -2 2235.98   81.89
  -1   2   2 2301.17   81.99
   1   2  -2 2457.85   81.29
   1   2  -2 2352.36   81.79
  -1   2   2 2389.86   81.99
  -1   2   2 2330.47   81.79
  -1   2   2 2330.57   82.09
  -1   2   2 2255.77   81.69
   1   2  -2 2365.56   81.69
  -1   2   2 2379.16   82.09
  -1   2   2 2405.06   82.09
   1   2  -2 2364.86   81.69
  -1   2   2 2344.17   82.09
   1   2  -2 2307.57   81.69
   0  -2   2   35.50    2.70
   0  -2   2   40.60    2.70
   0  -2  -2   36.20    2.70
   0  -2  -2   36.00    3.40
   0  -2   2   33.50    3.10
   0  -2   2   36.40    3.30
   0  -2  -2   34.50    2.70
   0  -2  -2   39.90    2.70
   0  -2  -2   36.80    2.20
   0  -2  -2   34.80    2.40
   0  -2   2   36.00    2.70
   0  -2   2   39.00    2.30
   0  -2   2   36.20    2.60
   0  -2  -2   29.40    2.90
   0   2   2   43.30    2.70
   0   2   2   41.70    3.00
   0   2  -2   35.00    2.60
   0   2   2   34.40    3.10
   0   2   2   35.90    2.70
   0   2   2   38.20    2.40
   0   2  -2   35.10    2.60
   0   2  -2   39.90    2.70
   0   2   2   38.80    2.80
   0   2   2   40.80    2.80
   0   2   2   35.60    2.70
   0   2  -2   37.50    2.10
   0   2   2   40.20    2.80
   0   2  -2   38.10    2.70
   0   2  -2   38.90    2.90
   0   2  -2   31.10    2.20
   1  -2   2 8526.35  319.57
  -1  -2  -2 8728.83  319.97
  -1  -2  -2 9145.18  319.27
  -1  -2  -2 9424.06  318.97
   1  -2   2 9915.41  317.67
   1  -2   2 8196.38  316.97
  -1  -2  -2 9088.89  319.47
  -1  -2  -2 9528.45  318.77
   1  -2   2 9031.40  321.37
   1  -2   2 9581.04  317.07
   1   2   2 9077.99  317.07
  -1   2  -2 9448.46  318.57
   1   2   2 9125.49  316.97
  -1   2  -2 9256.87  318.97
   1   2   2 9641.14  317.07
  -1   2  -2 9195.08  316.97
  -1   2  -2 9148.48  316.97
   1   2   2 9531.65  316.97
   1   2   2 9999.00  319.27
  -2  -2  -2  995.50   36.10
  -2  -2  -2  935.51   35.90
   2  -2   2 1012.60   35.40
  -2  -2  -2  979.90   36.40
  -2  -2  -2 1015.20   35.00
   2  -2   2  936.21   36.20
  -2  -2  -2  974.10   36.10
   2  -2   2 1049.09   34.90
   2   2   2 1024.40   34.90
  -2   2  -2  984.90   36.00
   2   2   2  978.00   35.80
  -2   2  -2  987.20   36.00
   2   2   2  981.80   35.80
   2   2   2  984.80   35.90
  -2   2  -2 1024.20   36.20
  -2   2  -2  994.10   36.10
  -2   2  -2 1005.40   35.50
   3  -2   2   39.70    4.20
  -3  -2  -2   39.80    3.90
  -3  -2  -2   41.70    2.70
   3  -2   2   38.00    2.90
  -3  -2  -2   42.30    4.00
   3  -2   2   41.10    2.00
  -3  -2  -2   40.80    4.20
  -3  -2  -2   38.30    4.00
  -3   2  -2   41.70    3.90
  -3   2  -2   40.10    3.90
  -3   2  -2   42.20    3.90
   3   2   2   40.80    2.70
  -3   2  -2   35.80    3.60
   3   2   2   40.30    3.60
   3   2   2   43.40    3.90
  -3   2  -2   38.20    4.00
  -4  -2  -2   -0.10    1.30
   4  -2   2    2.10    1.90
  -4  -2  -2    0.60    1.80
  -4  -2  -2    0.40    1.60
   4  -2   2    0.30    1.30
  -4  -2  -2    0.00    1.10
  -4  -2  -2    0.70    1.50
  -4   2  -2    0.20    1.20
   4   2   2   -1.20    1.00
   4   2   2   -0.60    1.10
  -4   2  -2   -0.30    1.20
  -4   2  -2    1.80    1.60
  -4   2  -2    2.20    1.50
   4   2   2    0.40    1.30
  -5  -2  -2   27.50    3.70
   5  -2   2   30.10    3.50
  -5  -2  -2   26.90    4.10
  -5  -2  -2   29.50    4.00
  -5  -2  -2   23.70    4.00
  -5  -2  -2   31.30    3.40
   5   2   2   26.20    3.30
  -5   2  -2   26.50    3.80
   5   2   2   22.70    3.20
  -5   2  -2   23.20    3.80
  -5   2  -2   32.70    4.10
  -5   2  -2   31.50    4.40
   5   2   2   35.80    3.60
  -6  -2  -2   82.99    8.00
  -6  -2  -2  102.89    6.40
  -6  -2  -2  103.29    6.90
  -6  -2  -2  103.79    7.30
  -6  -2  -2   93.89    8.90
   6  -2   2   95.49    6.10
  -6   2  -2   84.39    6.70
  -6   2  -2  110.29    7.10
  -6   2  -2   81.39    7.80
  -6   2  -2   88.49    8.20
   6   2   2   93.29    6.10
  -7  -2  -2  276.67   14.70
  -7  -2  -2  287.37   15.40
  -7  -2  -2  296.07   13.70
  -7  -2  -2  264.77   15.40
  -7  -2  -2  268.67   14.10
  -7   2  -2  289.37   15.30
   7   2   2  288.37   13.60
  -7   2  -2  265.17   15.10
  -7   2  -2  301.47   14.90
  -7   2  -2  321.97   15.00
  -8  -2  -2   67.59    7.90
  -8  -2  -2   73.69    8.80
  -8  -2  -2   78.09    7.80
  -8  -2  -2   66.99    6.80
  -8  -2  -2   65.79    8.60
  -8   2  -2   64.69    8.10
   8   2   2   61.49    6.50
  -8   2  -2   79.79    8.90
  -8   2  -2   76.39    7.90
  -8   2  -2   73.09    7.80
  -9  -2  -2   -2.70    2.90
  -9  -2  -2   -1.40    2.30
  -9  -2  -2    3.60    4.10
  -9  -2  -2    0.40    2.70
  -9  -2  -2    2.90    3.00
   9   2   2    0.80    2.30
  -9   2  -2    1.10    3.20
  -9   2  -2   -2.30    2.80
  -9   2  -2   -2.40    2.80
  -9   2  -2    2.40    3.00
 -10  -2  -2   -3.40    3.60
 -10  -2  -2    4.40    3.70
 -10  -2  -2   -0.10    4.30
 -10  -2  -2    1.50    3.10
 -10   2  -2    7.10    3.90
 -10   2  -2    4.10    4.30
 -10   2  -2    0.50    3.50
 -10   2  -2    3.90    4.20
 -11  -2  -2    1.90    3.60
 -11  -2  -2   -0.60    4.60
 -11  -2  -2    0.00    3.80
 -11  -2  -2   -0.10    4.10
 -11   2  -2    7.00    5.10
 -11   2  -2    7.00    4.50
 -11   2  -2    0.70    3.40
 -11   2  -2   -1.00    5.20
 -11  -3   2   -2.80    4.30
 -11  -3   2    2.30    4.50
 -11  -3   2    3.60    3.70
 -11  -3   2    1.90    3.20
 -11   3   2    2.00    3.90
 -11   3   2    7.70    5.50
 -11   3   2   -3.60    4.50
 -11   3   2    3.10    3.60
 -10  -3   2    0.90    2.80
 -10  -3   2    3.00    3.30
 -10  -3   2    5.70    5.00
 -10  -3   2    3.20    4.40
 -10   3   2    3.20    3.10
 -10   3   2   -1.60    3.90
 -10   3   2    0.30    3.20
 -10   3   2    2.40    4.50
  -9  -3   2   -4.30    3.30
  -9  -3   2   -1.70    3.70
  -9  -3   2    5.30    3.10
  -9  -3   2    0.90    2.30
  -9   3   2    1.80    3.30
  -9   3   2    0.40    2.50
  -9   3   2   -0.40    3.30
  -9   3   2    1.40    2.80
  -8  -3   2    9.70    4.30
  -8  -3   2   11.60    4.70
  -8  -3   2   16.90    3.90
  -8  -3   2   20.20    3.80
  -8   3   2   16.70    3.90
  -8   3   2   14.70    3.70
  -8   3   2   14.40    4.80
   8   3  -2   13.80    3.00
  -8   3   2   14.00    4.60
  -7  -3   2   28.90    4.40
  -7  -3   2   35.20    4.50
  -7  -3   2   27.20    5.60
  -7  -3   2   36.40    4.10
  -7  -3   2   34.30    5.60
  -7   3   2   36.50    6.00
  -7   3   2   30.50    4.70
  -7   3   2   31.30    4.80
  -7   3   2   45.40    6.40
   7   3  -2   31.50    3.80
  -6  -3   2   20.00    3.50
  -6  -3   2   21.90    3.50
  -6  -3   2   19.40    2.80
  -6  -3   2   18.70    4.40
  -6  -3   2   21.70    4.10
   6   3  -2   16.90    2.70
  -6   3   2   17.80    3.40
   6   3  -2   20.40    3.00
  -6   3   2   17.70    4.10
  -6   3   2   18.20    3.40
  -5  -3   2   26.10    2.60
  -5  -3   2   24.00    4.40
  -5  -3   2   19.00    3.70
  -5  -3   2   19.70    3.00
  -5  -3   2   20.60    3.10
   5   3  -2   17.80    2.60
  -5   3   2   15.40    3.70
  -5   3   2   23.80    3.50
   5   3  -2   14.90    2.50
  -5   3   2   20.40    3.40
  -5   3   2   19.30    3.30
  -4  -3   2   14.30    2.90
  -4  -3   2   11.50    2.30
   4  -3  -2   10.90    2.60
  -4  -3   2   21.90    3.80
  -4  -3   2   16.90    2.80
  -4  -3   2   15.10    2.50
  -4  -3   2   14.90    1.60
   4  -3  -2   17.90    1.90
  -4   3   2   16.50    1.80
  -4   3   2   14.40    2.70
  -4   3   2   17.30    1.90
  -4   3   2   12.60    2.60
   4   3  -2   14.40    2.20
   4   3  -2   18.20    2.50
  -4   3   2   14.90    2.70
  -4   3   2   14.60    2.90
  -3  -3   2  274.17   11.90
  -3  -3   2  254.37   12.80
  -3  -3   2  297.27   11.90
  -3  -3   2  269.07   11.80
   3  -3  -2  267.77   12.10
  -3  -3   2  277.27   11.80
   3   3  -2  264.97   11.40
   3   3  -2  275.27   11.50
   3   3  -2  272.27   11.60
  -3   3   2  261.67   12.00
  -3   3   2  287.37   12.30
   3   3  -2  282.57   11.20
  -3   3   2  294.27   12.20
  -3   3   2  289.17   12.60
  -3   3   2  263.07   10.90
   2  -3  -2    0.80    0.30
  -2  -3   2    3.10    1.80
  -2  -3   2    0.80    1.20
  -2  -3   2    0.40    1.00
   2  -3  -2   -0.50    1.10
  -2  -3   2   -1.70    1.20
   2  -3  -2    2.00    1.80
  -2  -3   2   -0.50    1.00
  -2  -3   2    1.00    1.20
  -2  -3   2    0.30    1.10
  -2   3   2    0.90    1.20
  -2   3   2    1.20    1.40
  -2   3   2    1.40    1.20
   2   3  -2    0.80    1.20
  -2   3   2   -1.30    1.00
   2   3  -2    0.40    0.90
   2   3  -2    0.60    1.10
  -2   3   2    1.70    1.30
   2   3  -2    0.10    1.20
  -2   3   2   -0.40    1.10
   1  -3  -2   15.80    2.70
  -1  -3   2   12.00    1.10
   1  -3  -2   13.10    2.10
  -1  -3   2   10.30    2.40
  -1  -3   2    9.50    1.90
  -1  -3   2   10.40    1.60
   1  -3  -2   13.30    2.20
   1  -3  -2   13.10    2.10
  -1  -3   2   10.60    1.90
  -1  -3   2   12.40    2.30
  -1  -3   2   10.50    1.90
   1   3  -2   10.60    1.50
   1   3  -2   13.00    1.10
   1   3  -2   14.10    2.10
  -1   3   2   12.80    2.20
   1   3  -2   10.50    1.90
   1   3  -2   11.20    2.00
  -1   3   2   12.80    2.20
  -1   3   2   14.00    2.30
  -1   3   2   10.30    2.00
  -1   3   2   11.60    1.90
  -1   3   2   10.10    1.90
   0  -3   2  105.89    4.80
   0  -3   2   99.59    5.60
   0  -3   2  103.89    6.00
   0  -3   2   90.39    5.40
   0  -3   2  103.29    5.60
   0  -3  -2  116.39    6.40
   0  -3  -2   99.59    5.60
   0  -3   2   88.29    5.80
   0  -3  -2   99.69    5.30
   0  -3  -2  111.89    5.80
   0   3  -2   99.99    5.50
   0   3   2  100.29    5.60
   0   3   2   98.59    5.60
   0   3  -2  107.09    4.90
   0   3  -2  105.39    4.80
   0   3   2  117.89    5.90
   0   3   2  107.69    5.60
   0   3  -2   93.89    5.40
   0   3   2  111.89    5.80
   0   3  -2  108.69    5.60
   0   3   2   96.49    5.60
  -1  -3  -2   79.59    4.80
   1  -3   2   72.89    4.80
  -1  -3  -2   72.69    4.40
  -1  -3  -2   64.39    4.50
  -1  -3  -2   80.79    4.80
  -1  -3  -2   69.29    5.00
   1  -3   2   73.59    5.00
  -1  -3  -2   75.29    4.80
   1  -3   2   75.59    4.10
  -1   3  -2   70.19    4.60
   1   3   2   75.89    4.70
  -1   3  -2   75.89    4.70
   1   3   2   76.49    4.60
   1   3   2   75.59    4.80
  -1   3  -2   69.79    4.20
  -1   3  -2   72.59    4.60
   1   3   2   66.69    4.50
   1   3   2   74.69    4.60
  -2  -3  -2  545.35   21.10
   2  -3   2  531.65   21.40
  -2  -3  -2  541.95   21.00
  -2  -3  -2  550.14   21.70
   2  -3   2  508.95   21.20
   2  -3   2  544.25   20.10
  -2  -3  -2  521.55   21.00
  -2  -3  -2  522.15   21.10
  -2   3  -2  546.45   21.10
  -2   3  -2  524.75   21.00
   2   3   2  532.85   20.90
   2   3   2  551.44   20.90
   2   3   2  542.65   20.80
  -2   3  -2  525.15   21.10
  -2   3  -2  536.55   21.00
   2   3   2  539.75   21.10
   2   3   2  551.64   19.30
  -3  -3  -2  398.06   17.00
   3  -3   2  400.96   15.60
  -3  -3  -2  380.36   16.60
  -3  -3  -2  399.36   16.90
  -3  -3  -2  402.76   17.40
   3  -3   2  394.06   17.10
   3  -3   2  433.96   15.20
  -3   3  -2  404.06   16.90
   3   3   2  406.36   16.80
  -3   3  -2  384.06   16.80
   3   3   2  427.66   15.00
   3   3   2  383.16   16.40
   3   3   2  398.46   16.40
  -3   3  -2  420.96   17.00
  -4  -3  -2  187.08    9.90
  -4  -3  -2  199.18    8.10
   4  -3   2  184.58    8.40
   4  -3   2  180.08   10.00
   4  -3   2  192.68    7.10
  -4  -3  -2  198.68   10.00
  -4  -3  -2  177.08    9.40
  -4  -3  -2  161.88    9.90
  -4   3  -2  186.28    9.70
  -4   3  -2  166.28    9.40
  -4   3  -2  192.98   10.10
  -4   3  -2  188.78    9.60
   4   3   2  192.28    9.10
   4   3   2  184.98    9.40
   4   3   2  195.28    9.30
   4   3   2  183.68    9.20
  -4   3  -2  194.18    9.80
  -5  -3  -2   45.60    5.30
  -5  -3  -2   63.89    6.80
   5  -3   2   47.80    5.80
   5  -3   2   66.39    4.40
  -5  -3  -2   58.09    5.90
  -5  -3  -2   66.29    4.20
  -5  -3  -2   53.49    6.00
   5   3   2   67.29    4.70
  -5   3  -2   64.29    6.30
  -5   3  -2   64.29    6.20
   5   3   2   59.99    5.60
  -5   3  -2   54.09    5.90
   5   3   2   67.39    4.90
  -5   3  -2   52.09    5.60
   5   3   2   62.99    5.60
  -6  -3  -2   22.40    4.60
  -6  -3  -2   26.30    3.40
   6  -3   2   23.80    3.30
  -6  -3  -2   25.10    4.30
  -6  -3  -2   23.00    4.60
  -6  -3  -2   22.20    3.80
  -6   3  -2   33.60    4.90
  -6   3  -2   19.00    3.80
  -6   3  -2   20.40    4.50
   6   3   2   22.10    3.60
   6   3   2   27.40    3.70
  -6   3  -2   23.00    4.40
  -7  -3  -2   29.80    5.20
  -7  -3  -2   27.40    4.00
  -7  -3  -2   19.80    4.30
  -7  -3  -2   33.50    5.90
  -7  -3  -2   31.70    4.80
  -7   3  -2   29.80    4.80
   7   3   2   28.80    4.10
  -7   3  -2   30.80    5.10
  -7   3  -2   18.20    4.50
  -7   3  -2   29.00    5.20
   7   3   2   26.30    4.10
  -8  -3  -2    2.80    2.50
  -8  -3  -2   11.30    4.30
  -8  -3  -2    2.30    3.30
  -8  -3  -2    6.80    3.20
  -8  -3  -2    7.70    3.20
  -8   3  -2    3.40    3.00
   8   3   2    9.30    3.10
  -8   3  -2    2.60    2.90
  -8   3  -2   -1.00    2.80
  -8   3  -2    3.20    3.30
  -9  -3  -2   21.00    6.10
  -9  -3  -2   14.20    4.30
  -9  -3  -2   20.20    6.10
  -9  -3  -2   22.60    5.00
  -9   3  -2    1.20    3.80
  -9   3  -2   23.50    5.50
  -9   3  -2   17.30    4.70
   9   3   2   16.70    3.80
  -9   3  -2   22.60    5.80
 -10  -3  -2    0.80    3.30
 -10  -3  -2   -1.20    4.30
 -10  -3  -2    1.00    4.10
 -10  -3  -2    1.10    3.30
 -10   3  -2    2.00    3.30
 -10   3  -2    0.20    3.90
 -10   3  -2    0.70    3.70
 -10   3  -2   -1.90    3.90
 -11  -3  -2    0.60    4.70
 -11  -3  -2   -1.90    3.60
 -11  -3  -2   -1.50    5.00
 -11  -3  -2    1.70    3.90
 -11   3  -2    2.40    4.90
 -11   3  -2    4.00    4.90
 -11   3  -2    1.00    3.80
 -11   3  -2    4.20    4.40
 -11  -4   2   27.20    5.80
 -11  -4   2   18.00    5.60
 -11  -4   2   18.70    7.00
 -11  -4   2   28.20    7.90
 -11   4   2   29.30    8.10
 -11   4   2   29.90    7.20
 -11   4   2   13.30    7.00
 -11   4   2   33.80    6.70
 -10  -4   2    6.20    4.90
 -10  -4   2    0.00    3.00
 -10  -4   2    2.10    4.40
 -10  -4   2   -2.70    3.00
 -10   4   2    3.60    3.30
 -10   4   2   -4.30    4.20
 -10   4   2   -2.60    3.70
 -10   4   2   -2.30    3.00
  -9  -4   2    4.10    3.10
  -9  -4   2    4.60    4.70
  -9  -4   2    8.70    4.70
  -9  -4   2    8.50    3.40
  -9   4   2    8.80    3.60
  -9   4   2    9.50    4.90
  -9   4   2   12.20    5.20
  -9   4   2    6.80    3.40
  -8  -4   2   20.60    4.10
  -8  -4   2   20.80    5.70
  -8  -4   2   17.70    4.00
  -8  -4   2   16.80    5.10
  -8   4   2   23.60    5.60
  -8   4   2   16.90    4.30
  -8   4   2   17.40    5.30
   8   4  -2   16.70    3.50
   8   4  -2   12.40    3.10
  -8   4   2   20.90    4.60
  -7  -4   2  148.59   11.00
  -7  -4   2  141.49    9.10
  -7  -4   2  148.99    8.80
  -7  -4   2  140.59   10.00
  -7   4   2  112.99   10.80
   7   4  -2  126.69    7.80
  -7   4   2  112.59    8.40
  -7   4   2  120.39    9.60
   7   4  -2  122.79    7.60
  -7   4   2  122.79    9.20
  -6  -4   2  126.29    8.70
  -6  -4   2  133.89    8.40
  -6  -4   2  129.59    9.70
  -6  -4   2  122.19    7.80
   6   4  -2  125.39    7.50
  -6   4   2  104.59    9.90
   6   4  -2  115.89    7.10
   6   4  -2  121.69    7.10
  -6   4   2  132.49    8.50
  -6   4   2  131.69    8.60
  -5  -4   2   68.59    3.00
  -5  -4   2   60.99    6.30
   5  -4  -2   60.39    6.40
  -5  -4   2   71.39    7.80
  -5  -4   2   74.49    5.80
  -5  -4   2   67.29    6.20
  -5   4   2   59.09    6.80
  -5   4   2   66.69    6.50
   5   4  -2   63.09    4.70
   5   4  -2   68.19    5.00
  -5   4   2   72.09    6.60
   5   4  -2   64.29    4.80
  -5   4   2   74.89    6.60
  -4  -4   2   41.50    4.80
  -4  -4   2   55.89    5.30
  -4  -4   2   36.50    5.20
   4  -4  -2   46.80    5.10
  -4  -4   2   40.10    4.50
  -4  -4   2   40.20    4.50
  -4   4   2   34.20    4.60
   4   4  -2   41.30    4.20
  -4   4   2   53.69    5.40
  -4   4   2   51.79    5.50
  -4   4   2   44.10    3.30
  -4   4   2   40.90    5.20
  -4   4   2   44.90    5.10
   4   4  -2   46.10    4.30
   4   4  -2   53.49    4.70
  -3  -4   2   15.40    3.30
  -3  -4   2    9.60    3.00
  -3  -4   2   17.40    2.90
  -3  -4   2   16.90    2.80
  -3  -4   2   17.00    2.90
  -3  -4   2   13.20    2.70
   3  -4  -2   14.30    2.90
  -3   4   2   14.10    2.90
   3   4  -2   19.00    2.60
   3   4  -2   12.30    2.40
  -3   4   2   14.60    2.90
  -3   4   2   20.80    2.70
  -3   4   2   17.30    3.20
   3   4  -2   21.00    3.00
   3   4  -2   15.90    2.60
  -3   4   2   15.50    2.90
  -3   4   2   21.40    3.40
  -2  -4   2  158.18    9.30
   2  -4  -2  161.08    9.30
  -2  -4   2  175.98    8.10
  -2  -4   2  157.78    8.30
   2  -4  -2  170.58    8.30
  -2  -4   2  161.08    8.90
  -2  -4   2  169.28    8.50
  -2  -4   2  167.98    8.60
   2  -4  -2  167.58    6.50
   2  -4  -2  159.68    8.60
  -2   4   2  168.98    8.90
  -2   4   2  180.08    9.00
   2   4  -2  168.48    8.10
  -2   4   2  167.28    8.10
  -2   4   2  146.89    8.40
  -2   4   2  160.18    8.40
  -2   4   2  171.78    8.80
   2   4  -2  160.18    8.20
   2   4  -2  164.08    8.20
   2   4  -2  154.18    8.10
  -1  -4   2  706.23   25.00
   1  -4  -2  647.54   24.90
  -1  -4   2  623.54   24.80
  -1  -4   2  631.14   23.60
  -1  -4   2  622.54   25.10
  -1  -4   2  607.54   25.30
   1  -4  -2  658.63   25.70
  -1  -4   2  615.24   24.60
   1  -4  -2  619.14   24.70
   1  -4  -2  614.94   24.30
   1   4  -2  625.04   24.40
   1   4  -2  628.54   24.50
  -1   4   2  639.84   24.90
  -1   4   2  625.94   24.10
   1   4  -2  621.34   22.50
   1   4  -2  668.43   24.70
  -1   4   2  616.64   24.70
  -1   4   2  646.04   24.90
  -1   4   2  615.64   24.30
   0  -4   2  407.86   17.10
   0  -4  -2  436.06   17.40
   0  -4  -2  422.66   17.30
   0  -4   2  401.16   17.50
   0  -4   2  405.66   17.20
   0  -4   2  429.86   17.20
   0  -4   2  382.16   17.50
   0  -4  -2  405.36   16.80
   0  -4  -2  414.36   17.80
   0   4   2  393.76   17.00
   0   4  -2  428.36   17.20
   0   4  -2  436.56   17.10
   0   4   2  427.86   17.30
   0   4  -2  416.46   17.10
   0   4   2  415.36   17.10
   0   4   2  430.66   17.30
   0   4   2  399.16   15.90
   0   4   2  372.86   16.90
   0   4  -2  415.46   15.80
  -1  -4  -2  194.28    9.40
  -1  -4  -2  186.78    9.60
  -1  -4  -2  184.38   10.20
  -1  -4  -2  187.48    9.70
   1  -4   2  194.08    8.70
   1  -4   2  198.38   10.00
   1  -4   2  189.88   10.00
  -1  -4  -2  194.08    9.60
   1   4   2  202.18    8.10
   1   4   2  200.28    9.70
   1   4   2  191.28    9.60
   1   4   2  206.88    9.60
   1   4   2  188.08    9.70
  -1   4  -2  202.88    9.80
  -1   4  -2  203.38    9.70
  -1   4  -2  214.58    9.90
  -1   4  -2  188.08    8.90
   1   4   2  200.48    9.70
   2  -4   2   44.10    4.90
  -2  -4  -2   38.00    4.80
   2  -4   2   37.90    3.50
  -2  -4  -2   41.10    4.50
   2  -4   2   43.70    4.90
  -2  -4  -2   52.79    5.00
  -2  -4  -2   39.10    4.30
  -2  -4  -2   54.39    5.10
  -2  -4  -2   45.30    4.70
   2   4   2   46.20    2.50
  -2   4  -2   37.30    4.40
  -2   4  -2   36.70    4.10
   2   4   2   45.50    4.40
   2   4   2   35.20    4.40
  -2   4  -2   40.80    4.60
   2   4   2   38.10    4.20
  -2   4  -2   40.30    4.50
   2   4   2   37.90    4.20
   2   4   2   40.30    4.30
  -3  -4  -2   57.49    5.60
   3  -4   2   57.39    3.80
   3  -4   2   66.49    6.20
  -3  -4  -2   57.69    5.60
  -3  -4  -2   65.89    6.60
  -3  -4  -2   56.99    5.50
   3   4   2   57.49    2.80
   3   4   2   50.99    4.90
   3   4   2   60.69    4.50
  -3   4  -2   55.79    5.50
   3   4   2   57.79    5.70
   3   4   2   54.79    5.20
  -3   4  -2   58.69    5.60
  -3   4  -2   61.19    5.80
  -3   4  -2   54.29    5.50
  -4  -4  -2  239.58   12.30
   4  -4   2  236.28   10.30
   4  -4   2  239.38   12.60
  -4  -4  -2  245.28   13.00
  -4  -4  -2  256.27   12.30
  -4  -4  -2  266.27   12.70
   4   4   2  240.58   12.20
  -4   4  -2  269.57   12.90
   4   4   2  263.17   11.80
   4   4   2  229.38   11.60
   4   4   2  262.57   11.90
   4   4   2  246.78    9.50
  -4   4  -2  226.78   12.10
  -4   4  -2  247.38   12.30
  -4   4  -2  237.58   12.40
  -5  -4  -2  164.28    9.80
   5  -4   2  161.38    7.70
  -5  -4  -2  167.88   10.60
  -5  -4  -2  149.29    9.10
   5  -4   2  158.88   10.00
  -5  -4  -2  163.68    9.80
   5  -4   2  161.58    6.40
  -5   4  -2  169.78    9.80
  -5   4  -2  168.78    9.70
   5   4   2  146.99    8.70
   5   4   2  152.18    8.70
  -5   4  -2  163.48    9.80
  -5   4  -2  153.58    9.90
   5   4   2  152.38    9.30
   6  -4   2   40.20    6.10
  -6  -4  -2   39.60    5.50
  -6  -4  -2   51.79    4.30
  -6  -4  -2   39.80    5.40
  -6  -4  -2   35.40    5.70
   6  -4   2   55.09    4.00
  -6  -4  -2   38.70    6.10
  -6   4  -2   48.40    6.20
   6   4   2   48.40    5.40
  -6   4  -2   38.40    5.70
   6   4   2   42.40    5.00
  -6   4  -2   48.40    6.10
  -6   4  -2   38.90    5.40
  -7  -4  -2   24.00    5.40
  -7  -4  -2   37.50    6.60
  -7  -4  -2   39.90    5.90
  -7  -4  -2   41.00    5.80
  -7   4  -2   31.10    5.80
   7   4   2   40.40    5.30
  -7   4  -2   38.70    5.90
  -7   4  -2   54.49    7.20
  -7   4  -2   42.30    6.20
  -8  -4  -2    2.40    3.10
  -8  -4  -2   -1.40    3.20
  -8  -4  -2   -2.60    2.80
  -8  -4  -2    0.90    2.40
  -8   4  -2   -1.50    2.80
   8   4   2    0.30    2.00
  -8   4  -2    5.90    3.40
  -8   4  -2    4.20    3.30
  -8   4  -2    1.60    3.70
  -9  -4  -2   32.20    6.40
  -9  -4  -2   39.70    7.50
  -9  -4  -2   41.50    6.50
  -9  -4  -2   23.80    6.50
  -9   4  -2   33.40    6.30
   9   4   2   26.90    5.10
  -9   4  -2   30.00    6.00
  -9   4  -2   36.20    7.40
  -9   4  -2   27.90    6.70
 -10  -4  -2   34.20    7.70
 -10  -4  -2   20.10    5.90
 -10  -4  -2   33.30    6.30
 -10  -4  -2   36.70    8.10
 -10   4  -2   27.90    6.80
 -10   4  -2   25.30    6.00
 -10   4  -2   24.80    6.90
 -10   4  -2   16.80    5.80
 -11  -4  -2   -6.30    3.50
 -11  -4  -2    4.50    6.00
 -11  -4  -2    2.30    5.30
 -11  -4  -2   10.00    4.60
 -11   4  -2    8.30    5.60
 -11   4  -2    2.80    5.00
 -11   4  -2    8.10    5.70
 -11   4  -2    7.30    4.80
 -11  -5   2   -5.70    4.00
 -11  -5   2    0.70    3.90
 -11  -5   2   -1.20    3.60
 -11  -5   2   -2.40    5.30
 -11   5   2    4.90    5.70
 -11   5   2    3.00    4.10
 -11   5   2   -0.80    3.80
 -10  -5   2    2.20    5.10
 -10  -5   2   -3.10    4.20
 -10  -5   2   -1.40    3.30
 -10  -5   2    0.10    3.30
 -10   5   2    0.00    4.40
 -10   5   2    1.10    4.10
 -10   5   2    5.30    3.80
 -10   5   2    2.20    4.80
  -9  -5   2    3.00    4.60
  -9  -5   2    0.20    2.80
  -9  -5   2    1.40    2.90
  -9  -5   2    1.40    4.30
  -9   5   2   -1.80    3.30
  -9   5   2    3.40    3.40
  -9   5   2   -3.50    3.20
  -9   5   2   -2.30    3.80
  -8  -5   2   13.10    4.70
  -8  -5   2   22.20    4.60
  -8  -5   2   17.40    4.50
  -8  -5   2   19.90    6.00
  -8   5   2   13.10    4.50
   8   5  -2   32.90    4.90
   8   5  -2   27.70    4.40
  -8   5   2   18.80    5.30
  -8   5   2   10.90    4.80
  -8   5   2   38.20    6.10
  -7  -5   2    0.00    2.50
  -7  -5   2    1.00    2.30
  -7  -5   2   -1.40    2.70
  -7  -5   2    2.00    2.40
  -7   5   2    1.30    3.30
   7   5  -2    3.30    2.20
  -7   5   2   -1.30    2.60
   7   5  -2    1.10    2.10
  -7   5   2    1.10    2.90
  -7   5   2    6.60    3.10
  -6  -5   2    4.70    2.40
  -6  -5   2   -1.60    2.60
  -6  -5   2    1.00    2.40
  -6  -5   2    7.00    2.90
  -6   5   2    4.90    2.90
   6   5  -2    5.20    2.20
  -6   5   2    2.40    3.00
   6   5  -2    2.50    1.90
  -6   5   2    4.00    2.70
  -6   5   2    5.90    3.10
   5  -5  -2   73.09    7.10
  -5  -5   2   79.49    7.40
  -5  -5   2   69.69    7.80
  -5  -5   2   69.79    6.70
  -5  -5   2   75.89    7.30
  -5  -5   2   76.89    8.50
   5   5  -2   69.79    6.30
   5   5  -2   66.49    6.40
  -5   5   2   70.29    7.40
  -5   5   2   71.09    7.20
   5   5  -2   76.69    5.60
  -5   5   2   60.09    6.80
  -5   5   2   71.19    7.70
  -4  -5   2    3.00    2.90
   4  -5  -2    2.60    2.30
  -4  -5   2    1.20    2.10
  -4  -5   2    7.10    3.00
  -4  -5   2    5.10    2.30
  -4  -5   2    1.00    2.30
  -4  -5   2    1.60    2.00
   4   5  -2    3.20    2.00
  -4   5   2    2.90    2.40
  -4   5   2    3.60    2.30
  -4   5   2    4.90    2.60
   4   5  -2    3.60    2.00
  -4   5   2    1.30    2.10
   4   5  -2    4.70    2.10
  -4   5   2    1.90    1.60
  -3  -5   2   38.00    4.70
  -3  -5   2   39.30    4.60
  -3  -5   2   40.50    5.50
  -3  -5   2   40.50    4.80
   3  -5  -2   41.50    1.80
  -3  -5   2   38.90    5.60
   3  -5  -2   32.60    5.40
   3  -5  -2   42.80    1.80
  -3  -5   2   46.40    4.90
   3  -5  -2   39.20    4.90
  -3   5   2   38.30    5.00
  -3   5   2   37.70    4.80
  -3   5   2   50.19    4.90
  -3   5   2   48.40    5.50
   3   5  -2   38.00    4.60
  -3   5   2   46.40    5.30
   3   5  -2   41.80    4.40
   3   5  -2   45.70    4.80
   3   5  -2   50.59    5.00
   2  -5  -2  229.98   11.60
  -2  -5   2  247.08   13.20
  -2  -5   2  229.78   12.40
   2  -5  -2  247.48    9.70
  -2  -5   2  254.77   12.30
   2  -5  -2  245.58   12.30
  -2  -5   2  246.48   12.10
  -2  -5   2  230.88   11.20
  -2  -5   2  251.17   12.10
   2   5  -2  251.37   11.80
   2   5  -2  256.37   11.90
  -2   5   2  255.07   12.20
   2   5  -2  247.98   11.90
  -2   5   2  245.88   12.40
  -2   5   2  250.67   11.70
  -2   5   2  239.28   12.20
  -2   5   2  248.98   11.80
   1  -5  -2    2.10    1.90
  -1  -5   2    1.00    1.80
  -1  -5   2    1.50    2.40
   1  -5  -2    0.20    1.40
  -1  -5   2    2.00    2.20
   1  -5  -2   -3.10    1.80
   1  -5  -2    1.90    2.00
  -1  -5   2   -0.20    1.60
  -1  -5   2   -0.50    1.30
   1   5  -2    1.80    1.70
  -1   5   2    2.20    1.60
  -1   5   2    1.40    1.70
  -1   5   2   -0.20    1.40
   1   5  -2   -0.80    1.30
  -1   5   2   -1.00    1.60
   1   5  -2    1.40    0.90
   1   5  -2    1.60    1.60
  -1   5   2   -0.60    1.20
   0  -5  -2  149.19    9.30
   0  -5   2  156.48    8.70
   0  -5  -2  156.28    8.50
   0  -5   2  145.69    8.60
   0  -5  -2  150.48    8.70
   0  -5   2  143.79    9.10
   0  -5   2  134.69    8.70
   0  -5  -2  150.58    8.60
   0   5   2  157.28    8.70
   0   5   2  151.08    8.60
   0   5  -2  157.58    7.20
   0   5   2  147.59    8.50
   0   5   2  145.39    8.50
   0   5   2  138.99    8.30
   0   5  -2  150.08    8.50
   0   5  -2  134.39    8.20
   0   5  -2  145.59    8.30
   0   5   2  150.28    7.20
  -1  -5  -2  164.28    9.00
   1  -5   2  148.39    9.40
  -1  -5  -2  160.08    9.20
  -1  -5  -2  161.08    9.80
   1  -5   2  160.28    7.90
  -1  -5  -2  171.48    9.00
  -1  -5  -2  164.58    9.10
   1  -5   2  163.98    9.40
  -1   5  -2  160.08    8.10
   1   5   2  149.19    8.80
   1   5   2  154.18    9.10
   1   5   2  155.08    8.80
  -1   5  -2  167.58    9.10
  -1   5  -2  155.78    9.00
   1   5   2  160.88    7.10
   1   5   2  153.48    8.80
   1   5   2  158.08    9.00
  -1   5  -2  163.98    9.10
   2  -5   2    9.60    3.10
  -2  -5  -2    9.60    2.70
  -2  -5  -2    5.40    2.30
  -2  -5  -2    8.30    2.60
  -2  -5  -2    2.90    2.70
   2  -5   2   15.10    2.50
   2  -5   2    7.80    3.00
  -2  -5  -2    9.90    2.70
   2   5   2    3.60    1.90
   2   5   2   12.50    3.30
  -2   5  -2   10.70    2.90
   2   5   2    6.60    2.00
  -2   5  -2    7.60    2.40
  -2   5  -2    5.40    2.40
  -2   5  -2    7.70    2.50
   2   5   2    8.00    2.60
   2   5   2    5.80    2.20
   2   5   2   11.70    1.50
   2   5   2    9.00    1.30
  -3  -5  -2    1.50    2.20
  -3  -5  -2    3.80    2.50
  -3  -5  -2    3.40    2.30
   3  -5   2    2.00    2.40
  -3  -5  -2    0.40    1.70
  -3  -5  -2    4.10    2.30
   3  -5   2    1.00    1.30
   3   5   2    0.30    1.80
   3   5   2   -0.50    1.30
  -3   5  -2    3.40    2.30
   3   5   2   -1.80    1.50
   3   5   2    0.90    0.40
  -3   5  -2   -2.10    1.10
   3   5   2   -4.10    1.70
   3   5   2    1.60    0.40
   3   5   2    1.00    1.90
  -3   5  -2    3.20    2.30
  -3   5  -2    1.90    2.10
  -4  -5  -2   93.79    8.40
   4  -5   2  100.89    5.30
  -4  -5  -2  101.19    7.50
   4  -5   2   85.29    8.10
  -4  -5  -2  102.89    7.30
  -4  -5  -2   88.39    8.80
   4   5   2   93.49    6.80
  -4   5  -2   99.09    7.40
   4   5   2  107.59    7.10
   4   5   2   97.79    7.30
  -4   5  -2   97.29    7.50
   4   5   2  105.89    7.10
   4   5   2   97.79    6.70
  -4   5  -2   87.79    8.10
  -4   5  -2   95.79    7.30
  -5  -5  -2    3.90    2.80
   5  -5   2    0.00    2.40
  -5  -5  -2    1.00    2.20
  -5  -5  -2    1.70    2.90
  -5  -5  -2    0.60    1.90
   5  -5   2   -0.10    1.10
  -5   5  -2   -0.40    2.00
   5   5   2    2.40    2.20
  -5   5  -2   -1.60    1.70
   5   5   2   -0.50    1.70
   5   5   2   -0.30    2.10
   5   5   2    3.40    2.20
  -5   5  -2    0.00    2.20
  -5   5  -2   -2.30    1.60
  -6  -5  -2   29.30    5.50
   6  -5   2   19.10    4.50
  -6  -5  -2   28.00    5.40
  -6  -5  -2   19.80    4.20
  -6  -5  -2   27.50    5.60
   6  -5   2   30.50    4.40
  -6   5  -2   29.30    5.10
  -6   5  -2   22.30    4.70
  -6   5  -2   17.50    4.60
   6   5   2   24.30    4.30
  -6   5  -2   26.20    5.10
   6   5   2   25.30    4.30
  -7  -5  -2   -3.00    2.20
  -7  -5  -2   -5.00    2.00
  -7  -5  -2   -3.50    3.00
  -7  -5  -2   -0.80    3.00
  -7   5  -2    2.70    2.80
  -7   5  -2    3.70    3.00
  -7   5  -2    0.10    2.50
  -7   5  -2    2.20    2.80
   7   5   2    3.00    2.50
  -8  -5  -2    1.10    3.90
  -8  -5  -2    0.50    2.80
  -8  -5  -2    0.20    2.70
  -8  -5  -2   -2.80    3.30
  -8   5  -2    3.20    3.10
  -8   5  -2   -1.50    3.50
  -8   5  -2    3.20    3.30
   8   5   2    0.30    2.20
  -8   5  -2    5.80    4.10
  -9  -5  -2    7.40    5.30
  -9  -5  -2    2.00    3.10
  -9  -5  -2    3.40    3.70
  -9  -5  -2   -1.80    3.80
   9   5   2    0.40    2.50
  -9   5  -2   -1.30    3.30
  -9   5  -2    2.00    4.20
  -9   5  -2    2.30    3.30
  -9   5  -2   -2.80    3.90
 -10  -5  -2    7.40    4.10
 -10  -5  -2   -5.50    3.80
 -10  -5  -2    4.20    4.10
 -10  -5  -2   -2.50    4.60
 -10   5  -2   -2.20    3.50
 -10   5  -2   -0.60    3.50
 -10   5  -2    2.10    4.00
 -10   5  -2   -5.50    4.10
 -10  -6   2    3.50    3.70
 -10  -6   2   -1.40    5.10
 -10  -6   2    5.20    3.90
 -10  -6   2    8.50    6.20
 -10   6   2   -2.30    4.60
 -10   6   2    0.30    3.70
 -10   6   2    5.20    5.20
 -10   6   2   -0.10    4.40
  -9  -6   2    4.60    5.00
  -9  -6   2    6.60    5.20
  -9  -6   2   10.00    4.10
  -9  -6   2    1.80    3.50
  -9   6   2    6.10    4.80
  -9   6   2    4.00    4.60
  -9   6   2   15.20    5.40
  -9   6   2    4.60    4.10
  -8  -6   2   24.00    6.20
  -8  -6   2   14.30    4.60
  -8  -6   2   17.80    5.60
  -8  -6   2   25.30    7.10
  -8  -6   2   20.10    5.10
  -8   6   2   25.40    6.10
  -8   6   2   22.80    5.30
  -8   6   2   19.20    6.30
  -8   6   2   28.10    6.40
  -7  -6   2   12.40    3.80
  -7  -6   2   17.00    5.70
  -7  -6   2   14.20    4.60
  -7  -6   2   15.10    5.00
  -7  -6   2   10.50    4.00
   7   6  -2   13.70    3.80
  -7   6   2    2.90    3.80
  -7   6   2   20.50    5.00
   7   6  -2   11.40    3.40
  -7   6   2    8.40    4.50
  -6  -6   2   21.70    5.80
   6  -6  -2   28.60    5.10
  -6  -6   2   27.60    4.80
  -6  -6   2   33.00    6.40
  -6  -6   2   29.70    5.50
  -6  -6   2   25.80    5.10
  -6   6   2   30.50    6.00
   6   6  -2   26.30    4.50
  -6   6   2   32.50    5.80
  -6   6   2   33.30    5.80
   6   6  -2   22.70    4.10
  -6   6   2   19.80    4.70
  -5  -6   2    9.40    4.20
   5  -6  -2   15.00    3.70
  -5  -6   2    6.50    3.30
  -5  -6   2   15.10    3.80
  -5  -6   2    4.90    3.10
  -5  -6   2    6.30    2.90
  -5   6   2    5.70    3.40
   5   6  -2   12.40    3.30
  -5   6   2   16.00    4.20
   5   6  -2    9.40    2.80
   5   6  -2    5.00    2.50
  -5   6   2    7.40    3.20
  -5   6   2   12.00    3.60
  -4  -6   2   67.79    7.90
  -4  -6   2   67.99    8.20
   4  -6  -2   65.79    6.80
  -4  -6   2   81.49    7.80
  -4  -6   2   71.69    7.30
  -4  -6   2   83.19    7.60
  -4   6   2   80.59    7.90
   4   6  -2   73.19    6.90
   4   6  -2   84.69    7.40
  -4   6   2   73.79    5.60
  -4   6   2  102.49    8.90
  -4   6   2   72.19    7.60
  -4   6   2   72.59    7.60
   4   6  -2   76.39    6.80
   3  -6  -2  154.18   10.70
  -3  -6   2  170.28   10.20
   3  -6  -2  153.58    6.00
   3  -6  -2  148.49    9.20
  -3  -6   2  169.48    9.40
  -3  -6   2  151.08   10.20
  -3  -6   2  157.88    9.60
  -3  -6   2  149.39   10.80
  -3   6   2  153.08    9.90
  -3   6   2  161.98    9.00
   3   6  -2  155.48    9.30
   3   6  -2  168.28    9.30
  -3   6   2  161.78   10.20
  -3   6   2  157.88    9.70
  -3   6   2  155.28    9.90
   3   6  -2  158.08    9.40
  -2  -6   2  147.69    9.40
   2  -6  -2  129.39    6.00
  -2  -6   2  125.59    9.40
   2  -6  -2  125.59    8.00
  -2  -6   2  111.39    8.40
  -2  -6   2  125.19    8.30
  -2  -6   2  127.39    7.40
   2  -6  -2  133.39    9.50
   2  -6  -2  119.59    8.40
  -2   6   2  144.69    9.00
   2   6  -2  106.29    7.70
   2   6  -2  120.09    8.00
  -2   6   2  116.99    7.60
   2   6  -2   85.29    6.80
  -2   6   2  135.39    8.70
  -2   6   2  124.19    8.40
  -2   6   2  126.59    7.80
   1  -6  -2  163.58    9.60
  -1  -6   2  173.88   10.10
   1  -6  -2  163.48    9.80
   1  -6  -2  160.28   10.60
  -1  -6   2  143.29    9.40
  -1  -6   2  162.88   10.20
  -1  -6   2  168.78   10.80
   1  -6  -2  184.18   10.20
   1   6  -2  165.68    9.50
  -1   6   2  162.38   10.00
   1   6  -2  167.88    9.40
  -1   6   2  160.28    9.80
   1   6  -2  139.09    9.20
  -1   6   2  169.48    8.80
  -1   6   2  154.78    9.30
   1   6  -2  164.88    7.10
  -1   6   2  167.98   10.00
   0  -6  -2   21.70    4.20
   0  -6  -2   29.10    5.20
   0  -6   2   24.40    4.30
   0  -6   2   22.10    4.10
   0  -6   2   30.90    5.00
   0  -6   2   22.90    4.50
   0  -6  -2   36.00    4.90
   0  -6  -2   26.20    4.40
   0   6  -2   23.40    4.10
   0   6  -2   27.80    3.20
   0   6   2   24.70    3.10
   0   6   2   21.30    4.10
   0   6  -2   22.20    4.10
   0   6   2   24.50    4.10
   0   6   2   22.00    4.00
   0   6  -2   28.20    4.20
   0   6   2   19.50    4.00
  -1  -6  -2   42.20    5.50
   1  -6   2   37.50    5.50
   1  -6   2   53.29    4.90
  -1  -6  -2   51.79    6.90
  -1  -6  -2   43.70    5.70
   1  -6   2   52.29    6.70
  -1  -6  -2   44.20    5.70
   1   6   2   50.89    5.70
  -1   6  -2   48.30    4.80
  -1   6  -2   54.59    6.20
   1   6   2   43.40    5.60
  -1   6  -2   48.90    5.60
   1   6   2   59.09    6.10
   1   6   2   51.89    5.90
  -1   6  -2   48.60    5.70
   1   6   2   47.90    3.40
   1   6   2   57.39    6.20
  -2  -6  -2   68.89    7.10
   2  -6   2   78.09    8.00
  -2  -6  -2   56.59    7.50
  -2  -6  -2   75.19    7.30
  -2  -6  -2   71.39    7.00
   2  -6   2   80.99    7.90
  -2  -6  -2   67.19    6.90
   2  -6   2   73.19    5.10
   2   6   2   91.69    8.00
  -2   6  -2   81.09    7.60
  -2   6  -2   78.29    7.70
   2   6   2   65.89    6.80
   2   6   2   53.39    6.30
  -2   6  -2   74.09    7.30
   2   6   2   75.59    3.70
   2   6   2   66.59    7.30
   2   6   2   80.89    7.30
  -2   6  -2   72.19    5.70
   3  -6   2    6.10    3.30
  -3  -6  -2   -1.20    2.50
  -3  -6  -2    1.90    2.60
   3  -6   2    5.00    1.90
   3  -6   2    4.20    2.80
  -3  -6  -2    2.40    2.60
  -3  -6  -2    3.70    2.70
  -3  -6  -2   -0.90    2.00
  -3   6  -2    2.30    2.50
   3   6   2    5.70    2.30
   3   6   2    5.80    2.80
  -3   6  -2    5.10    2.70
   3   6   2    1.70    2.20
   3   6   2    6.30    3.00
   3   6   2    4.20    2.60
  -3   6  -2    6.70    3.00
  -3   6  -2   -0.50    2.00
  -4  -6  -2   13.50    4.10
  -4  -6  -2    1.70    3.10
  -4  -6  -2   11.40    3.50
   4  -6   2   15.70    2.30
  -4  -6  -2   15.90    4.30
  -4  -6  -2   14.90    3.80
   4  -6   2   17.20    4.10
   4   6   2   12.60    3.50
  -4   6  -2   12.30    3.60
  -4   6  -2   16.50    4.10
  -4   6  -2   19.50    4.50
   4   6   2   10.50    3.10
   4   6   2    8.10    3.00
  -4   6  -2   12.20    3.70
   4   6   2   13.90    3.90
  -5  -6  -2   28.90    5.00
   5  -6   2   21.10    4.70
  -5  -6  -2   21.10    4.80
  -5  -6  -2   20.40    4.60
  -5  -6  -2   21.90    4.90
  -5  -6  -2   16.90    5.10
   5   6   2   28.60    4.90
   5   6   2   19.60    4.10
  -5   6  -2   15.90    4.50
   5   6   2   21.00    4.00
  -5   6  -2   22.20    4.70
  -5   6  -2   26.80    5.10
  -5   6  -2   22.80    4.70
  -6  -6  -2    6.70    3.20
   6  -6   2    5.00    3.60
  -6  -6  -2    2.20    3.70
  -6  -6  -2   13.50    4.30
  -6  -6  -2    5.80    3.40
  -6  -6  -2   11.80    4.20
   6   6   2    3.00    2.50
  -6   6  -2    3.10    3.30
   6   6   2    2.30    2.60
  -6   6  -2    2.20    3.40
   6   6   2    1.70    2.70
  -6   6  -2   -1.60    2.30
  -6   6  -2   10.50    3.80
  -6   6  -2    3.10    3.20
   7  -6   2   25.30    5.70
  -7  -6  -2   22.20    6.30
  -7  -6  -2   22.80    5.70
  -7  -6  -2   27.90    5.60
  -7  -6  -2   25.60    5.60
  -7   6  -2   27.30    5.70
  -7   6  -2   20.00    5.60
  -7   6  -2   26.10    5.50
  -7   6  -2   32.50    6.50
   7   6   2   35.20    5.60
   7   6   2   17.20    4.20
  -8  -6  -2   46.00    7.20
  -8  -6  -2   70.99    9.10
  -8  -6  -2   43.50    8.50
  -8  -6  -2   41.70    8.00
  -8   6  -2   53.39    8.40
  -8   6  -2   45.30    7.60
  -8   6  -2   46.90    7.90
   8   6   2   47.90    6.60
   8   6   2   51.09    7.00
  -8   6  -2   40.10    7.90
  -9  -6  -2   41.30    8.70
  -9  -6  -2   45.50    7.40
  -9  -6  -2   34.80    7.30
  -9  -6  -2   59.19   10.30
   9   6   2   53.29    9.50
  -9   6  -2   52.69    9.00
  -9   6  -2   33.90    7.10
  -9   6  -2   59.19    9.00
  -9   6  -2   41.90    8.90
 -10  -6  -2    5.50    5.50
 -10  -6  -2    0.50    4.90
 -10  -6  -2   -1.10    3.80
 -10  -6  -2   -1.60    3.80
 -10   6  -2    5.60    5.10
 -10   6  -2   -3.20    4.70
 -10   6  -2    1.90    4.40
 -10   6  -2   -3.10    4.00
  -9  -7   2    2.30    3.80
  -9  -7   2    0.90    3.70
  -9  -7   2    4.40    6.30
  -9  -7   2   -1.80    3.90
  -9   7   2   -2.20    4.30
  -9   7   2    1.50    3.40
  -9   7   2   -2.20    4.20
  -9   7   2   -3.30    4.40
  -8  -7   2   -2.90    2.50
  -8  -7   2    5.40    4.70
  -8  -7   2    4.20    3.60
  -8  -7   2   -1.40    4.30
  -8  -7   2   -1.20    3.90
  -8   7   2    2.70    3.90
  -8   7   2    2.70    3.90
  -8   7   2    2.50    4.10
  -8   7   2   -2.40    3.30
  -7  -7   2   -3.10    3.20
  -7  -7   2    2.20    3.90
  -7  -7   2    0.70    2.90
  -7  -7   2   -1.80    3.10
  -7  -7   2    1.40    4.50
   7   7  -2    1.80    3.10
  -7   7   2   -2.50    2.90
  -7   7   2   -4.80    3.10
  -7   7   2   -2.30    3.10
  -7   7   2    0.50    3.70
   7   7  -2    0.00    2.60
  -6  -7   2   39.90    6.50
  -6  -7   2   35.20    5.70
  -6  -7   2   43.40    7.50
  -6  -7   2   24.00    5.60
   6  -7  -2   34.10    5.80
  -6  -7   2   35.30    7.50
  -6   7   2   35.50    6.20
  -6   7   2   39.60    7.20
   6   7  -2   32.60    5.40
  -6   7   2   27.10    5.80
   6   7  -2   38.90    5.50
  -6   7   2   40.30    6.70
  -5  -7   2   15.10    4.40
  -5  -7   2    2.30    2.70
  -5  -7   2    7.10    4.00
  -5  -7   2    9.90    4.70
  -5  -7   2   12.90    4.10
   5  -7  -2    5.20    2.80
  -5   7   2    6.60    3.90
  -5   7   2    7.40    3.50
  -5   7   2    4.10    3.10
  -5   7   2    7.50    3.80
   5   7  -2    7.10    3.40
   5   7  -2   12.20    3.80
   4  -7  -2    3.50    2.80
  -4  -7   2    0.10    2.50
  -4  -7   2    6.90    3.40
  -4  -7   2    4.20    2.70
  -4  -7   2    2.50    3.50
  -4  -7   2    0.90    2.70
   4   7  -2    7.50    3.00
  -4   7   2    4.50    3.10
   4   7  -2    4.70    2.90
  -4   7   2    4.40    3.50
  -4   7   2    2.90    2.60
   4   7  -2   -0.70    2.10
  -4   7   2    3.70    3.00
  -3  -7   2   17.10    4.60
  -3  -7   2   19.60    4.30
  -3  -7   2   21.20    5.40
  -3  -7   2   27.30    5.50
   3  -7  -2   16.60    4.90
   3  -7  -2   17.40    3.90
  -3  -7   2   26.00    4.30
  -3   7   2   21.30    4.70
  -3   7   2   21.10    4.60
  -3   7   2   17.30    4.00
   3   7  -2   22.20    4.40
  -3   7   2   26.50    4.80
  -3   7   2   22.90    4.70
   3   7  -2   23.60    4.50
  -2  -7   2    1.30    2.50
  -2  -7   2    1.10    2.90
   2  -7  -2    1.80    1.40
  -2  -7   2   -0.20    2.30
  -2  -7   2   -2.10    2.60
   2  -7  -2   -1.00    2.20
   2  -7  -2   -0.80    2.90
   2   7  -2    0.70    2.30
  -2   7   2   -1.10    1.70
  -2   7   2   -0.70    2.30
  -2   7   2    0.20    2.10
  -2   7   2    3.50    2.70
   2   7  -2    0.20    2.10
  -2   7   2    3.90    2.80
  -1  -7   2   21.80    4.40
   1  -7  -2   16.20    4.70
  -1  -7   2    9.10    3.80
  -1  -7   2   24.30    4.50
   1  -7  -2   11.80    3.60
   1  -7  -2   19.50    4.20
  -1  -7   2   25.30    5.40
  -1   7   2   17.30    4.10
   1   7  -2   23.10    2.50
   1   7  -2   15.90    4.00
  -1   7   2   20.90    4.30
  -1   7   2   19.50    3.60
  -1   7   2   14.60    3.80
   1   7  -2   19.40    4.10
  -1   7   2   21.30    4.50
   0  -7  -2    5.90    3.10
   0  -7  -2    6.40    2.90
   0  -7   2   10.40    3.50
   0  -7  -2    9.50    3.30
   0  -7   2   13.90    3.60
   0  -7   2    5.20    3.50
   0  -7  -2   10.40    4.00
   0  -7   2    5.30    3.70
   0   7  -2    7.00    2.80
   0   7   2   17.10    4.00
   0   7   2    9.30    3.40
   0   7  -2    9.80    2.30
   0   7   2    5.10    2.80
   0   7   2   10.70    2.50
   0   7   2    3.80    2.90
   0   7  -2    9.70    3.50
   0   7  -2    5.90    3.00
   1  -7   2   11.60    2.70
  -1  -7  -2    9.00    3.30
  -1  -7  -2    9.50    4.10
  -1  -7  -2    8.50    3.70
   1  -7   2   10.40    4.00
   1  -7   2    6.60    3.40
  -1  -7  -2   10.00    3.40
   1   7   2   11.40    3.50
  -1   7  -2    9.90    3.60
  -1   7  -2   10.10    2.70
   1   7   2    7.10    3.10
  -1   7  -2    7.20    3.20
   1   7   2   10.70    3.40
   1   7   2   12.90    2.30
  -1   7  -2   10.50    3.50
   1   7   2   13.50    3.60
   1   7   2    9.70    3.10
   2  -7   2   21.80    3.40
  -2  -7  -2   10.20    3.50
   2  -7   2   14.60    4.40
  -2  -7  -2   12.40    3.50
  -2  -7  -2   14.80    4.20
  -2  -7  -2   11.70    4.30
   2  -7   2   11.60    3.90
  -2  -7  -2   11.70    3.80
  -2   7  -2    5.90    3.00
   2   7   2   13.90    3.70
  -2   7  -2   19.00    4.50
   2   7   2   15.90    3.90
  -2   7  -2   11.00    3.70
   2   7   2    5.80    3.20
   2   7   2   18.60    4.20
  -2   7  -2   13.80    3.40
   3  -7   2    5.60    3.50
  -3  -7  -2   10.70    3.70
   3  -7   2    6.50    3.50
  -3  -7  -2   11.90    3.80
  -3  -7  -2    9.10    3.40
  -3  -7  -2    7.90    3.40
   3  -7   2   10.00    2.50
  -3  -7  -2    9.90    4.30
   3   7   2    1.10    2.40
  -3   7  -2    5.20    2.60
   3   7   2   12.10    4.20
  -3   7  -2    7.70    3.20
  -3   7  -2    9.50    3.50
   3   7   2   13.10    3.80
  -3   7  -2    5.40    3.20
   3   7   2    8.00    3.20
  -4  -7  -2   -2.30    3.20
  -4  -7  -2   -0.20    2.70
  -4  -7  -2   -1.20    2.40
  -4  -7  -2    0.70    2.40
  -4  -7  -2   -1.50    2.10
   4  -7   2    3.50    3.10
  -4   7  -2   -3.40    2.60
   4   7   2   -0.40    2.10
   4   7   2   -2.30    2.40
  -4   7  -2    2.40    2.90
   4   7   2    0.60    2.50
  -4   7  -2   -0.70    2.30
  -4   7  -2    0.60    2.40
   4   7   2   -1.40    2.30
  -5  -7  -2    0.60    3.30
   5  -7   2    2.30    3.20
  -5  -7  -2    3.40    2.80
  -5  -7  -2   -1.30    2.50
  -5  -7  -2    5.30    3.90
  -5  -7  -2    0.20    3.10
  -5   7  -2    4.20    3.40
  -5   7  -2   -1.60    2.60
  -5   7  -2    1.50    3.00
   5   7   2    3.20    3.00
   5   7   2    2.70    2.80
   5   7   2    0.30    2.20
  -5   7  -2    4.00    3.60
   6  -7   2   12.60    4.70
  -6  -7  -2   13.80    4.80
  -6  -7  -2    8.20    4.70
  -6  -7  -2    8.30    4.00
  -6  -7  -2    8.70    3.70
  -6  -7  -2    5.80    3.90
  -6   7  -2    1.00    3.40
  -6   7  -2    5.30    3.80
   6   7   2    8.50    4.00
  -6   7  -2    4.40    3.80
  -6   7  -2    8.30    3.80
   6   7   2    5.20    3.30
  -6   7  -2    6.20    3.80
  -7  -7  -2    2.90    3.60
  -7  -7  -2    1.50    4.30
  -7  -7  -2    2.20    4.10
   7  -7   2    1.90    3.40
  -7  -7  -2    8.70    5.10
  -7  -7  -2    3.10    4.00
   7   7   2    2.30    3.10
  -7   7  -2    3.10    4.50
  -7   7  -2    9.70    4.10
   7   7   2    2.00    3.00
  -7   7  -2    2.10    3.70
  -7   7  -2   10.00    4.80
  -8  -7  -2   23.70    6.30
  -8  -7  -2   17.70    6.30
  -8  -7  -2   17.50    6.80
  -8  -7  -2   20.90    6.10
  -8  -7  -2   19.30    6.20
   8   7   2   31.00    6.10
  -8   7  -2   19.50    6.40
   8   7   2   24.00    5.10
  -8   7  -2   24.60    6.50
  -8   7  -2   23.40    6.00
  -8   7  -2   32.60    7.00
  -9  -7  -2    7.70    4.50
  -9  -7  -2   15.20    6.70
  -9  -7  -2   -2.70    4.40
  -9  -7  -2   -4.20    4.20
  -9  -7  -2    2.60    4.30
  -9   7  -2    0.70    4.10
  -9   7  -2    0.00    4.50
  -9   7  -2   -0.40    4.60
  -9   7  -2    5.60    4.40
  -8  -8   2   12.80    5.80
  -8  -8   2   -2.40    5.10
  -8  -8   2    3.90    4.00
  -8  -8   2    6.70    4.70
  -8   8   2    0.40    3.60
  -8   8   2    3.60    4.00
  -8   8   2    3.30    5.20
  -8   8   2    0.80    5.00
  -7  -8   2   -1.40    2.90
  -7  -8   2    0.20    3.80
  -7  -8   2   -5.00    3.20
  -7  -8   2   -5.10    4.10
   7   8  -2    2.40    3.20
  -7   8   2   -0.50    3.40
  -7   8   2   -1.30    3.50
  -7   8   2    3.20    4.40
   7   8  -2   -0.60    3.00
  -7   8   2    0.20    3.60
  -6  -8   2   10.80    5.00
  -6  -8   2    9.20    4.50
  -6  -8   2   15.10    6.00
   6  -8  -2    5.90    3.60
  -6  -8   2   18.60    5.40
   6   8  -2   16.20    4.30
  -6   8   2    7.90    4.40
  -6   8   2   11.80    4.90
   6   8  -2    8.60    3.60
  -6   8   2   21.40    5.70
  -6   8   2    6.30    4.30
  -5  -8   2   48.30    7.50
   5  -8  -2   50.29    7.00
  -5  -8   2   48.20    7.30
  -5  -8   2   48.60    8.20
  -5  -8   2   53.69    9.30
   5   8  -2   50.19    7.10
  -5   8   2   76.39    9.20
  -5   8   2   57.99    8.10
  -5   8   2   57.09    8.50
  -5   8   2   63.79    8.60
  -4  -8   2   56.09   10.00
  -4  -8   2   36.90    7.70
  -4  -8   2   38.90    7.20
  -4  -8   2   43.30    6.80
   4  -8  -2   37.60    6.00
  -4  -8   2   35.10    6.50
  -4   8   2   52.49    7.60
   4   8  -2   35.00    6.60
  -4   8   2   24.60    5.60
  -4   8   2   36.10    6.40
  -4   8   2   40.10    6.40
   4   8  -2   38.60    6.10
  -3  -8   2   -5.10    3.00
  -3  -8   2   -6.00    2.40
  -3  -8   2    1.40    2.90
   3  -8  -2    0.20    3.00
   3  -8  -2    0.00    2.50
  -3  -8   2    0.40    2.60
   3   8  -2    1.20    2.80
  -3   8   2   -0.70    2.80
   3   8  -2   -1.40    2.20
  -3   8   2   -3.50    2.00
  -3   8   2   -2.70    2.50
  -3   8   2   -1.80    2.50
  -2  -8   2   22.00    6.10
   2  -8  -2   23.00    4.80
  -2  -8   2   19.70    5.40
  -2  -8   2   19.00    4.70
   2  -8  -2   14.10    5.00
  -2  -8   2   26.10    5.70
  -2   8   2   23.00    5.00
   2   8  -2   14.80    4.10
   2   8  -2   27.20    5.20
  -2   8   2   19.80    4.20
  -2   8   2   18.10    4.80
  -2   8   2   29.10    5.70
  -2   8   2   11.70    4.10
  -1  -8   2    4.30    3.70
  -1  -8   2    5.20    3.40
   1  -8  -2    6.90    3.30
   1  -8  -2   10.80    3.60
  -1  -8   2    0.60    2.60
  -1  -8   2    1.30    3.80
   1  -8  -2    3.40    3.90
  -1   8   2    2.70    2.30
  -1   8   2    6.60    3.40
  -1   8   2   -1.50    2.70
   1   8  -2    4.90    3.20
  -1   8   2    0.40    2.70
   1   8  -2    1.00    2.80
  -1   8   2   -1.40    2.60
   0  -8   2   67.49    9.00
   0  -8  -2   73.29    9.20
   0  -8  -2   84.29    9.00
   0  -8  -2   67.09    8.00
   0  -8   2   69.69    8.70
   0  -8  -2   82.99    9.00
   0  -8   2   57.29    7.60
   0   8   2   66.09    6.00
   0   8   2   70.29    8.30
   0   8  -2   75.49    8.40
   0   8   2   69.49    9.50
   0   8   2   68.69    8.40
   0   8  -2   74.99    5.30
   0   8   2   82.59    8.80
   0   8  -2   72.29    8.10
  -1  -8  -2   94.59   10.00
   1  -8   2  101.39   10.40
  -1  -8  -2   80.99   10.10
  -1  -8  -2   76.09    8.80
   1  -8   2  100.09   10.90
  -1  -8  -2   91.29    9.60
   1  -8   2  101.39    6.90
   1   8   2   84.19    9.10
  -1   8  -2  105.59   10.10
  -1   8  -2   99.29    6.90
   1   8   2   81.79    9.30
  -1   8  -2   83.89    9.30
   1   8   2  102.09    9.80
  -2  -8  -2   63.29    8.30
  -2  -8  -2   71.79    8.50
  -2  -8  -2   82.39    9.50
  -2  -8  -2   60.09    8.80
   2  -8   2   83.29    9.60
   2  -8   2   66.09    8.80
   2  -8   2   81.49    7.40
   2   8   2   69.19    8.20
  -2   8  -2   80.69    9.00
   2   8   2   75.79    9.00
  -2   8  -2   75.99    8.90
  -2   8  -2   77.29    8.90
   2   8   2   66.89    7.90
  -2   8  -2   63.29    7.10
   2   8   2   67.89    8.20
  -3  -8  -2   -1.30    2.60
   3  -8   2    7.30    4.10
   3  -8   2    5.20    3.30
  -3  -8  -2    3.80    3.40
  -3  -8  -2    2.40    3.80
  -3  -8  -2    3.20    3.30
  -3  -8  -2    1.40    2.90
   3   8   2   -3.10    2.30
   3   8   2    0.60    2.90
  -3   8  -2    0.40    2.80
  -3   8  -2   10.70    3.90
   3   8   2   -0.70    2.50
  -3   8  -2    0.20    2.70
  -3   8  -2   -0.50    2.50
   4  -8   2   10.20    4.00
  -4  -8  -2   10.10    4.20
  -4  -8  -2   19.40    5.10
  -4  -8  -2   15.40    5.00
  -4  -8  -2   15.10    4.50
  -4  -8  -2    9.40    4.90
   4   8   2    9.20    4.30
  -4   8  -2   14.50    4.80
  -4   8  -2   16.90    4.90
   4   8   2   17.00    4.60
   4   8   2    8.00    3.70
  -4   8  -2    3.30    3.60
  -4   8  -2   17.80    4.60
  -5  -8  -2   10.90    4.50
  -5  -8  -2   10.30    4.50
  -5  -8  -2   13.30    5.60
   5  -8   2   15.60    4.80
  -5  -8  -2    5.50    3.90
  -5  -8  -2   18.30    5.20
  -5   8  -2    7.80    4.60
   5   8   2   14.80    4.50
  -5   8  -2   10.60    4.60
   5   8   2   13.30    4.40
  -5   8  -2   17.30    5.00
  -5   8  -2    4.00    3.60
  -6  -8  -2   28.80    6.90
  -6  -8  -2   31.50    6.50
  -6  -8  -2   32.90    7.90
   6  -8   2   28.20    6.20
  -6  -8  -2   27.90    6.60
  -6  -8  -2   29.00    6.90
   6   8   2   23.20    5.90
   6   8   2   30.90    6.00
  -6   8  -2   29.60    6.80
  -6   8  -2   30.80    6.80
  -6   8  -2   27.70    6.50
  -6   8  -2   27.00    6.80
  -6   8  -2   37.40    6.40
  -7  -8  -2   22.50    5.80
   7  -8   2   10.70    4.70
  -7  -8  -2    7.40    5.40
  -7  -8  -2    9.60    5.00
  -7  -8  -2   13.30    5.30
  -7  -8  -2   42.50    8.50
  -7   8  -2   22.50    6.30
  -7   8  -2   29.70    6.00
   7   8   2   32.50    6.60
  -7   8  -2   28.10    6.70
  -7   8  -2   19.20    6.30
   7   8   2   22.30    5.10
  -8  -8  -2    4.30    4.90
  -8  -8  -2    3.40    4.20
  -8  -8  -2    9.70    5.80
  -8  -8  -2   -0.30    5.40
  -8  -8  -2    2.00    4.30
   8   8   2    5.30    3.70
  -8   8  -2    4.30    4.30
  -8   8  -2    6.50    4.60
  -8   8  -2    3.20    4.50
   8   8   2    8.40    3.80
  -8   8  -2    8.90    6.00
  -7  -9   2    6.90    5.00
  -7  -9   2   10.30    5.10
  -7  -9   2   12.20    5.50
  -7  -9   2   10.00    7.00
  -7   9   2   12.90    5.70
  -7   9   2    0.80    5.30
  -7   9   2    1.20    4.00
  -7   9   2    8.00    5.10
  -6  -9   2   -4.00    3.30
  -6  -9   2   -5.00    3.30
  -6  -9   2   -9.60    3.40
  -6  -9   2   -0.30    3.80
   6  -9  -2    0.00    3.10
  -6   9   2    0.70    4.00
   6   9  -2    2.70    3.40
  -6   9   2    1.10    4.00
  -6   9   2   -2.00    4.40
  -6   9   2    3.20    4.10
  -5  -9   2   -2.90    3.70
  -5  -9   2    0.80    4.00
  -5  -9   2    0.20    3.50
  -5  -9   2    9.60    5.70
   5  -9  -2   -0.20    2.80
  -5   9   2    3.20    3.70
  -5   9   2    0.00    3.50
  -5   9   2    3.00    4.00
  -5   9   2    1.00    3.50
   5   9  -2    3.20    3.80
  -4  -9   2   11.80    5.70
  -4  -9   2    2.70    4.00
   4  -9  -2    7.20    3.60
  -4  -9   2    5.40    4.20
  -4  -9   2    8.00    4.40
  -4   9   2    7.40    4.40
  -4   9   2   11.10    4.80
   4   9  -2    5.30    3.80
  -4   9   2    0.40    3.40
  -4   9   2    3.20    3.80
  -3  -9   2   -0.90    3.40
  -3  -9   2   -2.40    3.00
   3  -9  -2    1.50    3.00
  -3  -9   2   -0.20    3.70
  -3  -9   2   -2.10    4.10
   3  -9  -2   -1.10    3.50
  -3   9   2    6.10    4.30
   3   9  -2    2.10    3.00
   3   9  -2    1.00    3.60
  -3   9   2    0.50    3.20
  -3   9   2    5.00    4.00
  -3   9   2    0.00    2.90
  -2  -9   2   -4.30    2.70
  -2  -9   2    7.20    4.90
  -2  -9   2   -0.70    3.20
   2  -9  -2    2.30    2.90
  -2  -9   2    1.10    2.90
   2  -9  -2   -2.80    3.10
   2   9  -2    1.20    3.30
   2   9  -2   -1.70    2.90
  -2   9   2   -6.50    1.80
  -2   9   2   -2.30    2.80
  -2   9   2    1.20    3.50
   1  -9  -2    0.00    2.90
   1  -9  -2   -2.20    2.30
  -1  -9   2   -1.60    3.10
  -1  -9   2    3.30    3.40
  -1  -9   2    1.00    3.20
   1  -9  -2   -0.90    3.60
  -1  -9   2    2.10    4.00
  -1   9   2   -3.80    2.60
   1   9  -2    3.20    3.20
  -1   9   2   -0.20    3.20
   1   9  -2    3.40    3.60
   0  -9  -2   26.40    5.80
   0  -9   2   21.70    4.40
   0  -9  -2   39.60    6.60
   0  -9   2   17.60    5.60
   0  -9  -2   29.90    6.80
   0  -9   2   17.10    5.50
   0   9  -2   26.10    5.80
   0   9   2   32.80    6.30
   0   9  -2   21.90    5.30
   0   9   2   17.80    5.20
  -1  -9  -2    2.90    4.30
   1  -9   2    2.00    3.90
  -1  -9  -2    8.20    4.10
   1  -9   2    8.40    4.00
  -1  -9  -2    1.10    3.10
  -1  -9  -2    1.40    3.00
   1   9   2    1.10    3.40
  -1   9  -2   -1.70    3.20
   1   9   2   -0.60    3.00
  -1   9  -2    1.10    3.30
  -2  -9  -2    6.40    3.70
   2  -9   2   -1.50    3.40
  -2  -9  -2   -4.00    2.60
   2  -9   2   -3.40    2.80
  -2  -9  -2   -2.70    3.50
  -2  -9  -2    1.60    3.20
  -2   9  -2    2.50    3.80
  -2   9  -2   -3.50    2.80
   2   9   2    1.80    3.30
  -2   9  -2   -2.40    2.30
   2   9   2   -1.80    2.90
  -3  -9  -2   -1.20    3.20
   3  -9   2    1.50    3.70
  -3  -9  -2   -1.20    4.20
  -3  -9  -2   -4.70    2.70
   3  -9   2    6.00    4.20
  -3  -9  -2   -0.20    3.20
   3   9   2    2.80    3.40
  -3   9  -2   -0.60    3.20
   3   9   2    0.50    3.40
  -3   9  -2   -3.50    2.70
  -3   9  -2    2.40    3.40
  -4  -9  -2   -1.20    3.80
  -4  -9  -2    6.10    4.30
  -4  -9  -2   -3.10    3.40
  -4  -9  -2   -6.30    2.80
  -4  -9  -2   11.30    4.50
   4  -9   2    8.30    4.40
  -4   9  -2    3.70    3.80
   4   9   2    0.20    3.00
   4   9   2    3.90    3.70
   4   9   2   -2.70    2.60
  -4   9  -2    4.00    3.80
  -4   9  -2   -3.00    2.70
  -5  -9  -2    2.70    4.70
  -5  -9  -2    6.30    4.70
   5  -9   2   12.70    4.70
  -5  -9  -2    6.20    4.40
  -5  -9  -2    2.20    3.80
   5   9   2    1.90    3.90
  -5   9  -2   11.00    5.10
  -5   9  -2    2.30    4.60
  -5   9  -2    6.80    4.40
   5   9   2   14.20    4.90
  -6  -9  -2   -3.40    3.50
   6  -9   2    0.30    3.30
  -6  -9  -2   -0.90    3.40
  -6  -9  -2    1.90    5.50
  -6  -9  -2    0.20    3.60
  -6   9  -2    3.30    4.70
   6   9   2    1.80    3.90
  -6   9  -2    2.50    4.50
   6   9   2    8.90    4.60
  -6   9  -2    1.70    4.30
  -7  -9  -2   -1.80    5.50
  -7  -9  -2    0.80    4.00
  -7  -9  -2    3.90    4.30
  -7  -9  -2    0.50    4.60
   7  -9   2    2.30    3.90
  -7   9  -2    0.80    4.70
   7   9   2   -0.90    4.00
  -7   9  -2   -2.20    3.80
   7   9   2    0.30    3.80
  -6 -10   2    9.40    5.40
  -6 -10   2   10.40    6.70
  -6 -10   2   22.00    8.20
  -6 -10   2   12.40    6.00
   6  10  -2    7.20    4.90
  -6  10   2   12.60    6.20
  -6  10   2   10.40    5.20
  -6  10   2    8.50    5.60
  -5 -10   2   -0.40    4.70
  -5 -10   2    4.50    5.80
  -5 -10   2   -3.60    4.70
   5 -10  -2    4.20    3.70
  -5 -10   2   -2.00    3.80
  -5  10   2   -1.90    3.70
  -5  10   2   -5.70    3.70
  -5  10   2   -2.60    4.40
   5  10  -2   -2.60    3.90
  -4 -10   2    0.80    4.60
  -4 -10   2   -2.20    3.60
  -4 -10   2    7.30    6.00
   4 -10  -2   -1.90    3.30
  -4 -10   2    0.50    4.80
  -4  10   2   -0.70    4.00
  -4  10   2   -4.00    3.20
  -4  10   2    1.20    4.40
   4  10  -2    4.00    3.60
  -3 -10   2    9.80    5.10
  -3 -10   2   12.40    5.10
  -3 -10   2    2.00    5.40
   3 -10  -2    8.20    4.10
   3 -10  -2    7.20    5.20
  -3 -10   2   -2.30    3.70
  -3  10   2    1.90    4.50
  -3  10   2    9.10    5.10
   3  10  -2   15.50    5.50
   2 -10  -2    5.00    3.90
  -2 -10   2    9.80    4.80
  -2 -10   2    2.90    4.30
   2 -10  -2    7.10    5.10
  -2 -10   2    9.00    4.70
  -2 -10   2    6.20    5.30
   2  10  -2    6.50    4.30
   2  10  -2   11.30    5.20
  -2  10   2    5.10    4.60
  -2  10   2   17.30    5.80
  -1 -10   2    6.40    4.10
   1 -10  -2   18.20    5.20
  -1 -10   2    7.30    5.30
  -1 -10   2   14.10    5.60
   1 -10  -2   14.60    6.20
  -1  10   2   15.70    5.40
  -1  10   2   16.80    5.80
   1  10  -2   15.00    5.30
   1  10  -2   19.60    5.90
   0 -10  -2    4.20    4.10
   0 -10  -2    4.90    4.50
   0 -10   2    1.50    3.60
   0 -10   2    6.50    5.00
   0 -10  -2   14.60    5.90
   0  10  -2   -1.50    3.70
   0  10   2   -1.70    3.60
   0  10  -2   -1.20    3.40
   0  10   2    9.10    5.00
  -1 -10  -2    0.50    4.40
   1 -10   2    4.00    4.10
  -1 -10  -2   -1.20    3.30
   1 -10   2    2.00    4.80
  -1 -10  -2   -2.80    3.20
   1  10   2    0.00    3.70
  -1  10  -2    1.20    3.80
   1  10   2    1.00    3.60
  -1  10  -2   -1.60    3.40
  -2 -10  -2   33.70    8.30
   2 -10   2   22.90    6.90
  -2 -10  -2   29.10    6.60
   2 -10   2   32.00    6.90
  -2 -10  -2   21.20    6.00
  -2  10  -2   22.70    6.70
   2  10   2   15.60    5.30
  -2  10  -2   24.70    6.40
   2  10   2   10.70    5.20
  -3 -10  -2   13.60    5.60
   3 -10   2   12.90    5.90
  -3 -10  -2   13.20    5.30
  -3 -10  -2   20.20    7.30
   3 -10   2   10.00    4.80
  -3  10  -2   16.90    5.80
   3  10   2   15.20    5.10
  -3  10  -2   16.80    6.30
   3  10   2   11.10    5.20
  -4 -10  -2   23.70    6.70
  -4 -10  -2   14.70    6.40
  -4 -10  -2   -2.40    3.80
  -4 -10  -2   25.10    8.00
   4 -10   2   11.30    5.20
  -4  10  -2    7.80    5.00
   4  10   2   11.00    4.80
  -4  10  -2    4.30    4.20
  -4  10  -2    8.20    5.40
   5 -10   2    7.30    4.30
  -5 -10  -2    9.30    5.10
  -5 -10  -2   14.50    6.90
  -5 -10  -2    5.50    4.90
  -5 -10  -2    6.00    5.20
   5  10   2    5.30    4.40
  -5  10  -2    6.00    5.00
  -5  10  -2   -0.70    4.10
  -5  10  -2    1.70    4.60
  -6 -10  -2    1.80    4.40
  -6 -10  -2   -5.70    4.50
  -6 -10  -2    1.70    5.60
  -6 -10  -2   -1.00    4.00
   6 -10   2    5.90    4.60
   6  10   2    2.00    4.70
  -6  10  -2    6.70    5.00
  -6  10  -2   -3.60    4.40
  -6  10  -2   -0.80    4.10
  -4 -11   2   -4.70    4.60
  -4 -11   2   -1.60    4.00
  -4 -11   2    0.50    5.10
  -4  11   2   -3.80    4.10
  -4  11   2   -4.80    4.50
   4  11  -2   -1.20    3.80
  -3 -11   2   -0.50    4.90
  -3 -11   2    2.80    4.30
  -3 -11   2   13.90    6.70
  -3  11   2   -6.80    4.30
  -3  11   2   11.80    5.60
   3  11  -2    3.10    4.30
  -2 -11   2   -2.10    4.30
  -2 -11   2    3.40    5.20
  -2 -11   2   -0.30    3.90
   2 -11  -2    8.90    6.00
  -2  11   2   -4.50    3.70
  -2  11   2    1.10    4.60
   2  11  -2    4.90    4.70
   1 -11  -2    4.50    5.20
  -1 -11   2    2.20    4.70
  -1 -11   2   -3.40    4.20
   1  11  -2    1.90    4.30
   1  11  -2   -3.40    3.90
  -1  11   2    6.30    5.10
  -1  11   2    2.80    4.30
   0 -11   2    2.80    4.30
   0 -11   2   -0.50    4.70
   0 -11  -2    0.20    5.20
   0  11   2    1.80    4.40
   0  11  -2   11.40    5.90
   0  11  -2   11.20    5.60
   0  11   2   10.80    5.50
  -1 -11  -2    1.00    4.70
   1 -11   2    2.10    4.90
   1 -11   2    1.00    4.70
  -1 -11  -2    4.10    4.60
  -1 -11  -2   -1.00    4.00
  -1  11  -2    1.90    4.60
  -1  11  -2    1.40    4.50
   1  11   2   -0.50    4.40
   1  11   2    4.40    4.90
   2 -11   2    3.60    4.20
  -2 -11  -2   12.40    5.90
  -2 -11  -2    2.10    5.50
  -2 -11  -2   11.90    6.00
   2 -11   2    6.20    5.70
   2  11   2    2.70    4.10
  -2  11  -2   11.90    6.00
  -2  11  -2   12.80    5.80
   2  11   2   10.30    5.60
  -3 -11  -2   -2.70    4.00
  -3 -11  -2   -0.10    4.10
   3 -11   2    9.80    5.00
  -3 -11  -2    6.20    5.90
  -3  11  -2    4.70    5.20
   3  11   2   -0.10    4.60
  -3  11  -2    1.30    5.00
   4 -11   2   11.50    5.60
  -4 -11  -2    3.30    4.80
  -4 -11  -2   -3.80    5.20
  -4 -11  -2    1.50    4.90
  -4  11  -2    3.60    4.90
  -4  11  -2   -1.10    4.20
   4  11   2    2.90    4.70
 -12   0   3   -4.70    5.00
 -12   0   3    0.80    3.50
 -12   0   3   -0.30    4.80
 -12   0   3    5.00    3.40
 -11   0   3   -5.00    3.60
 -11   0   3    3.00    3.60
 -11   0   3   -7.30    3.40
 -11   0   3   -2.30    2.60
 -10   0   3   -0.60    3.90
 -10   0   3   -0.90    2.30
 -10   0   3   -2.90    3.50
 -10   0   3    2.90    2.80
  -9   0   3   -1.30    2.00
  -9   0   3    0.80    2.40
  -9   0   3    3.10    3.20
  -9   0   3   -1.10    3.10
  -8   0   3   -1.30    1.90
  -8   0   3   -0.20    1.80
   8   0  -3    0.10    1.20
  -8   0   3    0.70    2.40
  -8   0   3    3.80    3.10
  -7   0   3    1.10    1.60
  -7   0   3    2.60    2.90
   7   0  -3   -0.80    1.20
  -7   0   3    0.60    2.30
  -7   0   3    1.00    1.60
  -6   0   3    1.80    1.50
  -6   0   3   -0.30    1.90
  -6   0   3   -1.20    1.70
  -6   0   3    0.70    1.40
  -5   0   3   -0.60    1.50
  -5   0   3    0.60    1.00
  -5   0   3   -0.90    1.60
  -5   0   3   -0.50    0.90
   4   0  -3    0.70    0.70
  -4   0   3   -1.80    1.20
  -4   0   3    0.70    1.30
  -4   0   3    0.80    0.80
  -4   0   3   -0.10    0.80
  -3   0   3   -0.40    0.90
   3   0  -3   -0.50    0.50
  -3   0   3    0.40    0.60
  -3   0   3    0.40    0.60
   2   0  -3   -0.30    0.40
  -2   0   3   -0.30    0.40
   1   0  -3   -2.20    0.70
  -1   0   3   -1.40    0.80
   0   0  -3    0.10    0.60
   0   0   3   -0.10    0.50
   0   0  -3   -0.90    0.40
   0   0   3   -0.40    0.60
   0   0  -3   -1.20    0.50
   0   0   3   -0.50    0.40
   0   0   3    2.00    0.80
   0   0  -3    0.10    0.40
   0   0   3    0.00    0.40
   0   0   3   -0.10    0.60
   0   0  -3   -0.20    0.30
   0   0   3   -0.80    0.50
  -1   0  -3    1.20    0.80
   1   0   3   -0.20    0.80
   1   0   3   -0.60    0.60
   1   0   3    1.70    0.70
  -1   0  -3    1.00    0.90
  -1   0  -3   -0.80    0.70
  -1   0  -3    0.00    0.80
  -1   0  -3    1.20    0.70
  -1   0  -3   -0.10    0.50
   1   0   3    1.20    0.80
  -1   0  -3    0.40    0.70
   1   0   3    0.00    0.80
   1   0   3    0.00    0.60
   1   0   3    2.70    0.80
  -2   0  -3    1.00    1.10
  -2   0  -3   -1.50    0.90
  -2   0  -3   -1.30    0.60
   2   0   3   -1.60    1.20
   2   0   3   -1.20    0.70
  -2   0  -3   -0.60    1.10
  -2   0  -3    0.20    1.10
   2   0   3   -1.90    0.90
   3   0   3   -1.40    1.10
  -3   0  -3    0.30    1.10
  -3   0  -3   -0.50    1.20
  -3   0  -3   -1.80    0.90
  -3   0  -3   -0.30    1.30
   3   0   3   -1.20    0.60
  -3   0  -3    0.40    0.70
  -4   0  -3   -0.90    1.40
   4   0   3    0.20    1.20
  -4   0  -3   -0.10    0.70
  -4   0  -3    0.60    1.30
   4   0   3   -0.10    0.70
  -4   0  -3   -0.90    1.10
  -4   0  -3   -0.10    1.30
  -5   0  -3    0.00    0.80
  -5   0  -3   -0.40    1.40
  -5   0  -3    1.80    1.80
  -5   0  -3   -1.30    1.20
  -5   0  -3    0.00    1.70
   5   0   3    1.50    1.70
  -6   0  -3    1.10    2.30
  -6   0  -3   -0.30    1.80
  -6   0  -3   -0.30    1.70
  -6   0  -3   -0.70    0.80
  -6   0  -3    2.70    2.00
  -7   0  -3   -0.60    2.00
  -7   0  -3   -3.20    1.40
  -7   0  -3   -0.10    2.50
  -7   0  -3   -0.10    2.30
  -8   0  -3   -2.40    2.20
  -8   0  -3    0.70    2.80
  -8   0  -3   -0.50    2.20
   8   0   3    2.70    2.10
  -8   0  -3    1.20    2.20
  -9   0  -3    2.70    3.00
  -9   0  -3   -1.30    2.70
  -9   0  -3    0.70    2.60
   9   0   3   -2.90    1.30
  -9   0  -3   -4.60    2.80
 -10   0  -3    1.90    3.60
  10   0   3    1.60    2.90
 -10   0  -3    2.60    4.10
 -10   0  -3   -1.40    3.20
 -10   0  -3   -0.30    3.30
 -11   0  -3    0.30    3.80
 -11   0  -3    3.80    5.50
 -11   0  -3    5.70    4.70
 -11   0  -3   -2.10    3.10
 -11   0  -3    0.40    4.00
 -12   0  -3   -0.80    5.80
 -12   0  -3    2.90    4.60
 -12   0  -3    2.90    4.00
 -12   0  -3    0.20    4.00
 -12  -1   3    7.10    5.80
 -12  -1   3   -0.40    4.90
 -12  -1   3    6.50    4.30
 -12   1   3    5.00    4.10
 -12   1   3    3.30    3.50
 -12   1   3   11.80    6.80
 -12   1   3    3.60    5.30
 -11  -1   3    8.30    3.80
 -11  -1   3   11.10    5.90
 -11  -1   3    2.90    3.70
 -11  -1   3   10.50    5.70
 -11   1   3    4.50    3.40
 -11   1   3    6.80    5.00
 -11   1   3    3.70    3.40
 -11   1   3    1.80    5.20
 -10  -1   3   15.80    4.40
 -10  -1   3   34.70    7.40
 -10  -1   3   23.80    5.80
 -10  -1   3   25.10    7.00
 -10  -1   3   34.20    5.10
 -10   1   3   31.70    6.40
 -10   1   3   16.50    4.60
 -10   1   3   32.50    6.90
 -10   1   3   26.40    4.60
  -9  -1   3   49.30    5.70
  -9  -1   3   40.60    5.50
  -9  -1   3   53.99    6.90
  -9  -1   3   47.80    7.90
  -9  -1   3   48.40    7.70
  -9   1   3   51.19    6.20
  -9   1   3   56.79    7.70
  -9   1   3   42.30    7.30
  -9   1   3   42.60    5.60
  -8  -1   3   71.29    6.40
  -8  -1   3   74.79    8.50
  -8  -1   3   72.89    7.30
  -8  -1   3   68.59    6.70
  -8   1   3   58.59    7.90
  -8   1   3   72.19    6.70
   8   1  -3   77.39    5.10
  -8   1   3   70.89    6.80
  -8   1   3   72.69    8.20
  -7  -1   3    0.80    2.40
  -7  -1   3    1.40    1.80
  -7  -1   3    5.20    2.00
  -7  -1   3    2.30    2.00
  -7   1   3    6.10    2.20
  -7   1   3    2.70    2.50
  -7   1   3    1.10    2.60
  -7   1   3    0.90    1.60
   7   1  -3    2.20    1.40
  -6  -1   3  400.06   17.90
  -6  -1   3  385.56   16.00
  -6  -1   3  386.06   16.70
  -6  -1   3  362.36   16.00
  -6   1   3  352.26   17.60
  -6   1   3  378.06   16.20
  -6   1   3  413.46   14.30
  -6   1   3  401.46   14.30
   6   1  -3  378.06   15.30
  -6   1   3  391.86   17.70
  -6   1   3  376.26   16.20
  -5  -1   3  277.57   12.00
  -5  -1   3  267.47   11.30
  -5  -1   3  277.37   13.00
  -5  -1   3  254.77   11.20
  -5   1   3  266.67   12.70
   5   1  -3  256.57   10.70
  -5   1   3  242.38   11.30
  -5   1   3  283.47   10.40
  -5   1   3  267.57   13.10
  -5   1   3  269.67   11.50
  -4  -1   3  579.04   21.90
  -4  -1   3  564.34   21.30
  -4  -1   3  597.14   21.40
  -4  -1   3  569.74   22.70
  -4   1   3  564.14   21.50
  -4   1   3  567.74   22.80
  -4   1   3  567.44   21.50
  -4   1   3  597.14   20.90
   4   1  -3  574.64   20.90
  -3  -1   3    6.60    1.00
  -3  -1   3    6.40    1.10
   3  -1  -3    6.80    1.30
  -3  -1   3    6.40    1.70
  -3  -1   3    5.60    1.40
  -3  -1   3    9.20    1.20
  -3   1   3    5.50    1.70
  -3   1   3   11.00    1.50
   3   1  -3    9.00    1.10
  -3   1   3    7.00    1.30
   3   1  -3    4.30    0.70
  -3   1   3    8.70    1.30
  -3   1   3    8.50    1.40
  -3   1   3    6.10    1.20
  -2  -1   3  334.67   13.60
  -2  -1   3  364.26   13.00
   2  -1  -3  375.36   13.30
   2  -1  -3  423.56   13.60
  -2  -1   3  343.27   12.80
  -2  -1   3  346.97   13.00
  -2  -1   3  379.76   13.00
  -2  -1   3  340.57   12.90
  -2  -1   3  317.87   14.10
  -2   1   3  374.76   13.80
  -2   1   3  356.96   13.20
  -2   1   3  351.86   14.20
   2   1  -3  359.76   12.90
   2   1  -3  368.36   12.90
  -2   1   3  358.16   13.30
  -2   1   3  350.06   13.30
   2   1  -3  351.56   12.90
  -2   1   3  357.36   13.40
  -2   1   3  362.96   13.30
  -1  -1   3   17.90    1.30
  -1  -1   3   18.30    1.40
  -1  -1   3   20.60    1.40
   1  -1  -3   24.70    1.80
   1  -1  -3   19.50    1.60
  -1  -1   3   21.60    1.40
   1  -1  -3   21.40    1.60
  -1  -1   3   23.90    2.20
  -1  -1   3   21.20    1.40
   1  -1  -3   18.50    1.70
   1  -1  -3   19.00    1.50
  -1  -1   3   18.40    2.10
  -1  -1   3   18.20    1.40
  -1  -1   3   19.60    1.40
  -1   1   3   19.80    1.50
  -1   1   3   16.90    1.80
  -1   1   3   20.90    1.60
  -1   1   3   16.00    1.60
  -1   1   3   26.60    2.40
  -1   1   3   20.30    1.60
   1   1  -3   19.40    1.10
   1   1  -3   21.80    1.40
  -1   1   3   18.70    1.50
  -1   1   3   20.40    1.30
  -1   1   3   19.40    1.70
   1   1  -3   21.50    1.10
   1   1  -3   17.50    1.30
  -1   1   3   17.50    1.50
   1   1  -3   21.70    2.00
   0  -1  -3  823.62   27.50
   0  -1   3  733.73   27.20
   0  -1  -3  735.33   27.70
   0  -1  -3  777.72   27.50
   0  -1   3  797.32   27.40
   0  -1   3  781.82   27.40
   0  -1  -3  806.22   27.30
   0  -1  -3  767.62   27.60
   0  -1   3  746.23   27.60
   0  -1  -3  778.82   26.70
   0  -1  -3  803.52   27.50
   0  -1   3  771.92   27.40
   0  -1   3  743.43   27.70
   0  -1   3  812.42   27.40
   0   1  -3  758.02   27.30
   0   1   3  780.32   27.40
   0   1   3  739.93   27.20
   0   1   3  751.82   27.60
   0   1  -3  793.02   27.30
   0   1  -3  792.72   27.80
   0   1  -3  783.72   27.40
   0   1   3  748.93   27.50
   0   1   3  834.12   27.60
   0   1   3  747.43   27.80
   0   1  -3  749.03   27.30
   0   1   3  783.32   27.50
   1  -1   3  233.78    9.10
  -1  -1  -3  234.08    9.20
   1  -1   3  213.48    9.10
   1  -1   3  218.08    9.10
   1  -1   3  217.88    8.60
  -1  -1  -3  212.78    9.10
   1  -1   3  232.58    9.20
   1  -1   3  216.48    9.10
  -1  -1  -3  212.58    9.20
  -1  -1  -3  225.48    9.30
  -1  -1  -3  225.98    9.00
  -1  -1  -3  225.98    9.00
  -1  -1  -3  232.98    9.10
   1   1   3  230.28    9.30
  -1   1  -3  224.58    8.60
   1   1   3  217.18    9.10
  -1   1  -3  232.18    9.20
   1   1   3  231.18    9.30
  -1   1  -3  246.88    9.40
   1   1   3  253.97    9.10
   1   1   3  217.78    9.00
   1   1   3  217.98    9.10
  -1   1  -3  223.38    9.10
   1   1   3  233.28    9.30
   1   1   3  222.08    9.10
  -1   1  -3  215.68    9.10
  -1   1  -3  230.18    9.20
  -1   1  -3  236.28    9.00
   2  -1   3  293.27   11.30
  -2  -1  -3  274.17   11.10
  -2  -1  -3  268.87   11.60
  -2  -1  -3  277.57   11.50
  -2  -1  -3  275.97   11.50
  -2  -1  -3  265.17   11.50
  -2  -1  -3  290.67   11.20
   2  -1   3  288.87   10.50
  -2   1  -3  272.87   11.60
   2   1   3  282.37   11.40
   2   1   3  293.67   11.20
  -2   1  -3  302.67   11.60
   2   1   3  272.87   11.50
  -2   1  -3  277.77   11.50
   2   1   3  296.87   11.10
  -2   1  -3  285.67   11.30
  -3  -1  -3  107.49    6.20
   3  -1   3  111.09    5.80
   3  -1   3  110.89    4.40
  -3  -1  -3  119.19    6.40
  -3  -1  -3  111.99    5.70
   3  -1   3  119.39    6.50
  -3  -1  -3  111.29    6.00
  -3  -1  -3  114.59    6.10
  -3   1  -3  103.19    6.10
  -3   1  -3  113.69    6.10
   3   1   3  115.39    6.20
  -3   1  -3  113.09    6.10
   3   1   3  121.19    5.50
   3   1   3  112.39    5.90
  -3   1  -3  105.49    5.90
  -4  -1  -3  711.63   28.00
   4  -1   3  730.73   27.70
  -4  -1  -3  697.73   28.00
   4  -1   3  745.83   25.20
  -4  -1  -3  730.73   27.60
  -4  -1  -3  714.93   28.30
  -4   1  -3  757.72   28.10
  -4   1  -3  742.03   28.40
  -4   1  -3  748.53   28.30
  -4   1  -3  695.03   27.90
   4   1   3  737.93   26.90
   4   1   3  745.23   28.30
   4   1   3  752.72   27.80
  -5  -1  -3    0.70    1.50
  -5  -1  -3    0.70    2.00
   5  -1   3   -2.00    1.20
  -5  -1  -3    1.90    1.60
  -5  -1  -3    0.30    1.40
  -5   1  -3    1.60    1.50
  -5   1  -3    1.40    1.60
  -5   1  -3    0.50    1.40
   5   1   3   -1.70    1.10
  -5   1  -3    2.50    1.80
   5   1   3    1.40    1.10
  -6  -1  -3  128.59    8.70
  -6  -1  -3  134.09    7.90
  -6  -1  -3  137.59    8.30
   6  -1   3  122.99    7.60
  -6  -1  -3  136.09    8.50
  -6   1  -3  130.79    8.10
  -6   1  -3  111.39    7.80
  -6   1  -3  139.49    8.70
  -6   1  -3  132.59    8.70
   6   1   3  127.79    7.80
  -7  -1  -3   98.09    7.60
  -7  -1  -3   99.79    7.40
  -7  -1  -3  105.49    7.30
  -7  -1  -3   75.29    8.20
  -7   1  -3   93.29    9.00
   7   1   3   90.99    6.70
  -7   1  -3   96.99    7.40
  -7   1  -3  101.09    9.10
  -7   1  -3   96.29    7.40
  -8  -1  -3   57.59    8.00
  -8  -1  -3   56.69    6.70
  -8  -1  -3   52.69    6.60
  -8  -1  -3   57.29    7.00
  -8  -1  -3   62.89    7.90
   8   1   3   42.50    5.50
  -8   1  -3   52.39    6.60
  -8   1  -3   61.39    7.70
  -8   1  -3   53.99    6.70
  -8   1  -3   47.10    6.50
  -9  -1  -3    8.70    4.10
  -9  -1  -3   16.50    4.50
  -9  -1  -3    8.40    3.70
  -9  -1  -3   14.30    5.00
  -9  -1  -3   19.50    4.60
  -9   1  -3   19.70    4.80
  -9   1  -3    5.40    4.10
   9   1   3   17.50    4.10
  -9   1  -3   10.80    4.40
  -9   1  -3    9.70    3.60
 -10  -1  -3   14.30    5.50
 -10  -1  -3   12.10    5.10
  10  -1   3   -1.60    2.60
 -10  -1  -3    6.10    3.80
 -10  -1  -3   16.30    5.00
 -10  -1  -3    7.40    4.10
 -10   1  -3   11.60    4.80
  10   1   3    8.90    3.40
 -10   1  -3   11.90    5.10
 -10   1  -3   10.40    4.60
 -10   1  -3   11.80    4.20
 -11  -1  -3    3.60    5.30
 -11  -1  -3    5.70    4.70
 -11  -1  -3    6.00    4.00
 -11  -1  -3    4.60    4.50
 -11   1  -3    6.40    4.50
 -11   1  -3   -1.00    4.30
 -11   1  -3    1.40    5.00
 -11   1  -3    9.20    4.70
 -11  -2   3    7.00    5.70
 -11  -2   3   -0.40    4.50
 -11  -2   3    3.20    3.70
 -11  -2   3   -0.40    2.80
 -11   2   3    3.90    4.70
 -11   2   3    1.00    5.00
 -11   2   3    3.10    3.50
 -11   2   3    5.70    3.90
 -10  -2   3   -7.80    3.70
 -10  -2   3   -3.40    3.00
 -10  -2   3    5.60    3.00
 -10  -2   3    0.30    2.50
 -10   2   3    0.50    3.70
 -10   2   3    0.90    3.00
 -10   2   3    3.60    3.00
 -10   2   3   -3.40    3.40
  -9  -2   3    9.30    3.30
  -9  -2   3   12.70    4.80
  -9  -2   3    9.30    4.20
  -9  -2   3   13.20    3.50
  -9  -2   3    8.40    3.10
  -9   2   3    6.40    4.10
  -9   2   3    8.30    3.40
  -9   2   3    5.20    3.00
  -9   2   3   11.10    4.60
  -8  -2   3   -1.40    2.70
  -8  -2   3   -1.70    1.90
  -8  -2   3    1.90    2.10
  -8  -2   3    0.80    2.20
  -8  -2   3    5.20    3.30
  -8   2   3    1.80    2.80
  -8   2   3    4.30    3.30
   8   2  -3    0.60    1.60
  -8   2   3    6.30    2.60
  -8   2   3    0.70    2.20
  -7  -2   3   15.60    3.00
  -7  -2   3   14.20    3.00
  -7  -2   3    8.70    3.40
  -7  -2   3   16.60    3.30
  -7  -2   3   14.50    4.20
  -7   2   3   28.30    5.10
  -7   2   3   16.50    3.20
  -7   2   3   13.30    4.00
  -7   2   3   14.60    3.20
   7   2  -3   21.60    2.90
  -6  -2   3   16.50    3.00
  -6  -2   3   16.10    2.70
  -6  -2   3   18.00    3.20
  -6  -2   3   23.10    4.10
  -6  -2   3   20.80    4.10
   6   2  -3   17.50    2.20
  -6   2   3   16.70    3.80
  -6   2   3   14.80    3.00
   6   2  -3   13.20    2.30
  -6   2   3   18.10    3.30
  -6   2   3   15.90    3.70
  -5  -2   3   90.19    5.20
  -5  -2   3   71.19    6.50
  -5  -2   3   81.49    7.60
  -5  -2   3   85.59    5.10
  -5  -2   3   79.69    5.30
  -5   2   3   88.69    3.80
   5   2  -3   89.89    4.80
   5   2  -3   90.09    4.60
  -5   2   3   90.79    5.50
  -5   2   3   75.19    6.00
  -5   2   3   87.69    5.60
  -4  -2   3   71.59    5.50
  -4  -2   3   73.39    4.30
  -4  -2   3   62.79    4.70
  -4  -2   3   63.39    3.80
  -4  -2   3   65.79    4.00
  -4   2   3   67.89    3.40
  -4   2   3   70.29    4.50
   4   2  -3   60.59    3.70
  -4   2   3   75.49    3.80
  -4   2   3   71.29    4.40
   4   2  -3   68.19    3.70
  -4   2   3   62.89    4.30
  -4   2   3   81.49    5.60
  -3  -2   3   79.79    4.50
  -3  -2   3   88.99    5.70
  -3  -2   3   80.49    4.90
   3  -2  -3   91.39    4.30
  -3  -2   3   91.09    4.60
  -3  -2   3   86.89    4.10
  -3  -2   3   86.59    4.50
   3   2  -3   83.09    4.20
  -3   2   3   85.09    4.90
   3   2  -3   94.29    4.50
   3   2  -3   88.69    4.30
  -3   2   3   93.29    5.60
  -3   2   3   85.49    4.80
  -3   2   3   87.39    4.20
  -3   2   3   89.69    4.90
  -3   2   3   95.49    3.90
  -3   2   3  103.39    5.00
  -2  -2   3  375.86   15.20
   2  -2  -3  376.76   14.40
  -2  -2   3  360.86   14.10
   2  -2  -3  384.36   14.20
  -2  -2   3  376.66   14.20
  -2  -2   3  371.06   14.20
  -2  -2   3  375.96   14.20
  -2  -2   3  379.76   14.10
  -2  -2   3  359.36   14.10
  -2   2   3  395.06   14.60
  -2   2   3  364.26   15.00
  -2   2   3  377.86   14.50
  -2   2   3  384.36   14.60
  -2   2   3  354.86   14.10
   2   2  -3  378.06   14.00
   2   2  -3  371.66   14.10
  -2   2   3  386.56   14.50
   2   2  -3  380.46   14.20
  -2   2   3  365.26   14.50
   2   2  -3  352.26   13.90
   2   2  -3  372.66   13.70
  -1  -2   3   89.69    4.60
  -1  -2   3   98.79    4.10
   1  -2  -3   98.99    3.70
  -1  -2   3   97.09    5.30
   1  -2  -3  102.19    5.50
  -1  -2   3   96.69    4.70
  -1  -2   3  106.99    4.10
  -1  -2   3  103.49    4.70
  -1  -2   3   96.19    5.20
   1  -2  -3   90.19    4.80
   1  -2  -3   94.39    4.40
  -1  -2   3  100.39    4.70
  -1  -2   3   93.29    4.70
  -1  -2   3  101.39    4.70
  -1   2   3   94.69    4.80
  -1   2   3  102.59    4.90
   1   2  -3  100.59    4.10
  -1   2   3   95.59    4.90
   1   2  -3   91.49    4.60
  -1   2   3   96.09    4.90
   1   2  -3  101.29    4.60
  -1   2   3   95.69    4.80
  -1   2   3   96.89    4.50
   1   2  -3   94.39    4.50
  -1   2   3   90.99    4.80
  -1   2   3   98.69    4.90
   0  -2   3    0.00    0.90
   0  -2  -3   -0.20    0.80
   0  -2   3    0.50    1.10
   0  -2   3    0.10    0.80
   0  -2   3    0.80    1.20
   0  -2  -3    0.40    0.90
   0  -2  -3    0.30    1.00
   0  -2  -3    0.60    0.80
   0  -2  -3   -0.50    1.20
   0  -2   3    1.10    1.00
   0  -2   3   -0.30    0.80
   0  -2   3    1.20    1.40
   0  -2  -3   -0.70    0.80
   0  -2  -3   -1.30    1.20
   0   2   3    0.30    0.80
   0   2   3   -0.80    0.60
   0   2  -3    1.10    1.10
   0   2   3    0.90    1.00
   0   2  -3    0.40    0.80
   0   2  -3    1.00    0.50
   0   2   3    2.20    1.00
   0   2  -3    0.30    0.90
   0   2  -3    0.00    0.80
   0   2   3   -1.30    0.80
   0   2   3   -0.10    1.00
   0   2   3    1.30    1.00
   0   2  -3    0.30    1.00
   0   2   3    1.20    1.10
   0   2   3   -0.20    0.70
   1  -2   3 4564.64  156.58
  -1  -2  -3 4654.03  157.08
  -1  -2  -3 4524.15  156.88
  -1  -2  -3 4307.67  156.98
   1  -2   3 4454.95  156.78
  -1  -2  -3 4443.46  156.78
   1  -2   3 4415.06  157.18
   1  -2   3 4617.64  156.88
  -1   2  -3 4582.64  156.78
   1   2   3 4467.45  156.68
   1   2   3 4629.04  156.88
   1   2   3 4474.55  156.88
   1   2   3 4412.56  156.68
  -1   2  -3 4579.34  156.78
   1   2   3 4600.64  156.78
  -1   2  -3 4746.12  156.48
   1   2   3 4470.05  156.48
  -1   2  -3 4737.03  156.68
  -1   2  -3 4587.44  156.78
   2  -2   3  243.08   10.90
  -2  -2  -3  241.28    9.80
  -2  -2  -3  251.87   10.90
  -2  -2  -3  241.48   10.60
   2  -2   3  246.58   10.20
  -2  -2  -3  247.68   10.80
  -2  -2  -3  230.28   10.70
  -2   2  -3  272.07   10.80
  -2   2  -3  244.58   10.10
   2   2   3  239.18   10.60
   2   2   3  265.27    9.80
   2   2   3  242.08   10.40
   2   2   3  241.48   10.50
   2   2   3  244.38   10.40
  -2   2  -3  242.28   10.60
  -2   2  -3  252.87   10.70
  -2   2  -3  247.68   10.70
   3  -2   3  280.07   12.40
   3  -2   3  265.67   11.20
   3  -2   3  283.37   10.10
  -3  -2  -3  270.47   11.00
  -3  -2  -3  282.37   12.10
  -3  -2  -3  261.17   12.00
  -3  -2  -3  262.67   11.90
  -3  -2  -3  272.47   12.20
  -3   2  -3  272.57   12.10
  -3   2  -3  272.67   11.90
  -3   2  -3  265.47   11.60
  -3   2  -3  269.77   11.90
   3   2   3  269.37   11.60
   3   2   3  268.97   11.60
   4  -2   3  226.28   11.10
  -4  -2  -3  221.98   10.90
  -4  -2  -3  221.48    9.80
  -4  -2  -3  215.98   10.90
   4  -2   3  227.08   10.00
  -4  -2  -3  229.68   10.70
  -4  -2  -3  232.58   11.30
  -4   2  -3  216.08   10.70
   4   2   3  223.18   10.30
   4   2   3  235.38   10.30
  -4   2  -3  217.88   10.70
  -4   2  -3  240.18   11.00
   4   2   3  232.78   10.30
  -4   2  -3  212.68   11.00
  -5  -2  -3  180.48   10.40
  -5  -2  -3  176.08   10.00
  -5  -2  -3  170.98    9.50
  -5  -2  -3  176.98    9.90
   5  -2   3  194.28    9.20
  -5  -2  -3  189.98    9.10
  -5   2  -3  182.18   10.00
  -5   2  -3  186.08    9.80
   5   2   3  188.98    9.40
  -5   2  -3  178.48   10.10
   5   2   3  195.68    9.20
  -5   2  -3  185.68    9.90
   5   2   3  177.28    8.90
  -6  -2  -3    2.90    2.60
  -6  -2  -3    1.10    1.90
   6  -2   3    1.50    1.70
  -6  -2  -3    3.30    2.00
  -6  -2  -3   -0.50    2.10
  -6  -2  -3    3.80    2.20
  -6   2  -3    1.30    2.40
  -6   2  -3    1.90    2.10
  -6   2  -3    3.90    2.30
  -6   2  -3    0.50    2.20
   6   2   3    1.90    1.90
   7  -2   3   60.09    6.00
  -7  -2  -3   62.09    6.90
  -7  -2  -3   60.39    7.40
  -7  -2  -3   63.69    6.30
  -7  -2  -3   64.89    6.80
  -7  -2  -3   45.50    6.60
  -7   2  -3   52.99    6.30
  -7   2  -3   61.49    7.30
  -7   2  -3   46.10    6.40
   7   2   3   55.19    5.80
  -7   2  -3   63.89    6.80
  -8  -2  -3   -3.80    2.20
  -8  -2  -3   -1.80    2.30
  -8  -2  -3   -2.20    2.70
  -8  -2  -3    0.60    2.40
  -8  -2  -3    2.90    2.70
   8   2   3   -1.00    1.90
  -8   2  -3   -2.20    2.50
  -8   2  -3    3.10    2.40
  -8   2  -3   -2.70    2.20
  -8   2  -3   -1.30    2.00
  -9  -2  -3    1.10    2.80
  -9  -2  -3    6.10    3.60
  -9  -2  -3   11.20    4.80
  -9  -2  -3   10.00    4.20
  -9  -2  -3    8.00    4.20
  -9   2  -3    6.90    4.00
  -9   2  -3    3.30    3.10
  -9   2  -3    6.90    4.10
  -9   2  -3    8.60    3.70
   9   2   3    3.90    2.80
 -10  -2  -3   13.00    5.40
 -10  -2  -3   16.10    6.00
 -10  -2  -3   25.80    6.00
 -10  -2  -3   15.50    4.70
 -10   2  -3   11.80    5.20
 -10   2  -3   23.40    5.80
  10   2   3   16.10    4.20
 -10   2  -3   13.00    4.70
 -10   2  -3   20.30    6.00
 -11  -2  -3    4.60    5.10
 -11  -2  -3    1.10    4.40
 -11  -2  -3    1.90    3.40
 -11  -2  -3    1.10    3.80
 -11   2  -3   -0.40    3.40
 -11   2  -3   -5.00    3.90
 -11   2  -3    0.70    4.40
 -11   2  -3    1.30    3.70
 -11  -3   3   -0.60    4.40
 -11  -3   3    5.00    3.40
 -11  -3   3    4.30    3.60
 -11  -3   3   -4.50    3.60
 -11   3   3    4.70    3.70
 -11   3   3    2.70    5.20
 -11   3   3    2.00    5.20
 -11   3   3    6.10    4.20
 -10  -3   3   11.60    5.30
 -10  -3   3   18.10    4.30
 -10  -3   3    4.90    4.90
 -10  -3   3    6.60    3.70
 -10   3   3   10.10    5.40
 -10   3   3    7.10    3.60
 -10   3   3   16.20    4.70
 -10   3   3    5.40    5.00
  -9  -3   3   31.30    6.60
  -9  -3   3   27.40    4.80
  -9  -3   3   23.90    6.20
  -9  -3   3   31.20    5.40
  -9   3   3   23.20    6.00
  -9   3   3   23.70    5.20
  -9   3   3   22.10    4.60
  -9   3   3   30.60    6.50
  -8  -3   3   36.70    6.80
  -8  -3   3   22.10    3.90
  -8  -3   3   39.00    6.40
  -8  -3   3   23.60    4.30
   8   3  -3   28.70    3.80
  -8   3   3   24.90    4.60
  -8   3   3   34.40    6.20
  -8   3   3   28.20    5.90
  -8   3   3   19.50    4.00
  -7  -3   3   34.00    6.00
  -7  -3   3   39.20    4.10
  -7  -3   3   35.50    4.70
  -7  -3   3   37.70    4.50
  -7  -3   3   31.00    5.30
   7   3  -3   28.70    3.60
  -7   3   3   31.20    5.60
  -7   3   3   40.80    5.10
  -7   3   3   29.20    4.60
  -7   3   3   29.90    5.40
  -6  -3   3   74.29    8.20
  -6  -3   3   83.09    6.00
  -6  -3   3   91.09    5.30
  -6  -3   3   85.99    5.80
  -6  -3   3   90.29    8.10
  -6   3   3   74.39    6.80
   6   3  -3   93.49    5.40
   6   3  -3   89.89    5.10
  -6   3   3   84.79    8.20
  -6   3   3   84.39    6.30
  -5  -3   3   57.89    3.60
  -5  -3   3   61.39    6.80
  -5  -3   3   56.89    4.60
  -5  -3   3   46.80    4.50
  -5  -3   3   53.69    5.50
  -5   3   3   56.29    5.30
  -5   3   3   55.59    6.00
  -5   3   3   56.89    5.30
  -5   3   3   57.89    3.50
  -5   3   3   59.29    5.40
  -5   3   3   59.19    3.10
   5   3  -3   54.59    3.90
   5   3  -3   60.29    3.90
  -4  -3   3  157.08    6.50
  -4  -3   3  148.89    7.80
  -4  -3   3  145.99    9.10
  -4  -3   3  153.58    8.30
  -4  -3   3  164.28    8.10
  -4  -3   3  165.18    7.90
  -4   3   3  158.78    9.10
  -4   3   3  148.49    8.00
   4   3  -3  163.28    7.60
  -4   3   3  158.58    8.40
   4   3  -3  154.58    7.40
  -4   3   3  165.28    8.40
  -4   3   3  167.98    7.00
   4   3  -3  154.58    7.50
  -4   3   3  172.08    6.40
   3  -3  -3    0.30    1.40
  -3  -3   3    0.70    1.10
  -3  -3   3    0.90    0.40
  -3  -3   3    2.30    1.40
  -3  -3   3    2.60    1.30
  -3  -3   3    1.50    1.70
  -3  -3   3    0.90    1.20
  -3   3   3   -2.40    0.90
   3   3  -3    1.70    1.30
  -3   3   3   -2.20    0.80
  -3   3   3    0.50    1.50
   3   3  -3    2.30    1.20
  -3   3   3    0.00    1.10
  -3   3   3    2.20    1.20
   3   3  -3    0.10    1.30
   3   3  -3    1.10    1.00
  -3   3   3    1.40    1.40
  -2  -3   3  234.38   10.80
  -2  -3   3  228.48    9.60
  -2  -3   3  211.78    9.90
   2  -3  -3  257.07   10.50
  -2  -3   3  227.08   10.10
  -2  -3   3  236.68   10.10
   2  -3  -3  226.78    9.90
   2  -3  -3  228.08   11.10
  -2  -3   3  226.88   10.00
  -2  -3   3  219.38   10.80
  -2   3   3  226.18   10.20
   2   3  -3  251.67   10.10
  -2   3   3  235.58   10.50
  -2   3   3  237.88   10.60
   2   3  -3  223.78    9.80
  -2   3   3  240.08   10.40
   2   3  -3  231.88    9.80
  -2   3   3  226.68    9.90
  -2   3   3  244.48   10.60
   2   3  -3  235.38    9.60
  -1  -3   3  313.57   12.80
  -1  -3   3  318.97   12.90
  -1  -3   3  315.37   12.80
   1  -3  -3  307.17   12.90
   1  -3  -3  309.87   12.30
  -1  -3   3  323.37   13.40
   1  -3  -3  298.27   12.90
  -1  -3   3  307.67   11.40
   1  -3  -3  293.97   13.40
   1  -3  -3  327.77   11.40
  -1  -3   3  303.77   13.40
  -1  -3   3  286.27   11.80
  -1   3   3  329.27   12.90
   1   3  -3  321.47   11.70
  -1   3   3  315.97   13.00
   1   3  -3  323.77   12.80
  -1   3   3  307.47   13.00
   1   3  -3  314.27   12.60
  -1   3   3  289.07   12.60
  -1   3   3  324.27   13.10
  -1   3   3  294.77   12.80
  -1   3   3  313.77   12.90
   1   3  -3  305.17   11.40
   0  -3   3  363.36   14.70
   0  -3  -3  381.96   15.40
   0  -3   3  380.66   15.20
   0  -3   3  360.96   13.80
   0  -3   3  338.07   14.60
   0  -3   3  351.96   14.70
   0  -3  -3  362.66   14.80
   0  -3  -3  369.26   13.90
   0  -3   3  360.76   15.20
   0  -3  -3  357.16   14.80
   0  -3  -3  352.96   14.90
   0  -3  -3  356.16   14.10
   0   3  -3  362.26   14.60
   0   3  -3  378.16   14.70
   0   3  -3  356.26   13.80
   0   3   3  384.46   14.80
   0   3   3  355.06   14.70
   0   3  -3  405.46   13.60
   0   3   3  356.06   14.80
   0   3   3  378.76   14.50
   0   3   3  337.17   14.70
   0   3   3  351.56   14.80
   0   3   3  348.27   14.70
   0   3  -3  358.86   14.60
  -1  -3  -3  385.56   15.40
   1  -3   3  365.76   15.40
  -1  -3  -3  354.76   15.60
  -1  -3  -3  363.26   15.40
  -1  -3  -3  356.16   15.20
   1  -3   3  390.36   14.80
   1  -3   3  376.66   15.40
   1  -3   3  351.36   15.60
  -1  -3  -3  363.66   14.70
  -1  -3  -3  381.06   15.50
   1   3   3  402.76   15.40
  -1   3  -3  413.56   15.60
  -1   3  -3  369.46   15.30
  -1   3  -3  384.26   15.30
   1   3   3  405.36   15.40
   1   3   3  351.16   15.10
  -1   3  -3  363.66   14.80
   1   3   3  382.46   15.30
   1   3   3  367.36   15.40
  -2  -3  -3  653.93   24.40
   2  -3   3  592.94   22.90
  -2  -3  -3  659.63   24.10
   2  -3   3  620.34   24.20
   2  -3   3  587.04   23.90
  -2  -3  -3  578.04   23.60
  -2  -3  -3  627.24   24.00
   2   3   3  610.04   23.60
   2   3   3  616.74   23.60
   2   3   3  670.23   22.30
  -2   3  -3  577.94   23.50
   2   3   3  600.64   23.50
  -2   3  -3  592.44   23.70
  -2   3  -3  598.94   23.70
  -2   3  -3  585.94   23.60
   3  -3   3  315.67   11.70
  -3  -3  -3  289.87   13.60
  -3  -3  -3  302.37   13.30
   3  -3   3  306.07   13.80
  -3  -3  -3  305.57   13.50
  -3  -3  -3  310.47   13.70
   3  -3   3  283.37   12.20
  -3   3  -3  292.67   13.30
   3   3   3  288.67   12.80
  -3   3  -3  295.77   13.40
  -3   3  -3  296.67   13.30
   3   3   3  293.37   13.20
   3   3   3  300.37   13.00
   3   3   3  303.37   11.60
  -3   3  -3  313.17   13.60
   3   3   3  288.87   13.00
  -4  -3  -3  248.88   12.00
   4  -3   3  256.47    9.50
   4  -3   3  256.77   12.70
  -4  -3  -3  250.27   12.30
  -4  -3  -3  254.37   12.80
  -4  -3  -3  264.27   10.70
   4  -3   3  245.98   10.90
  -4  -3  -3  253.67   12.30
  -4   3  -3  240.88   12.10
   4   3   3  244.58   11.80
  -4   3  -3  243.18   12.40
   4   3   3  270.37   12.00
  -4   3  -3  271.27   12.20
  -4   3  -3  263.37   12.40
  -5  -3  -3    9.50    2.90
  -5  -3  -3   13.90    3.10
   5  -3   3    7.60    2.10
  -5  -3  -3   12.10    2.20
  -5  -3  -3   13.10    3.60
  -5  -3  -3    7.80    3.00
   5  -3   3   12.40    3.40
  -5   3  -3   13.50    3.20
  -5   3  -3   13.50    3.10
  -5   3  -3   12.10    3.00
   5   3   3   11.50    2.50
   5   3   3   15.90    3.00
   5   3   3   10.30    2.70
  -5   3  -3    5.80    2.70
  -6  -3  -3   11.50    3.20
  -6  -3  -3   20.00    4.00
  -6  -3  -3   23.60    4.60
  -6  -3  -3   21.50    4.60
  -6  -3  -3   18.20    3.10
   6  -3   3   23.60    3.40
  -6   3  -3   18.70    3.90
  -6   3  -3   19.50    4.30
   6   3   3   16.10    3.20
  -6   3  -3   20.80    4.10
  -6   3  -3   12.80    3.30
   6   3   3   19.90    3.60
  -7  -3  -3   25.20    5.30
  -7  -3  -3   35.20    5.20
  -7  -3  -3   37.00    4.50
  -7  -3  -3   28.20    5.60
   7  -3   3   27.40    3.90
  -7  -3  -3   29.20    4.90
  -7   3  -3   27.20    5.20
   7   3   3   32.80    4.80
  -7   3  -3   36.20    5.60
  -7   3  -3   31.00    5.20
  -7   3  -3   21.40    4.80
  -8  -3  -3   86.39    9.90
  -8  -3  -3  122.79   11.90
  -8  -3  -3   99.69    9.90
  -8  -3  -3  118.39    8.70
  -8  -3  -3  114.19    7.80
  -8   3  -3   98.99   10.30
  -8   3  -3   99.79    9.60
  -8   3  -3   90.49    9.80
   8   3   3  125.79    8.10
  -8   3  -3  101.59    9.90
  -9  -3  -3   21.00    5.20
  -9  -3  -3   17.50    6.00
  -9  -3  -3   11.30    4.20
  -9  -3  -3    8.20    4.90
  -9   3  -3   12.90    5.10
   9   3   3   15.40    4.10
  -9   3  -3   15.90    5.00
  -9   3  -3   14.60    4.40
  -9   3  -3   21.40    5.60
 -10  -3  -3    1.00    4.30
 -10  -3  -3    0.70    3.40
 -10  -3  -3    3.50    3.60
 -10  -3  -3    8.80    5.20
 -10   3  -3    3.30    4.10
 -10   3  -3    2.10    3.90
 -10   3  -3    2.10    3.50
 -10   3  -3    3.80    4.20
 -11  -3  -3   -0.50    4.20
 -11  -3  -3    7.00    4.30
 -11  -3  -3    0.30    5.80
 -11  -3  -3    1.00    4.20
 -11   3  -3   -3.70    4.40
 -11   3  -3    7.20    5.50
 -11   3  -3    5.90    4.40
 -11   3  -3    6.00    4.40
 -11  -4   3   10.70    6.10
 -11  -4   3    5.20    5.90
 -11  -4   3   13.10    4.50
 -11  -4   3    3.30    3.70
 -11   4   3   14.80    5.70
 -11   4   3    7.80    4.30
 -11   4   3    5.70    5.50
 -11   4   3    2.30    6.20
 -10  -4   3   11.60    4.30
 -10  -4   3   19.10    4.70
 -10  -4   3    9.10    5.60
 -10  -4   3    0.40    4.20
 -10   4   3    9.00    5.40
 -10   4   3    7.80    5.20
 -10   4   3   10.00    4.10
 -10   4   3   13.20    4.80
  -9  -4   3    1.50    4.10
  -9  -4   3    5.40    3.10
  -9  -4   3    3.10    4.10
  -9  -4   3    4.00    2.80
  -9   4   3    0.00    2.70
  -9   4   3   -1.90    3.70
  -9   4   3    0.90    2.90
  -9   4   3    3.10    3.90
  -8  -4   3   37.20    5.30
  -8  -4   3   47.80    7.00
  -8  -4   3   42.60    7.50
  -8  -4   3   42.10    5.90
   8   4  -3   55.99    6.20
  -8   4   3   40.10    7.20
  -8   4   3   45.20    6.50
  -8   4   3   35.00    5.60
  -8   4   3   38.90    6.90
  -7  -4   3   34.80    5.40
  -7  -4   3   28.70    5.80
  -7  -4   3   27.80    4.40
  -7  -4   3   34.10    4.90
  -7   4   3   29.80    4.90
  -7   4   3   26.10    5.30
  -7   4   3   25.80    4.80
   7   4  -3   35.30    4.30
   7   4  -3   35.10    4.40
  -7   4   3   34.60    6.20
  -6  -4   3   -3.00    2.20
  -6  -4   3    3.10    1.90
  -6  -4   3    1.40    2.00
  -6  -4   3    4.40    3.00
  -6   4   3    0.80    2.10
  -6   4   3    2.40    2.20
   6   4  -3    1.10    1.60
  -6   4   3    2.40    2.30
  -6   4   3    4.20    3.00
   6   4  -3    2.50    1.70
  -5  -4   3   38.90    4.90
  -5  -4   3   41.30    4.70
  -5  -4   3   33.60    5.50
  -5  -4   3   39.30    4.80
  -5  -4   3   42.00    2.00
  -5   4   3   54.99    5.70
   5   4  -3   38.00    4.30
  -5   4   3   45.30    5.90
   5   4  -3   47.40    4.40
  -5   4   3   31.80    4.50
  -5   4   3   37.00    4.90
   5   4  -3   49.99    4.60
  -5   4   3   45.30    3.10
  -4  -4   3  114.29    8.30
  -4  -4   3  121.29    7.20
  -4  -4   3  122.49    7.10
  -4  -4   3  121.99    7.30
  -4  -4   3  126.89    7.40
   4  -4  -3  110.89    7.20
   4   4  -3  118.29    6.80
  -4   4   3  132.19    7.70
   4   4  -3  132.99    6.90
  -4   4   3  129.39    8.10
  -4   4   3  124.19    7.50
  -4   4   3  127.69    7.80
  -4   4   3  120.19    6.30
   4   4  -3  122.89    6.70
  -4   4   3  126.09    7.80
  -3  -4   3    1.40    1.60
  -3  -4   3    2.30    2.10
  -3  -4   3    4.40    1.90
  -3  -4   3    1.00    2.00
   3  -4  -3   -1.70    1.60
  -3  -4   3    3.20    1.60
  -3  -4   3    2.50    1.50
   3   4  -3    1.20    1.20
   3   4  -3    1.20    1.30
   3   4  -3    3.50    1.50
  -3   4   3    3.20    1.80
  -3   4   3    0.60    1.40
  -3   4   3    4.10    1.90
   3   4  -3    2.30    1.50
  -3   4   3    3.60    2.10
  -3   4   3    4.20    2.00
  -3   4   3   -0.20    1.30
   2  -4  -3  185.48    6.40
   2  -4  -3  175.18    6.40
   2  -4  -3  162.18    9.60
  -2  -4   3  187.08    8.90
  -2  -4   3  179.08    8.20
  -2  -4   3  175.78    9.50
  -2  -4   3  169.88    8.80
   2  -4  -3  171.48    8.40
   2  -4  -3  164.98    8.80
  -2  -4   3  174.88    8.80
  -2  -4   3  163.28    9.50
   2   4  -3  170.98    8.40
  -2   4   3  174.38    8.90
  -2   4   3  176.38    8.90
  -2   4   3  162.08    8.80
   2   4  -3  169.08    8.50
  -2   4   3  182.28    9.10
   2   4  -3  176.48    8.30
  -2   4   3  156.18    8.20
   2   4  -3  169.28    8.40
  -2   4   3  189.58    9.30
  -1  -4   3  230.98   10.50
  -1  -4   3  227.88    9.20
  -1  -4   3  211.68    8.50
   1  -4  -3  230.58   10.10
   1  -4  -3  227.18   10.60
   1  -4  -3  222.28   11.20
  -1  -4   3  207.08   10.30
  -1  -4   3  217.88   11.10
  -1  -4   3  210.88   10.90
   1  -4  -3  220.18   10.50
   1  -4  -3  231.48    8.80
  -1  -4   3  206.28   10.20
  -1   4   3  232.18   11.30
  -1   4   3  220.98   10.60
  -1   4   3  227.28   10.10
   1   4  -3  218.48   10.20
  -1   4   3  221.98   10.70
  -1   4   3  196.58   10.00
  -1   4   3  204.28   10.30
  -1   4   3  216.78   10.40
   1   4  -3  222.08   10.20
   1   4  -3  244.08    9.60
   1   4  -3  213.78    8.50
   0  -4   3  317.37   13.40
   0  -4   3  306.37   13.90
   0  -4   3  310.17   13.50
   0  -4  -3  299.57   13.50
   0  -4   3  295.67   13.80
   0  -4  -3  301.07   12.90
   0  -4   3  302.07   13.40
   0  -4  -3  306.57   13.40
   0  -4  -3  314.07   14.10
   0   4  -3  301.77   13.20
   0   4   3  302.37   13.50
   0   4  -3  296.17   13.20
   0   4  -3  316.77   12.00
   0   4   3  307.67   13.50
   0   4   3  278.37   13.20
   0   4  -3  323.87   13.40
   0   4   3  294.27   13.30
   0   4   3  291.97   12.30
   0   4  -3  293.37   12.10
   0   4   3  306.67   13.30
  -1  -4  -3  119.69    7.80
   1  -4   3  135.69    7.80
  -1  -4  -3  122.39    6.80
   1  -4   3  135.49    6.70
   1  -4   3  132.49    7.80
  -1  -4  -3  125.79    7.30
  -1  -4  -3  146.39    7.80
  -1  -4  -3  138.69    7.40
   1   4   3  126.79    7.20
   1   4   3  124.29    7.30
   1   4   3  130.69    7.30
   1   4   3  129.29    7.20
  -1   4  -3  130.59    6.70
   1   4   3  118.09    7.00
  -1   4  -3  124.89    7.20
  -1   4  -3  128.09    7.30
  -1   4  -3  116.19    7.00
   2  -4   3  259.07   10.90
   2  -4   3  232.38   12.00
   2  -4   3  251.77   12.10
  -2  -4  -3  253.47   12.50
  -2  -4  -3  241.28   11.90
  -2  -4  -3  251.47   11.80
  -2  -4  -3  244.38   11.30
  -2  -4  -3  248.88   12.00
  -2   4  -3  231.48   11.60
   2   4   3  228.48   11.40
   2   4   3  249.58   11.60
  -2   4  -3  241.88   11.40
  -2   4  -3  246.08   11.80
   2   4   3  251.07    9.80
  -2   4  -3  255.97   11.80
   2   4   3  252.47   11.90
   2   4   3  262.97   11.70
   2   4   3  222.28   11.20
  -3  -4  -3   -0.20    1.80
  -3  -4  -3    1.80    1.90
   3  -4   3    1.70    1.30
  -3  -4  -3   -2.30    1.70
  -3  -4  -3   -0.60    1.60
   3  -4   3   -1.20    1.40
   3   4   3   -1.00    1.70
   3   4   3    0.60    0.80
   3   4   3    0.10    1.40
  -3   4  -3    1.40    1.80
   3   4   3    1.00    1.60
   3   4   3    2.70    1.70
  -3   4  -3    0.30    1.60
  -3   4  -3    2.50    1.80
  -3   4  -3    1.00    1.60
   4  -4   3  352.76   14.50
  -4  -4  -3  389.76   16.90
   4  -4   3  327.87   16.50
  -4  -4  -3  352.96   16.20
  -4  -4  -3  353.76   16.60
  -4  -4  -3  354.16   17.00
  -4   4  -3  364.76   15.90
  -4   4  -3  370.16   16.70
   4   4   3  412.36   14.40
  -4   4  -3  370.96   16.60
  -4   4  -3  357.66   16.70
   4   4   3  325.47   16.00
   4   4   3  365.06   16.00
   4   4   3  351.36   15.80
  -4   4  -3  331.77   16.30
   5  -4   3   35.90    5.40
  -5  -4  -3   54.39    6.20
  -5  -4  -3   52.29    6.50
  -5  -4  -3   48.00    5.70
   5  -4   3   43.50    4.20
  -5  -4  -3   37.30    5.50
  -5   4  -3   41.40    5.70
   5   4   3   45.10    5.30
  -5   4  -3   47.30    5.70
   5   4   3   44.00    5.10
  -5   4  -3   41.30    5.20
  -5   4  -3   37.80    5.20
   5   4   3   52.49    5.30
  -6  -4  -3    6.40    3.40
  -6  -4  -3    3.60    3.10
   6  -4   3    7.70    2.10
  -6  -4  -3    5.20    2.00
  -6  -4  -3    8.20    2.80
   6  -4   3    7.40    3.20
  -6  -4  -3    8.30    2.90
  -6   4  -3    6.60    2.90
   6   4   3    5.30    2.30
   6   4   3    1.80    2.10
  -6   4  -3    3.50    2.50
  -6   4  -3    4.90    3.00
   6   4   3    3.20    2.60
  -6   4  -3    8.40    3.10
  -7  -4  -3   93.49    9.50
  -7  -4  -3   85.39    8.50
  -7  -4  -3   81.99    8.60
  -7  -4  -3   90.09    9.90
   7  -4   3   92.49    6.10
   7   4   3   83.89    8.00
  -7   4  -3   95.89    9.40
  -7   4  -3   81.39    8.50
  -7   4  -3   84.19    9.30
  -7   4  -3   84.69    8.80
   7   4   3  119.29   10.10
  -8  -4  -3   38.50    6.10
  -8  -4  -3   28.50    5.60
  -8  -4  -3   31.40    6.60
  -8  -4  -3   27.40    6.30
   8   4   3   30.20    4.90
  -8   4  -3   21.10    5.10
  -8   4  -3   28.50    6.00
  -8   4  -3   34.80    6.00
  -8   4  -3   33.70    6.10
  -9  -4  -3   20.10    5.20
  -9  -4  -3   20.40    5.30
  -9  -4  -3   13.10    5.20
  -9  -4  -3   14.30    5.60
   9   4   3   25.50    5.10
  -9   4  -3   23.60    5.90
  -9   4  -3   11.30    5.20
  -9   4  -3   22.90    5.90
  -9   4  -3   19.40    5.10
 -10  -4  -3   -1.70    3.60
 -10  -4  -3    7.20    5.30
 -10  -4  -3    1.70    3.70
 -10  -4  -3    0.90    4.80
 -10   4  -3    0.80    3.50
 -10   4  -3    3.50    4.30
 -10   4  -3   -4.10    3.80
 -10   4  -3    2.50    4.00
 -11  -4  -3   -5.70    4.20
 -11  -4  -3    3.00    3.70
 -11  -4  -3   -3.00    4.00
 -11  -4  -3   -6.00    4.60
 -11   4  -3   -1.90    4.00
 -11   4  -3   -0.10    4.30
 -11   4  -3   -4.80    4.70
 -11   4  -3   -4.00    4.40
 -11  -5   3   15.10    8.40
 -10  -5   3   28.10    5.70
 -10  -5   3   16.40    7.30
 -10  -5   3    9.90    5.60
 -10  -5   3   22.00    5.60
 -10   5   3   20.30    6.10
 -10   5   3   16.30    6.50
 -10   5   3   31.20    7.90
 -10   5   3   17.90    5.30
  -9  -5   3    7.10    4.80
  -9  -5   3   14.80    4.60
  -9  -5   3   21.70    4.70
  -9  -5   3    9.70    5.90
  -9   5   3    8.60    5.60
  -9   5   3    7.40    5.10
  -9   5   3    4.40    3.80
  -9   5   3   12.30    4.40
  -8  -5   3   14.40    5.30
  -8  -5   3    5.60    3.10
  -8  -5   3   11.60    3.50
  -8  -5   3    8.80    4.10
  -8   5   3   10.00    3.90
  -8   5   3   -3.90    2.30
  -8   5   3    3.30    4.00
  -8   5   3   10.30    4.40
  -7  -5   3    0.00    2.70
  -7  -5   3    5.60    3.80
  -7  -5   3   -2.30    1.90
  -7  -5   3   -1.50    1.60
  -7   5   3    0.20    2.10
   7   5  -3   -1.00    1.90
   7   5  -3   -1.00    1.60
  -7   5   3   -3.00    2.90
  -7   5   3    1.70    2.60
  -6  -5   3   50.29    6.40
  -6  -5   3   48.60    7.30
  -6  -5   3   68.89    6.60
  -6  -5   3   46.00    5.70
  -6   5   3   63.09    7.70
   6   5  -3   66.49    6.30
   6   5  -3   46.00    5.20
  -6   5   3   61.09    7.00
  -6   5   3   75.19    7.80
  -6   5   3   57.39    6.70
  -5  -5   3  367.06   18.10
  -5  -5   3  362.96   16.90
  -5  -5   3  359.26   16.60
  -5  -5   3  351.36   16.30
   5  -5  -3  325.67   16.30
  -5  -5   3  338.77   18.20
  -5   5   3  371.26   17.40
  -5   5   3  348.87   16.90
   5   5  -3  342.07   15.60
  -5   5   3  353.66   17.80
  -5   5   3  362.36   16.90
   5   5  -3  356.56   15.60
   5   5  -3  347.47   15.80
  -5   5   3  385.06   14.80
  -4  -5   3  209.98   11.10
  -4  -5   3  225.18   11.10
  -4  -5   3  240.58   11.70
  -4  -5   3  220.88   11.50
  -4  -5   3  206.08   12.70
  -4  -5   3  206.78   12.30
   4  -5  -3  197.38   11.00
   4   5  -3  212.18   10.60
  -4   5   3  212.98   11.50
  -4   5   3  206.88   11.70
  -4   5   3  215.28   10.10
  -4   5   3  239.48   12.00
   4   5  -3  205.28   10.50
   4   5  -3  204.38   10.70
  -4   5   3  246.38   12.30
  -3  -5   3   23.00    4.50
  -3  -5   3   33.40    4.10
  -3  -5   3   24.20    4.40
  -3  -5   3   36.10    4.50
  -3  -5   3   23.30    3.60
  -3  -5   3   22.90    3.70
   3  -5  -3   32.40    4.10
  -3   5   3   29.40    4.30
  -3   5   3   26.90    3.60
   3   5  -3   25.80    3.70
   3   5  -3   29.80    3.50
   3   5  -3   32.00    4.00
  -3   5   3   37.20    4.90
  -3   5   3   37.20    4.80
  -3   5   3   26.30    4.10
   3   5  -3   25.10    3.60
  -3   5   3   24.50    4.00
  -2  -5   3   13.00    3.00
   2  -5  -3   12.90    1.50
   2  -5  -3   13.50    1.40
  -2  -5   3   15.80    3.10
  -2  -5   3   18.30    3.10
   2  -5  -3   13.10    3.00
  -2  -5   3   12.00    3.30
   2  -5  -3   12.80    2.70
  -2  -5   3   10.40    3.20
   2  -5  -3   15.10    3.70
  -2  -5   3   13.90    2.60
  -2   5   3   12.40    2.80
  -2   5   3   11.80    2.90
  -2   5   3   15.70    3.10
   2   5  -3   12.10    2.30
   2   5  -3   14.20    2.90
  -2   5   3   14.70    3.20
  -2   5   3   11.80    2.80
   2   5  -3   14.10    2.80
   1  -5  -3   54.39    5.60
   1  -5  -3   68.09    5.10
   1  -5  -3   48.60    5.30
  -1  -5   3   74.79    7.00
  -1  -5   3   55.09    5.60
  -1  -5   3   49.00    5.20
   1  -5  -3   65.09    6.80
  -1  -5   3   64.79    5.90
  -1  -5   3   52.19    6.00
   1   5  -3   61.79    4.90
  -1   5   3   62.39    6.00
   1   5  -3   58.19    3.30
  -1   5   3   60.09    5.90
  -1   5   3   61.09    5.80
  -1   5   3   68.29    4.80
   1   5  -3   67.09    5.80
   1   5  -3   63.59    5.80
  -1   5   3   49.00    5.30
   0  -5   3  274.37   14.30
   0  -5  -3  312.97   14.90
   0  -5   3  311.87   14.10
   0  -5  -3  312.37   14.20
   0  -5  -3  295.17   14.00
   0  -5  -3  309.87   13.50
   0  -5   3  319.27   14.20
   0  -5   3  315.27   14.60
   0   5   3  274.97   13.70
   0   5  -3  291.37   13.70
   0   5  -3  289.37   13.50
   0   5   3  306.87   12.60
   0   5  -3  289.07   12.20
   0   5   3  286.17   13.80
   0   5  -3  276.17   13.60
   0   5   3  292.37   13.80
   0   5   3  292.07   13.90
   0   5   3  285.07   13.70
  -1  -5  -3  282.97   12.90
   1  -5   3  265.77   13.70
   1  -5   3  293.17   12.40
  -1  -5  -3  285.27   14.20
  -1  -5  -3  286.27   13.60
  -1  -5  -3  268.97   13.10
   1  -5   3  256.17   13.70
  -1  -5  -3  274.07   13.40
  -1   5  -3  271.87   13.30
   1   5   3  279.97   13.30
  -1   5  -3  276.37   12.30
  -1   5  -3  282.57   13.30
   1   5   3  278.17   13.30
  -1   5  -3  282.77   13.40
   1   5   3  278.57   13.30
   1   5   3  295.67   13.40
   1   5   3  281.87   11.40
   1   5   3  267.07   13.40
  -2  -5  -3   22.80    3.90
  -2  -5  -3   17.50    3.90
  -2  -5  -3   17.00    3.40
   2  -5   3   22.00    3.10
  -2  -5  -3   17.60    3.40
  -2  -5  -3   18.60    3.50
   2  -5   3   16.20    3.70
   2  -5   3   15.70    3.70
   2   5   3   17.40    3.20
  -2   5  -3   14.70    2.90
  -2   5  -3   15.60    3.40
  -2   5  -3   14.50    3.20
   2   5   3   20.20    2.20
   2   5   3   24.50    4.20
   2   5   3   18.90    3.40
   2   5   3   20.70    3.60
  -2   5  -3   20.50    3.80
   2   5   3   17.20    3.10
   3  -5   3   42.50    4.20
  -3  -5  -3   52.89    5.90
  -3  -5  -3   49.60    6.30
  -3  -5  -3   50.99    5.60
  -3  -5  -3   52.09    6.00
  -3  -5  -3   49.20    6.00
   3  -5   3   37.30    5.30
  -3   5  -3   49.30    5.80
  -3   5  -3   50.09    5.70
   3   5   3   50.19    2.60
  -3   5  -3   41.50    5.10
   3   5   3   43.70    5.60
   3   5   3   48.80    5.20
   3   5   3   52.79    5.50
   3   5   3   49.60    5.50
  -3   5  -3   49.60    5.80
   3   5   3   40.70    5.10
   4  -5   3    1.10    2.40
   4  -5   3    1.60    1.60
  -4  -5  -3   -1.60    2.20
  -4  -5  -3    5.70    3.10
  -4  -5  -3   -0.70    1.80
  -4  -5  -3    1.80    2.40
  -4   5  -3    1.00    2.20
  -4   5  -3    3.80    2.50
   4   5   3    1.20    1.90
   4   5   3    1.60    2.00
   4   5   3   -4.50    1.50
   4   5   3    3.40    2.70
   4   5   3   -0.40    1.00
  -4   5  -3    2.00    2.40
  -4   5  -3   -0.10    2.00
  -5  -5  -3    7.90    3.10
   5  -5   3    5.60    3.20
  -5  -5  -3    0.40    2.00
  -5  -5  -3    2.50    3.00
  -5  -5  -3    1.70    2.70
   5  -5   3    2.50    1.60
  -5   5  -3    1.80    2.20
  -5   5  -3    0.20    2.60
  -5   5  -3   -0.10    2.10
   5   5   3    4.00    2.10
   5   5   3    3.80    2.70
  -5   5  -3    4.20    2.60
  -5   5  -3    0.20    2.20
   5   5   3    3.00    2.40
   6  -5   3  106.69   10.10
  -6  -5  -3   98.69   10.00
  -6  -5  -3  112.49   10.10
  -6  -5  -3  105.29   10.40
   6  -5   3  100.69    6.10
  -6  -5  -3  104.19    9.30
   6   5   3  120.49    8.00
  -6   5  -3  106.79    8.20
  -6   5  -3   96.79    9.30
  -6   5  -3  126.49    9.20
   6   5   3  101.29    7.50
  -6   5  -3   91.89    9.50
  -7  -5  -3   61.29    7.70
  -7  -5  -3   44.00    7.60
  -7  -5  -3   60.49    7.40
  -7  -5  -3   64.79    8.40
  -7   5  -3   53.69    7.40
  -7   5  -3   69.29    8.10
  -7   5  -3   44.70    7.10
  -7   5  -3   61.49    7.80
   7   5   3   64.99    6.90
  -8  -5  -3    7.40    4.70
  -8  -5  -3   12.90    4.80
  -8  -5  -3   17.10    4.70
  -8  -5  -3    5.40    4.20
  -8   5  -3    4.20    4.00
  -8   5  -3   12.90    4.40
  -8   5  -3    9.30    4.00
  -8   5  -3   12.90    4.50
   8   5   3   10.70    3.40
  -9  -5  -3    7.30    5.50
  -9  -5  -3    4.60    3.60
  -9  -5  -3   10.80    4.90
  -9  -5  -3    1.70    4.50
  -9   5  -3    7.20    5.00
  -9   5  -3    9.10    4.90
   9   5   3   11.20    4.00
  -9   5  -3   13.70    5.00
  -9   5  -3    5.80    4.30
 -10  -5  -3   29.30    7.00
 -10  -5  -3   32.40    7.10
 -10  -5  -3   38.30    8.70
 -10  -5  -3   16.20    6.80
 -10   5  -3   23.50    6.80
 -10   5  -3   29.80    6.70
 -10   5  -3   43.60    8.10
 -10   5  -3   40.20    8.70
 -10  -6   3    0.60    3.50
 -10  -6   3    0.90    5.60
 -10  -6   3    7.80    4.90
 -10  -6   3   -0.50    3.50
 -10  -6   3   -4.00    5.00
 -10   6   3    0.10    4.70
 -10   6   3    9.60    5.10
 -10   6   3   -1.40    5.10
 -10   6   3   -2.50    3.70
  -9  -6   3    1.40    4.80
  -9  -6   3   -5.60    3.70
  -9  -6   3    4.10    4.40
  -9  -6   3    1.30    2.90
  -9  -6   3   -3.00    2.80
  -9   6   3   -0.60    3.50
  -9   6   3    2.90    3.30
  -9   6   3   -3.20    3.90
  -9   6   3   -0.10    3.90
  -8  -6   3    1.80    3.30
  -8  -6   3   -1.40    2.50
  -8  -6   3    1.00    3.90
  -8  -6   3    4.50    3.70
  -8  -6   3    5.40    4.60
  -8   6   3    6.50    4.10
  -8   6   3    2.70    3.40
  -8   6   3    1.30    4.00
  -8   6   3    5.60    4.20
  -7  -6   3   20.50    6.10
  -7  -6   3   12.90    3.70
  -7  -6   3   14.90    4.90
  -7  -6   3   18.50    4.70
  -7  -6   3   24.70    5.80
  -7   6   3   21.40    4.80
  -7   6   3   19.30    5.00
  -7   6   3   22.80    6.10
   7   6  -3   16.20    3.70
   7   6  -3   14.10    3.30
  -7   6   3   15.40    4.50
  -6  -6   3   -2.60    3.20
  -6  -6   3   -1.70    2.10
  -6  -6   3    1.60    3.00
  -6  -6   3    1.60    2.60
  -6  -6   3    3.30    2.80
  -6   6   3    2.50    2.60
   6   6  -3    0.10    1.90
  -6   6   3    1.80    2.80
  -6   6   3    1.20    3.10
  -6   6   3   -4.00    2.40
   6   6  -3    0.00    1.90
  -5  -6   3   68.39    7.30
  -5  -6   3   75.69    7.50
   5  -6  -3   69.09    7.30
  -5  -6   3   83.49    9.00
  -5  -6   3   57.29    8.00
  -5  -6   3   74.69    7.70
   5   6  -3   76.19    7.10
  -5   6   3   74.19    7.90
  -5   6   3   72.39    8.00
  -5   6   3   76.39    8.60
   5   6  -3   67.59    6.70
  -5   6   3   78.49    5.50
  -5   6   3   90.89    9.00
  -4  -6   3   64.99    6.70
  -4  -6   3   52.09    6.00
  -4  -6   3   48.20    7.20
  -4  -6   3   61.69    6.90
  -4  -6   3   54.39    7.20
   4  -6  -3   63.39    6.50
   4   6  -3   51.49    5.70
   4   6  -3   62.39    6.30
  -4   6   3   59.69    6.80
   4   6  -3   62.19    6.00
  -4   6   3   47.50    6.30
  -4   6   3   61.79    7.10
  -4   6   3   56.29    5.60
  -4   6   3   54.19    6.60
   3  -6  -3    3.90    3.00
  -3  -6   3    3.00    2.40
  -3  -6   3    3.30    3.10
  -3  -6   3    0.50    2.00
   3  -6  -3    0.20    2.20
  -3  -6   3    3.60    2.40
  -3  -6   3    2.50    2.80
   3   6  -3    0.30    1.90
   3   6  -3    5.00    2.30
  -3   6   3    1.10    2.10
  -3   6   3   -0.10    2.20
  -3   6   3    0.60    2.20
  -3   6   3    0.30    2.10
  -3   6   3    4.70    2.50
   2  -6  -3   22.00    4.60
  -2  -6   3   25.30    4.30
  -2  -6   3   29.40    5.10
  -2  -6   3   22.20    4.20
   2  -6  -3   23.40    4.10
   2  -6  -3   29.60    4.60
  -2  -6   3   24.80    3.50
   2  -6  -3   22.90    2.30
  -2  -6   3   16.70    4.10
  -2   6   3   21.30    4.20
  -2   6   3   22.30    3.70
  -2   6   3   25.00    4.20
  -2   6   3   18.50    4.00
   2   6  -3   18.40    3.70
  -2   6   3   25.40    4.00
   2   6  -3   24.90    4.00
   1  -6  -3   56.99    7.20
  -1  -6   3   62.99    6.60
  -1  -6   3   63.19    7.50
   1  -6  -3   70.79    7.00
  -1  -6   3   61.79    7.00
  -1  -6   3   66.99    6.60
   1  -6  -3   83.89    7.50
   1  -6  -3   69.69    6.60
   1   6  -3   61.99    3.80
  -1   6   3   64.79    6.70
  -1   6   3   82.99    7.70
  -1   6   3   84.79    7.40
  -1   6   3   62.49    6.70
   1   6  -3   67.39    6.70
   1   6  -3   62.99    6.20
  -1   6   3   70.39    5.20
   1   6  -3   67.89    6.50
   0  -6   3    7.70    3.40
   0  -6  -3    3.40    2.30
   0  -6   3    2.60    2.20
   0  -6  -3    5.70    3.00
   0  -6  -3    0.50    2.70
   0  -6   3    5.40    3.10
   0  -6   3    1.90    2.30
   0  -6  -3    3.10    2.40
   0   6  -3    3.60    1.60
   0   6   3    4.50    2.40
   0   6   3    3.60    2.60
   0   6   3    6.50    2.60
   0   6   3    1.10    2.40
   0   6  -3    5.80    2.30
   0   6   3    5.60    1.90
   0   6  -3    2.50    2.30
   0   6   3    5.60    2.60
   0   6  -3    0.70    2.00
   1  -6   3  247.28   13.50
  -1  -6  -3  255.87   13.40
   1  -6   3  219.58   13.20
  -1  -6  -3  236.78   12.90
  -1  -6  -3  240.88   13.90
  -1  -6  -3  260.87   12.90
   1  -6   3  255.57   11.70
   1   6   3  225.88   12.60
   1   6   3  245.88   10.60
  -1   6  -3  239.68   12.80
   1   6   3  243.88   12.70
   1   6   3  266.57   13.00
   1   6   3  231.48   12.90
   1   6   3  263.67   13.10
  -1   6  -3  249.68   11.70
  -1   6  -3  247.68   13.00
  -1   6  -3  253.17   12.90
   2  -6   3    7.90    3.50
   2  -6   3    6.70    2.30
   2  -6   3    7.60    3.40
  -2  -6  -3   13.40    3.40
  -2  -6  -3    3.40    2.70
  -2  -6  -3    6.50    2.90
  -2  -6  -3    7.30    3.70
  -2  -6  -3    7.70    3.10
   2   6   3   10.80    3.30
  -2   6  -3    8.50    2.70
   2   6   3    7.90    2.80
  -2   6  -3    3.50    2.60
   2   6   3    0.60    2.80
  -2   6  -3    7.60    3.10
   2   6   3    5.10    2.70
   2   6   3    7.00    1.40
   2   6   3    9.20    3.10
  -2   6  -3    7.90    2.90
  -3  -6  -3  221.18   13.30
   3  -6   3  237.08   13.60
  -3  -6  -3  234.78   13.10
  -3  -6  -3  255.57   13.80
  -3  -6  -3  251.57   14.60
   3  -6   3  250.47   11.40
  -3  -6  -3  238.48   13.30
   3  -6   3  260.77   14.30
  -3   6  -3  248.08   13.00
   3   6   3  226.88   13.00
   3   6   3  239.98   13.50
  -3   6  -3  277.37   14.20
   3   6   3  261.57   13.10
  -3   6  -3  251.17   13.60
  -3   6  -3  247.08   13.60
   3   6   3  260.87    9.40
   3   6   3  267.27   13.20
   3   6   3  245.18   13.10
  -4  -6  -3   15.00    3.80
   4  -6   3   13.50    3.90
  -4  -6  -3   17.00    3.90
   4  -6   3   14.10    2.60
  -4  -6  -3   12.40    4.20
  -4  -6  -3    9.50    3.70
  -4  -6  -3   13.90    3.70
  -4   6  -3   10.60    3.50
  -4   6  -3   13.10    3.80
  -4   6  -3   10.40    3.50
   4   6   3   13.90    3.50
   4   6   3   13.40    3.50
   4   6   3   13.50    3.80
   4   6   3   10.80    3.40
  -4   6  -3   13.10    3.90
  -5  -6  -3   35.20    5.60
  -5  -6  -3   34.00    5.60
   5  -6   3   31.30    5.80
  -5  -6  -3   30.90    5.70
  -5  -6  -3   33.90    6.30
  -5  -6  -3   35.20    5.70
  -5   6  -3   28.30    5.30
   5   6   3   28.40    5.00
  -5   6  -3   32.60    5.60
   5   6   3   46.90    6.60
  -5   6  -3   26.40    5.30
   5   6   3   28.70    4.80
  -5   6  -3   27.30    4.70
   5   6   3   31.00    4.90
  -5   6  -3   34.10    5.70
   6  -6   3   11.90    4.50
  -6  -6  -3   10.70    4.90
  -6  -6  -3   26.10    5.60
  -6  -6  -3   20.10    4.80
  -6  -6  -3   14.90    4.20
   6   6   3   25.10    4.80
   6   6   3   16.30    4.20
  -6   6  -3   20.30    4.80
  -6   6  -3    8.40    4.10
   6   6   3    8.90    3.60
  -6   6  -3   16.40    4.20
  -6   6  -3   16.90    4.70
  -7  -6  -3   32.70    7.00
   7  -6   3   31.00    6.40
  -7  -6  -3   32.80    6.60
  -7  -6  -3   32.80    5.80
  -7  -6  -3   32.30    6.10
  -7   6  -3   40.80    6.60
   7   6   3   24.80    5.20
  -7   6  -3   36.50    7.00
   7   6   3   21.70    4.90
  -7   6  -3   27.50    5.90
  -7   6  -3   43.30    7.20
  -8  -6  -3    3.70    4.20
  -8  -6  -3    2.20    4.00
  -8  -6  -3    0.90    3.90
  -8  -6  -3    4.50    3.60
  -8   6  -3    0.30    3.40
   8   6   3    4.60    3.00
   8   6   3    4.00    3.20
  -8   6  -3    3.60    3.80
  -8   6  -3    0.40    3.90
  -8   6  -3   -2.70    3.20
  -9  -6  -3   35.00    7.20
  -9  -6  -3   42.20    7.30
  -9  -6  -3   51.39    9.40
  -9  -6  -3   34.20    8.10
  -9   6  -3   38.50    7.10
  -9   6  -3   36.90    7.30
  -9   6  -3   39.60    8.10
   9   6   3   37.50    6.60
  -9   6  -3   34.30    8.20
   9   6   3   40.20    6.60
 -10  -6  -3    3.80    4.10
 -10  -6  -3    5.90    6.20
 -10  -6  -3    3.60    5.70
 -10  -6  -3   -1.30    4.10
 -10   6  -3   -2.70    3.90
 -10   6  -3    7.20    4.80
 -10   6  -3    7.10    6.00
 -10   6  -3    0.50    3.80
  -9  -7   3    6.90    6.20
  -9  -7   3    5.70    4.30
  -9  -7   3   19.20    6.50
  -9  -7   3   15.40    5.50
  -9   7   3    9.30    5.80
  -9   7   3    5.50    4.60
  -9   7   3    9.30    4.80
  -9   7   3   16.00    5.70
  -8  -7   3   30.30    6.00
  -8  -7   3    9.60    4.40
  -8  -7   3    7.70    5.60
  -8  -7   3   19.70    7.00
  -8  -7   3    5.40    4.30
  -8   7   3   11.40    5.10
  -8   7   3   18.70    5.70
  -8   7   3   33.20    7.00
  -8   7   3   24.50    6.80
  -7  -7   3   34.60    6.60
  -7  -7   3   52.39    8.70
  -7  -7   3   45.00    7.00
  -7  -7   3   52.99    7.30
  -7  -7   3   46.10    8.70
  -7   7   3   64.09    8.50
   7   7  -3   46.20    6.50
  -7   7   3   52.29    8.10
   7   7  -3   46.80    6.30
  -7   7   3   43.80    8.00
  -7   7   3   62.69    8.50
  -6  -7   3   -2.50    3.60
  -6  -7   3    5.00    3.70
  -6  -7   3    2.90    3.30
  -6  -7   3    1.50    3.20
   6  -7  -3    8.20    3.70
  -6  -7   3    1.50    3.10
   6   7  -3    5.00    2.90
  -6   7   3    6.10    3.40
  -6   7   3    8.90    3.80
  -6   7   3    3.30    4.00
  -6   7   3    3.10    3.60
   6   7  -3    1.20    2.70
  -5  -7   3    5.90    3.30
   5  -7  -3    1.10    2.50
  -5  -7   3    1.70    2.90
  -5  -7   3   -1.40    2.50
  -5  -7   3    5.30    3.70
  -5  -7   3   -7.80    2.40
  -5   7   3    2.40    3.40
  -5   7   3    2.50    2.90
  -5   7   3    4.50    3.50
   5   7  -3    0.50    2.10
  -5   7   3    3.30    3.10
   5   7  -3    2.80    2.40
   4  -7  -3    0.30    2.30
  -4  -7   3    1.80    3.00
  -4  -7   3    1.60    2.60
  -4  -7   3   -2.10    2.10
  -4  -7   3   -1.70    2.70
  -4  -7   3    1.50    2.60
   4   7  -3    0.30    1.90
  -4   7   3   -0.70    2.20
  -4   7   3   -2.00    2.20
   4   7  -3    0.70    2.30
  -4   7   3   -0.80    2.50
  -4   7   3   -3.30    2.20
  -4   7   3    0.20    2.50
  -3  -7   3   40.00    4.90
  -3  -7   3   30.00    5.50
   3  -7  -3   34.70    5.00
  -3  -7   3   36.70    5.60
  -3  -7   3   38.20    6.80
   3  -7  -3   38.90    6.50
  -3  -7   3   40.20    6.50
  -3   7   3   42.20    6.20
   3   7  -3   31.30    5.10
  -3   7   3   44.40    5.60
  -3   7   3   31.10    5.20
  -3   7   3   36.80    5.80
   3   7  -3   37.70    5.30
  -3   7   3   52.79    6.80
   2  -7  -3  140.89   10.50
   2  -7  -3  140.29    8.50
  -2  -7   3  145.89   10.90
  -2  -7   3  120.59    9.30
  -2  -7   3  132.09    9.40
   2  -7  -3  143.39    9.10
  -2  -7   3  127.29   10.00
   2  -7  -3  130.19    9.50
  -2   7   3  136.69    8.70
  -2   7   3  115.09    9.20
  -2   7   3  144.09   10.00
  -2   7   3  144.49    9.10
  -2   7   3  152.78   10.10
   2   7  -3  146.29    9.40
   2   7  -3  130.39    8.80
  -1  -7   3  118.19    8.80
   1  -7  -3  109.19    8.50
  -1  -7   3  138.49    9.80
   1  -7  -3  109.39    8.00
   1  -7  -3  116.39   10.80
  -1  -7   3  128.49    8.90
  -1  -7   3  111.19   11.00
   1  -7  -3  118.99    8.70
   1   7  -3  121.09    8.60
  -1   7   3  125.69    8.70
  -1   7   3  114.79    7.30
   1   7  -3  117.09    5.70
  -1   7   3  109.69   10.00
   1   7  -3  120.79    8.60
  -1   7   3  107.69    8.60
  -1   7   3  111.09    8.60
   0  -7   3   15.40    4.00
   0  -7  -3   10.50    4.10
   0  -7  -3   22.40    4.50
   0  -7   3   19.00    4.90
   0  -7   3   16.60    4.50
   0  -7  -3   17.10    4.20
   0  -7  -3   12.10    3.60
   0   7   3   20.90    4.40
   0   7  -3   17.90    2.90
   0   7  -3   15.30    3.60
   0   7  -3   15.30    3.90
   0   7   3   21.20    3.30
   0   7   3   18.70    4.30
   0   7   3   16.50    4.00
   0   7  -3   21.10    4.20
   0   7   3   15.90    4.10
  -1  -7  -3    7.70    3.20
   1  -7   3   14.40    3.10
  -1  -7  -3   16.90    4.80
   1  -7   3    7.00    3.60
  -1  -7  -3    6.30    3.20
   1  -7   3    9.90    3.80
  -1  -7  -3    7.50    3.40
   1   7   3   19.40    4.20
  -1   7  -3    9.10    3.40
   1   7   3   15.40    4.10
   1   7   3   14.80    3.80
   1   7   3   16.60    2.50
  -1   7  -3   13.90    3.80
  -1   7  -3   15.90    3.10
  -1   7  -3   17.30    4.00
   1   7   3    6.20    2.70
   1   7   3    9.60    3.30
  -2  -7  -3   22.10    5.40
   2  -7   3   22.30    4.80
  -2  -7  -3   11.20    3.90
  -2  -7  -3   30.20    5.00
  -2  -7  -3   26.10    4.90
  -2  -7  -3   22.10    4.70
   2  -7   3   22.50    5.00
   2  -7   3   20.70    3.60
  -2   7  -3   17.50    4.30
   2   7   3   22.50    4.50
   2   7   3   21.10    4.50
  -2   7  -3   28.70    5.10
  -2   7  -3   28.00    5.10
  -2   7  -3   28.70    4.50
   2   7   3   20.20    4.50
   2   7   3   27.40    5.20
   3  -7   3   56.39    7.50
   3  -7   3   63.89    5.60
   3  -7   3   44.70    7.00
  -3  -7  -3   63.09    7.40
  -3  -7  -3   46.10    6.70
  -3  -7  -3   60.89    8.30
  -3  -7  -3   60.59    7.20
  -3  -7  -3   54.99    7.00
  -3   7  -3   61.09    6.90
   3   7   3   49.99    6.40
  -3   7  -3   71.19    8.00
  -3   7  -3   58.49    7.30
   3   7   3   59.49    7.10
  -3   7  -3   61.99    7.30
   3   7   3   41.80    6.50
   3   7   3   58.59    7.20
  -4  -7  -3    2.70    3.50
  -4  -7  -3    8.70    3.80
  -4  -7  -3    4.30    3.80
   4  -7   3    6.50    3.30
  -4  -7  -3   -0.30    2.60
  -4  -7  -3    3.10    3.00
  -4   7  -3    3.80    3.20
   4   7   3    2.70    2.40
   4   7   3    6.20    3.00
   4   7   3    5.30    3.10
   4   7   3    2.70    3.20
  -4   7  -3    4.50    2.80
  -4   7  -3    1.60    3.20
  -4   7  -3    0.30    2.80
  -5  -7  -3   24.10    5.70
  -5  -7  -3   15.50    5.20
  -5  -7  -3   12.40    4.00
  -5  -7  -3   20.30    4.90
   5  -7   3   17.30    4.80
  -5  -7  -3   15.60    5.00
  -5   7  -3   23.70    5.30
   5   7   3   25.10    5.20
  -5   7  -3   12.00    4.20
  -5   7  -3   25.10    5.50
   5   7   3   23.70    4.80
   5   7   3   16.50    4.20
  -5   7  -3   26.30    5.60
  -5   7  -3   23.80    4.50
  -6  -7  -3   28.70    6.00
  -6  -7  -3   23.30    5.30
  -6  -7  -3   11.70    5.10
   6  -7   3   23.20    5.60
  -6  -7  -3   13.50    4.60
  -6  -7  -3   12.70    5.00
  -6   7  -3   29.10    6.00
  -6   7  -3   22.50    5.00
   6   7   3   18.50    4.80
  -6   7  -3   15.00    5.00
  -6   7  -3   11.90    4.40
  -6   7  -3   11.90    4.70
   6   7   3   17.80    4.80
  -7  -7  -3   21.00    6.50
  -7  -7  -3   24.40    6.20
  -7  -7  -3   26.60    6.20
  -7  -7  -3   18.60    6.60
   7  -7   3   19.60    5.40
  -7  -7  -3   12.60    4.90
  -7   7  -3   24.70    6.10
  -7   7  -3   28.20    6.40
  -7   7  -3   21.60    5.50
   7   7   3   20.60    5.20
   7   7   3   26.50    5.70
  -7   7  -3   15.60    5.70
  -8  -7  -3   32.70    8.00
  -8  -7  -3   32.40    7.00
  -8  -7  -3   28.30    6.40
  -8  -7  -3   22.90    7.40
  -8  -7  -3   29.10    6.60
  -8   7  -3   27.50    6.90
   8   7   3   31.00    5.90
  -8   7  -3   28.00    6.30
  -8   7  -3   30.20    7.20
   8   7   3   24.00    5.70
  -8   7  -3   18.60    5.70
  -9  -7  -3    0.90    4.50
  -9  -7  -3    2.90    5.90
  -9  -7  -3    8.40    4.80
  -9  -7  -3    0.90    5.70
  -9  -7  -3    4.50    4.10
  -9   7  -3   -0.70    4.20
  -9   7  -3    0.40    4.40
  -9   7  -3   -5.00    3.70
  -9   7  -3    5.10    4.70
  -8  -8   3   23.50    5.80
  -8  -8   3    6.20    4.50
  -8  -8   3    8.90    6.60
  -8  -8   3   26.10    7.50
  -8   8   3   19.90    6.40
  -8   8   3   13.20    5.60
  -8   8   3   16.70    6.50
  -8   8   3   11.30    4.90
  -7  -8   3    5.80    4.60
  -7  -8   3    2.20    3.80
  -7  -8   3   -2.00    4.70
  -7  -8   3    3.20    4.10
   7   8  -3   -2.10    3.10
  -7   8   3    5.60    4.20
  -7   8   3    2.00    4.50
  -7   8   3    1.90    3.70
  -7   8   3    7.30    4.30
  -6  -8   3   -7.60    3.40
  -6  -8   3    2.10    3.70
   6  -8  -3    2.60    3.00
  -6  -8   3   -0.70    3.10
  -6  -8   3    9.30    4.60
  -6   8   3   -4.50    3.30
  -6   8   3   12.60    4.80
   6   8  -3    1.70    3.00
  -6   8   3    3.50    3.60
  -6   8   3   -4.40    2.70
  -5  -8   3    6.70    3.60
   5  -8  -3   -1.70    2.00
  -5  -8   3   -3.00    3.50
  -5  -8   3   -1.10    3.10
  -5  -8   3    5.50    4.00
  -5   8   3    0.20    3.10
  -5   8   3   -2.60    2.70
  -5   8   3    1.30    3.00
  -5   8   3    0.20    3.30
   5   8  -3    0.20    2.60
  -4  -8   3    7.70    4.20
   4  -8  -3   10.60    3.60
  -4  -8   3    4.20    4.80
  -4  -8   3   13.10    4.80
  -4  -8   3   17.60    4.60
  -4   8   3   18.70    5.30
  -4   8   3   14.80    4.80
  -4   8   3    8.50    4.10
  -4   8   3    8.20    4.10
   4   8  -3   11.10    4.10
   3  -8  -3    1.30    3.30
  -3  -8   3   -1.60    2.60
  -3  -8   3   -2.70    2.70
  -3  -8   3    2.30    2.90
  -3  -8   3    1.80    3.70
   3  -8  -3   -1.00    2.50
  -3   8   3   -0.80    2.70
  -3   8   3    4.60    3.20
  -3   8   3    0.30    2.70
  -3   8   3   -2.50    2.40
  -3   8   3    4.20    3.20
   3   8  -3    0.10    2.60
   3   8  -3    4.30    2.80
  -2  -8   3   58.89    7.60
  -2  -8   3   71.49    9.20
   2  -8  -3   49.60    6.50
  -2  -8   3   47.80    7.00
  -2  -8   3   47.00    7.50
   2  -8  -3   51.09    8.10
  -2   8   3   58.19    7.70
  -2   8   3   51.19    7.40
   2   8  -3   58.29    7.30
  -2   8   3   50.29    7.20
  -2   8   3   46.60    6.10
  -2   8   3   44.80    6.40
   2   8  -3   49.60    6.70
  -1  -8   3   14.40    4.70
  -1  -8   3   11.40    4.60
  -1  -8   3    8.60    3.60
  -1  -8   3   15.90    4.30
   1  -8  -3   11.00    3.40
   1  -8  -3   17.80    5.20
   1  -8  -3   15.50    4.40
  -1   8   3   14.60    4.40
  -1   8   3   13.40    3.50
  -1   8   3   24.20    5.10
  -1   8   3   12.80    4.20
  -1   8   3   20.40    4.80
   1   8  -3   16.50    4.50
   1   8  -3    7.30    3.50
   0  -8  -3    1.70    3.60
   0  -8  -3    0.40    2.40
   0  -8  -3    1.90    2.90
   0  -8   3   -0.40    3.10
   0  -8   3    2.00    2.70
   0  -8   3    6.10    3.90
   0  -8  -3    2.20    2.90
   0   8   3    1.50    2.90
   0   8  -3    2.30    3.00
   0   8   3    2.60    2.60
   0   8   3   -0.40    2.00
   0   8   3    0.10    1.80
   0   8   3   -0.20    2.80
   0   8  -3    3.30    3.20
   0   8  -3   -0.30    1.60
  -1  -8  -3   28.50    5.60
  -1  -8  -3   45.20    7.40
  -1  -8  -3   37.80    6.00
   1  -8   3   35.50    5.00
  -1  -8  -3   24.70    5.30
   1  -8   3   33.90    6.70
   1  -8   3   44.40    7.30
  -1   8  -3   26.90    5.40
  -1   8  -3   30.40    5.80
   1   8   3   32.00    5.80
  -1   8  -3   31.80    4.60
   1   8   3   35.10    5.80
   1   8   3   31.40    6.00
  -2  -8  -3    1.20    2.90
   2  -8   3    5.30    2.50
  -2  -8  -3    1.40    3.00
  -2  -8  -3    2.50    3.80
   2  -8   3    8.20    3.80
   2  -8   3    4.80    3.50
  -2  -8  -3    5.80    3.50
  -2   8  -3    5.30    3.00
   2   8   3    4.90    3.10
  -2   8  -3    5.00    3.60
  -2   8  -3    4.60    3.50
   2   8   3    4.50    2.70
   2   8   3   -1.30    2.80
   2   8   3    3.00    3.10
  -3  -8  -3    7.80    3.70
  -3  -8  -3   13.00    4.20
  -3  -8  -3    6.60    4.40
   3  -8   3   10.10    4.30
  -3  -8  -3   11.20    4.30
  -3  -8  -3   11.30    4.10
   3  -8   3    6.60    4.00
  -3   8  -3    8.10    3.70
   3   8   3    5.40    3.40
   3   8   3    3.40    3.20
  -3   8  -3   -1.60    2.50
  -3   8  -3    5.60    3.50
  -3   8  -3   10.20    4.00
   3   8   3    4.40    3.70
   3   8   3    6.40    3.60
  -4  -8  -3   23.40    5.70
  -4  -8  -3   28.90    5.90
  -4  -8  -3   19.30    5.00
   4  -8   3   17.70    5.60
  -4  -8  -3   24.70    6.60
  -4  -8  -3   26.80    5.70
  -4   8  -3   17.70    5.20
  -4   8  -3   22.50    5.40
   4   8   3   26.80    5.40
   4   8   3   17.60    4.60
  -4   8  -3   18.70    4.80
  -4   8  -3   21.50    5.40
   4   8   3   24.20    5.20
  -5  -8  -3    3.70    3.90
  -5  -8  -3    0.60    3.20
  -5  -8  -3    1.40    4.20
  -5  -8  -3    3.40    3.70
   5  -8   3    3.60    4.00
  -5  -8  -3    0.20    3.70
   5   8   3    3.30    2.90
  -5   8  -3    3.00    3.50
  -5   8  -3    2.40    3.60
  -5   8  -3   -2.30    3.30
   5   8   3    2.70    3.30
  -5   8  -3    2.30    3.30
  -5   8  -3   -1.70    2.30
   5   8   3   -2.30    2.20
  -6  -8  -3    3.30    4.40
  -6  -8  -3    4.10    3.60
   6  -8   3    0.40    3.20
  -6  -8  -3    1.20    4.20
  -6  -8  -3    9.90    5.00
  -6  -8  -3    1.50    3.80
  -6   8  -3    5.20    3.90
   6   8   3   -0.10    3.30
  -6   8  -3    9.50    5.00
   6   8   3    3.80    3.40
  -6   8  -3    4.60    4.30
  -6   8  -3    3.40    3.80
  -6   8  -3    3.20    3.30
  -7  -8  -3   12.10    4.80
  -7  -8  -3    7.30    5.20
  -7  -8  -3    4.70    4.70
  -7  -8  -3   13.60    6.30
   7  -8   3   -1.00    3.40
  -7  -8  -3    7.90    5.40
  -7   8  -3    6.90    4.60
  -7   8  -3    6.10    4.90
   7   8   3    4.00    4.10
   7   8   3    3.90    3.90
  -7   8  -3    0.50    3.60
  -7   8  -3    5.50    4.50
  -8  -8  -3    0.70    3.90
  -8  -8  -3    4.90    4.80
  -8  -8  -3    0.00    4.10
  -8  -8  -3   -2.40    4.50
  -8  -8  -3    9.30    6.10
  -8   8  -3    5.70    5.10
  -8   8  -3   -1.40    4.30
   8   8   3   -0.70    3.40
  -8   8  -3    2.00    4.20
  -8   8  -3   -3.50    4.50
   8   8   3    1.20    4.10
  -7  -9   3   -0.20    4.10
  -7  -9   3    1.20    4.90
  -7  -9   3    2.90    4.20
  -7  -9   3   -7.90    4.50
  -7   9   3    5.60    5.40
  -7   9   3   -0.20    3.80
  -7   9   3    1.40    4.10
  -7   9   3    0.60    4.20
  -6  -9   3   -4.70    4.40
   6  -9  -3    3.90    3.60
  -6  -9   3    1.60    4.00
  -6  -9   3   -1.70    4.30
  -6  -9   3   -0.60    4.10
  -6   9   3   -4.30    3.50
  -6   9   3    0.40    3.90
   6   9  -3    1.00    3.60
  -6   9   3    0.50    4.30
  -6   9   3    2.40    3.90
  -5  -9   3   15.00    5.30
  -5  -9   3   17.70    6.10
  -5  -9   3   10.90    6.10
  -5  -9   3   18.30    5.50
   5  -9  -3   13.70    4.40
  -5   9   3   13.70    5.40
   5   9  -3   13.10    5.10
  -5   9   3   19.00    6.10
  -5   9   3   15.20    5.60
  -5   9   3    8.20    4.30
  -4  -9   3   41.10    7.70
  -4  -9   3   45.20    7.60
  -4  -9   3   39.40    8.40
   4  -9  -3   44.30    6.70
  -4  -9   3   36.30    7.80
  -4   9   3   34.80    6.80
  -4   9   3   42.00    7.50
   4   9  -3   45.10    7.20
  -4   9   3   43.00    7.90
  -4   9   3   41.70    7.80
   3  -9  -3   13.70    5.40
  -3  -9   3    6.60    5.40
  -3  -9   3    7.50    4.00
   3  -9  -3    5.80    3.50
  -3  -9   3    9.10    4.50
  -3  -9   3   10.60    5.30
  -3   9   3    3.90    3.70
   3   9  -3    7.90    4.00
  -3   9   3   12.80    4.80
  -3   9   3    7.90    3.70
  -3   9   3    8.30    4.40
   2  -9  -3    3.40    3.00
  -2  -9   3   -4.00    3.20
   2  -9  -3   -1.20    3.50
  -2  -9   3    5.30    3.80
  -2  -9   3   -0.80    3.10
  -2  -9   3   -4.30    3.20
   2   9  -3   -1.10    3.10
  -2   9   3    1.80    3.50
  -2   9   3   -3.20    2.80
  -2   9   3   -0.10    2.80
   2   9  -3   -2.10    2.70
   1  -9  -3    6.00    3.50
  -1  -9   3    1.20    3.20
  -1  -9   3   -1.90    2.70
  -1  -9   3   -6.10    2.40
   1  -9  -3   -2.90    3.40
  -1  -9   3    2.40    4.00
   1  -9  -3    1.60    3.10
   1   9  -3   -1.30    2.90
  -1   9   3    4.30    3.50
  -1   9   3   -1.10    2.70
   1   9  -3   -0.80    3.10
  -1   9   3    2.70    3.30
  -1   9   3    0.00    3.10
   0  -9   3    4.80    4.10
   0  -9   3    2.10    2.30
   0  -9  -3    0.10    2.80
   0  -9  -3   -2.70    3.00
   0  -9   3    8.70    4.50
   0  -9  -3    3.40    3.10
   0   9  -3   -5.60    2.60
   0   9   3    4.90    3.70
   0   9   3   -1.10    2.90
   0   9  -3   -4.60    2.80
   0   9   3    4.60    3.30
   1  -9   3    0.50    3.60
  -1  -9  -3    0.60    4.00
   1  -9   3    3.40    4.20
  -1  -9  -3    1.80    3.10
  -1  -9  -3   -3.80    2.70
   1   9   3    6.50    3.80
   1   9   3    0.10    3.30
   1   9   3    3.00    3.60
  -1   9  -3    6.70    3.90
  -1   9  -3    6.70    4.00
  -2  -9  -3   80.69    9.80
   2  -9   3  107.19   11.60
   2  -9   3   76.89   10.40
  -2  -9  -3   90.19   11.50
  -2  -9  -3   82.69    9.70
  -2  -9  -3  103.29   11.20
   2   9   3  111.79   11.30
  -2   9  -3  100.29   10.90
   2   9   3   95.89   10.50
  -2   9  -3   89.19   10.50
  -2   9  -3   81.49    8.30
  -3  -9  -3   70.99    9.70
   3  -9   3   74.59    9.90
  -3  -9  -3   76.89    9.50
  -3  -9  -3   74.59    9.60
   3  -9   3   70.59   10.10
  -3  -9  -3   76.39   11.00
  -3   9  -3   85.39    8.80
  -3   9  -3   74.79    9.80
   3   9   3   81.19   10.00
   3   9   3   73.79    9.10
  -3   9  -3   97.09   10.90
   3   9   3   84.09   10.10
  -4  -9  -3    2.40    3.80
  -4  -9  -3    4.60    4.40
   4  -9   3    3.60    4.40
  -4  -9  -3   -1.70    3.20
  -4  -9  -3   -1.50    4.30
  -4  -9  -3   11.50    4.70
   4   9   3   11.00    4.40
  -4   9  -3    3.20    3.70
  -4   9  -3   -0.40    3.30
   4   9   3    9.40    4.00
   4   9   3    5.30    3.80
  -4   9  -3    5.10    3.90
  -5  -9  -3   -1.10    4.10
   5  -9   3    1.30    3.90
  -5  -9  -3   -3.50    4.40
  -5  -9  -3    1.90    3.60
  -5  -9  -3    3.80    4.10
  -5  -9  -3    3.50    4.00
   5   9   3   -0.50    3.40
  -5   9  -3    3.00    4.00
   5   9   3   -2.70    3.30
  -5   9  -3    3.50    3.90
  -5   9  -3    2.10    3.80
  -6  -9  -3    0.00    3.70
   6  -9   3    0.50    3.90
  -6  -9  -3    6.80    5.60
  -6  -9  -3    2.20    5.60
  -6  -9  -3    2.80    3.70
  -6  -9  -3   -4.40    3.40
  -6   9  -3    1.30    4.20
   6   9   3   -2.90    3.20
   6   9   3    1.90    3.60
  -6   9  -3    2.60    4.00
  -6   9  -3   -4.90    2.80
  -7  -9  -3   -6.50    4.40
   7  -9   3    9.00    4.70
  -7  -9  -3   11.20    5.80
  -7  -9  -3    2.70    4.10
  -7  -9  -3    1.00    4.50
   7   9   3    9.60    4.80
   7   9   3    7.10    4.00
  -7   9  -3   10.50    5.90
  -7   9  -3    4.30    5.40
  -6 -10   3    4.10    4.80
  -6 -10   3   -2.20    4.50
  -6 -10   3   -2.70    5.30
  -6 -10   3   -6.30    4.40
  -6  10   3    1.20    4.30
  -6  10   3   -3.20    4.10
   6  10  -3   -1.90    3.70
  -6  10   3    3.00    4.70
  -5 -10   3   -0.70    5.50
  -5 -10   3    0.60    4.20
  -5 -10   3   -2.70    4.50
  -5 -10   3   -3.40    3.60
  -5  10   3    3.30    4.90
  -5  10   3   -0.40    4.80
  -5  10   3    0.20    4.20
   5  10  -3    0.70    3.30
  -4 -10   3   -3.70    3.50
  -4 -10   3   -3.40    3.90
  -4 -10   3    1.90    5.50
  -4 -10   3    0.20    4.60
  -4  10   3   -5.80    2.80
  -4  10   3    3.30    4.50
  -4  10   3   -0.30    4.30
   4  10  -3   -1.30    3.60
  -3 -10   3    3.70    5.70
  -3 -10   3    2.40    4.30
   3 -10  -3    1.40    4.30
  -3 -10   3    1.70    4.30
   3 -10  -3    3.20    3.60
  -3 -10   3    2.90    4.10
  -3  10   3   -1.00    3.40
  -3  10   3    2.80    4.20
   3  10  -3    0.40    3.60
  -3  10   3   -1.50    3.60
   2 -10  -3   10.00    4.40
  -2 -10   3    7.70    4.70
  -2 -10   3    6.40    4.80
  -2 -10   3    3.70    4.10
  -2 -10   3    8.20    5.60
   2 -10  -3    2.00    4.30
   2  10  -3    9.60    4.70
  -2  10   3    2.20    4.20
   2  10  -3   12.70    4.80
  -2  10   3    9.20    5.00
  -1 -10   3    2.10    4.30
  -1 -10   3    9.20    5.50
   1 -10  -3    3.00    4.00
   1 -10  -3    3.10    4.70
   1  10  -3    2.40    3.50
  -1  10   3   -0.90    3.90
  -1  10   3    3.00    4.00
   1  10  -3    3.90    4.60
   0 -10   3    4.00    4.40
   0 -10  -3   -1.40    3.50
   0 -10  -3    5.60    3.90
   0 -10   3   11.30    5.50
   0 -10  -3    6.50    5.40
   0  10  -3    6.60    4.30
   0  10   3   11.10    5.30
   0  10  -3    5.70    4.00
   0  10   3    1.20    3.40
  -1 -10  -3   -1.60    4.10
   1 -10   3   -3.70    3.90
  -1 -10  -3   -0.60    3.30
  -1 -10  -3    1.30    3.70
   1 -10   3    3.10    4.70
   1  10   3   -2.30    3.10
  -1  10  -3    2.20    3.90
   1  10   3    7.00    4.40
  -1  10  -3    7.90    4.70
  -2 -10  -3   -5.50    3.60
   2 -10   3    4.90    4.70
  -2 -10  -3    3.90    4.10
  -2 -10  -3    8.00    4.80
   2 -10   3    0.00    4.00
  -2  10  -3    3.40    4.00
   2  10   3    2.00    4.00
  -2  10  -3   12.40    5.30
   2  10   3    0.10    3.90
  -3 -10  -3    0.50    3.70
  -3 -10  -3   -2.00    4.60
   3 -10   3   -5.30    3.70
  -3 -10  -3    0.20    3.50
   3 -10   3    7.70    4.70
   3  10   3    1.50    4.10
  -3  10  -3   -1.20    3.80
  -3  10  -3   -0.40    4.20
   3  10   3    4.50    4.10
   4 -10   3    0.00    3.40
  -4 -10  -3   -3.10    3.20
  -4 -10  -3    1.90    4.40
  -4 -10  -3    2.50    5.40
  -4  10  -3    5.30    4.00
   4  10   3    1.90    4.00
  -4  10  -3    5.50    4.30
  -4  10  -3   -3.70    3.60
  -5 -10  -3   -6.80    4.90
  -5 -10  -3   -0.60    4.10
   5 -10   3   -0.20    4.00
  -5 -10  -3    5.40    8.50
  -5 -10  -3   -5.00    3.20
  -5  10  -3   -2.60    3.70
  -5  10  -3   -5.70    3.00
   5  10   3   -3.80    3.70
  -5  10  -3   -3.90    3.60
   6 -10   3    2.40    4.10
  -6 -10  -3    6.10    5.90
  -6 -10  -3   -2.70    5.60
  -6 -10  -3   -2.80    3.70
  -6 -10  -3    4.70    5.30
  -6  10  -3   -3.90    3.50
   6  10   3    7.20    4.50
  -6  10  -3    0.90    4.00
  -6  10  -3    3.20    5.30
   6  10   3    4.10    3.70
  -4 -11   3   -3.90    4.20
  -4 -11   3    3.60    5.00
  -4 -11   3   -6.90    4.40
  -4 -11   3   -1.00    5.50
  -4  11   3   -1.70    3.50
   4  11  -3    7.30    4.70
  -4  11   3    0.20    4.90
  -3 -11   3    4.50    5.70
  -3 -11   3    0.20    5.30
  -3 -11   3   -5.00    3.30
  -3  11   3    0.80    4.10
  -3  11   3    5.10    5.00
   3  11  -3   -3.70    4.00
  -2 -11   3    4.30    5.10
  -2 -11   3   -2.90    4.40
   2 -11  -3    0.00    4.20
  -2  11   3   -0.90    4.10
   2  11  -3    1.40    4.40
  -2  11   3   -4.30    3.70
  -1 -11   3    6.60    5.50
  -1 -11   3   11.20    5.80
   1 -11  -3    8.20    5.80
   1  11  -3    3.10    4.60
  -1  11   3    3.20    4.70
  -1  11   3    8.10    5.60
   0 -11  -3   11.00    7.00
   0 -11   3    6.20    5.00
   0 -11   3    5.20    5.50
   0 -11  -3    3.60    4.40
   0  11   3    6.70    5.50
   0  11   3   19.20    6.50
   0  11  -3    7.00    5.20
   0  11  -3   11.50    5.70
   1 -11   3    1.10    4.30
   1 -11   3    5.30    4.80
  -1 -11  -3   -1.00    3.80
  -1 -11  -3    3.00    5.20
   1  11   3    0.20    4.30
  -1  11  -3    1.40    3.80
   1  11   3    0.10    3.80
  -1  11  -3    6.20    5.00
   2 -11   3   -3.00    3.90
  -2 -11  -3    0.10    4.00
  -2 -11  -3   -3.10    4.70
   2 -11   3    4.40    4.80
  -2  11  -3   -3.50    4.00
  -2  11  -3   -0.20    4.20
   2  11   3    2.50    4.50
   2  11   3    1.40    4.40
  -3 -11  -3   -4.10    3.60
   3 -11   3    5.50    4.70
  -3 -11  -3   -1.90    5.00
   3  11   3   -1.00    4.10
  -3  11  -3   -8.30    3.60
  -3  11  -3    1.60    4.60
   4 -11   3    5.30    5.10
  -4 -11  -3   -2.50    4.10
  -4 -11  -3    2.00    5.90
  -4  11  -3    0.70    4.60
   4  11   3    2.90    4.80
  -4  11  -3   -3.60    4.10
 -12   0   4    3.90    5.40
 -12   0   4   -1.20    3.30
 -12   0   4    2.50    4.70
 -11   0   4    8.00    3.90
 -11   0   4   10.40    3.70
 -11   0   4   12.90    5.20
 -11   0   4   11.50    5.90
 -10   0   4    3.10    2.80
 -10   0   4    7.30    4.00
 -10   0   4    7.70    3.10
 -10   0   4    2.10    3.80
  -9   0   4  125.79   10.00
  -9   0   4  150.68    9.50
  -9   0   4  123.09   12.20
  -9   0   4  157.18    9.10
   8   0  -4   61.29    4.60
  -8   0   4   68.79    6.10
  -8   0   4   62.19    6.20
  -8   0   4   60.19    7.80
  -8   0   4   71.89    7.90
  -7   0   4  298.87   12.80
  -7   0   4  255.67   14.60
  -7   0   4  283.07   14.20
   7   0  -4  272.27   11.80
  -7   0   4  270.07   12.70
  -6   0   4   -2.00    1.00
  -6   0   4   -1.40    1.80
  -6   0   4    3.70    1.60
  -6   0   4    1.30    2.20
   6   0  -4   -1.20    0.80
  -5   0   4   29.20    2.90
  -5   0   4   36.60    4.50
  -5   0   4   33.50    3.00
  -5   0   4   31.40    4.00
  -4   0   4  721.73   27.50
  -4   0   4  687.33   25.90
  -4   0   4  725.23   26.10
  -4   0   4  710.23   27.80
   4   0  -4  767.92   25.90
  -3   0   4 1414.46   49.80
  -3   0   4 1439.76   51.59
   3   0  -4 1488.95   49.50
  -3   0   4 1403.06   50.09
   3   0  -4 1479.45   49.99
   2   0  -4  389.96   13.30
  -2   0   4  386.36   13.40
   2   0  -4  374.36   13.30
   1   0  -4  812.12   28.60
  -1   0   4  822.82   28.80
  -1   0   4  846.12   28.80
   0   0   4 2558.34   91.59
   0   0   4 2573.64   91.29
   0   0   4 2725.63   91.29
   0   0   4 2661.63   91.09
   0   0  -4 2640.04   91.39
   0   0   4 2634.04   91.39
   0   0  -4 2752.52   91.09
   0   0  -4 2531.75   91.19
   0   0   4 2685.13   91.69
   0   0  -4 2534.05   91.19
   0   0  -4 2783.72   91.59
   0   0   4 2699.03   91.79
  -1   0  -4   35.00    2.70
   1   0   4   35.20    2.60
   1   0   4   40.40    2.60
   1   0   4   33.50    2.40
   1   0   4   41.60    2.80
  -1   0  -4   34.70    2.50
  -1   0  -4   40.60    2.60
  -1   0  -4   36.60    2.60
   1   0   4   32.50    2.40
   1   0   4   39.40    2.70
  -1   0  -4   39.20    2.50
  -1   0  -4   36.20    2.60
   1   0   4   37.10    2.80
  -1   0  -4   37.90    2.70
  -2   0  -4  784.62   27.00
  -2   0  -4  734.93   27.70
  -2   0  -4  763.32   27.80
   2   0   4  752.42   27.70
  -2   0  -4  717.13   27.60
  -2   0  -4  713.53   27.70
   2   0   4  781.52   28.40
   2   0   4  761.52   27.80
   2   0   4  770.52   27.00
  -3   0  -4  746.03   28.30
  -3   0  -4  751.22   27.00
   3   0   4  747.63   28.20
  -3   0  -4  731.53   28.20
  -3   0  -4  755.42   28.20
  -3   0  -4  783.62   28.50
   3   0   4  761.62   27.00
  -4   0  -4    3.20    1.00
  -4   0  -4    1.10    1.50
   4   0   4    1.90    1.60
  -4   0  -4    0.50    1.60
   4   0   4    3.30    1.00
  -4   0  -4    3.40    1.70
  -4   0  -4    2.70    1.60
   5   0   4  161.98    8.90
  -5   0  -4  158.08    9.00
  -5   0  -4  164.08    9.40
   5   0   4  166.48    7.00
  -5   0  -4  177.78    7.10
  -5   0  -4  153.38    8.90
  -5   0  -4  154.48    8.90
  -6   0  -4  137.99    9.40
  -6   0  -4  175.58    7.40
  -6   0  -4  171.28    9.70
  -6   0  -4  148.29    9.20
   6   0   4  145.69    9.00
  -6   0  -4  158.78    9.40
  -7   0  -4  153.58    9.60
  -7   0  -4  142.59    9.40
  -7   0  -4  131.99    9.00
  -7   0  -4  148.79   10.00
   8   0   4  154.08   10.00
  -8   0  -4  155.78   10.50
  -8   0  -4  162.88   11.60
  -8   0  -4  156.18   10.50
  -8   0  -4  168.58   10.80
  -9   0  -4    8.30    3.90
   9   0   4   13.00    3.80
  -9   0  -4    8.10    3.60
  -9   0  -4    6.00    3.40
  -9   0  -4    7.90    4.30
  10   0   4   -1.10    2.60
 -10   0  -4   -0.90    3.40
 -10   0  -4    2.20    4.00
 -10   0  -4   -0.10    3.20
 -10   0  -4   -0.80    3.50
 -11   0  -4   10.90    4.70
 -11   0  -4    8.30    5.50
 -11   0  -4   11.80    4.90
 -11   0  -4   19.20    6.10
 -11   0  -4    0.40    4.90
 -12  -1   4    7.80    5.60
 -12  -1   4    1.80    5.50
 -12  -1   4    4.50    3.80
 -12   1   4   -1.30    5.10
 -12   1   4   -0.50    4.80
 -12   1   4   14.20    4.80
 -11  -1   4   19.20    4.20
 -11  -1   4   13.30    6.50
 -11  -1   4   24.70    7.00
 -11  -1   4   15.80    4.90
 -11   1   4   19.10    4.60
 -11   1   4   26.20    7.50
 -11   1   4   16.20    6.00
 -11   1   4   19.90    5.00
 -10  -1   4   -1.50    3.70
 -10  -1   4   -1.40    2.40
 -10  -1   4    3.20    2.60
 -10  -1   4   -1.40    3.20
 -10  -1   4   -5.90    3.10
 -10   1   4    1.50    2.60
 -10   1   4   -0.50    3.20
 -10   1   4   -4.70    3.00
 -10   1   4    5.60    3.10
  -9  -1   4    3.70    3.20
  -9  -1   4    7.80    4.10
  -9  -1   4    4.60    2.70
  -9  -1   4    1.40    2.10
  -9   1   4    4.30    2.60
  -9   1   4    0.00    2.10
  -9   1   4    0.40    3.10
  -9   1   4   11.80    4.70
  -8  -1   4   45.60    6.80
  -8  -1   4   35.30    4.80
  -8  -1   4   46.70    5.00
  -8  -1   4   47.00    5.80
  -8   1   4   37.80    4.90
  -8   1   4   48.60    7.10
  -8   1   4   40.70    5.00
   8   1  -4   42.70    4.10
  -8   1   4   35.50    5.90
  -7  -1   4   62.49    6.10
  -7  -1   4   63.89    5.00
  -7  -1   4   67.29    7.30
  -7  -1   4   59.29    4.60
  -7   1   4   61.89    6.90
  -7   1   4   48.30    6.50
   7   1  -4   59.69    4.00
  -7   1   4   58.09    5.40
  -7   1   4   58.39    5.30
  -6  -1   4   65.29    4.40
  -6  -1   4   59.29    4.40
  -6  -1   4   66.49    5.90
  -6  -1   4   48.30    6.10
  -6   1   4   60.99    6.40
  -6   1   4   60.49    6.60
  -6   1   4   49.10    4.70
   6   1  -4   64.79    3.40
  -6   1   4   58.39    4.50
  -6   1   4   62.89    3.60
  -6   1   4   64.99    3.60
   6   1  -4   63.69    3.80
  -5  -1   4  172.28    7.80
  -5  -1   4  159.98    9.20
  -5  -1   4  180.78    7.90
  -5  -1   4  184.18    8.70
   5   1  -4  174.48    6.90
  -5   1   4  164.18    8.00
  -5   1   4  185.88    7.60
  -5   1   4  163.28    9.30
  -5   1   4  162.78    8.00
   5   1  -4  169.68    7.30
  -4  -1   4   -1.90    1.10
  -4  -1   4   -0.60    0.70
  -4  -1   4    0.00    1.10
  -4  -1   4    0.10    0.80
  -4   1   4    0.20    0.90
   4   1  -4    0.30    0.50
  -4   1   4    1.30    1.00
  -4   1   4    0.80    1.00
   4   1  -4   -0.50    0.60
  -4   1   4    1.80    1.60
  -3  -1   4  508.25   17.90
  -3  -1   4  489.35   18.00
  -3  -1   4  501.85   17.80
  -3  -1   4  496.55   18.90
   3  -1  -4  519.55   18.30
  -3  -1   4  480.05   19.20
   3   1  -4  496.05   17.50
  -3   1   4  495.05   18.30
   3   1  -4  488.35   17.80
  -3   1   4  496.25   18.40
  -3   1   4  488.75   18.50
  -3   1   4  506.05   18.30
   3   1  -4  537.65   17.60
  -3   1   4  502.05   19.70
   2  -1  -4   60.09    2.90
  -2  -1   4   56.79    2.60
  -2  -1   4   58.09    2.60
   2  -1  -4   59.99    2.90
  -2  -1   4   53.39    2.40
  -2  -1   4   53.49    3.30
   2  -1  -4   63.09    3.10
  -2  -1   4   61.89    2.60
  -2  -1   4   57.59    2.40
   2   1  -4   58.99    2.50
  -2   1   4   60.39    3.00
  -2   1   4   56.09    3.00
  -2   1   4   57.49    3.00
  -2   1   4   53.69    2.90
   2   1  -4   58.69    2.60
   2   1  -4   57.79    2.30
   2   1  -4   60.09    2.40
  -2   1   4   59.89    3.40
   1  -1  -4    2.50    1.10
   1  -1  -4    1.30    0.70
  -1  -1   4    2.20    0.70
  -1  -1   4    1.90    0.60
  -1  -1   4    2.30    1.20
   1  -1  -4    1.40    0.70
   1  -1  -4    1.40    0.70
  -1  -1   4    2.00    0.70
  -1  -1   4    1.20    0.60
  -1  -1   4    2.60    1.10
  -1  -1   4    1.40    0.60
   1  -1  -4    1.40    0.70
  -1   1   4    2.10    1.00
   1   1  -4    1.70    0.40
  -1   1   4    2.00    0.80
   1   1  -4    2.10    0.60
  -1   1   4    2.70    1.40
  -1   1   4    2.30    0.70
  -1   1   4    1.50    0.80
  -1   1   4    2.00    0.80
  -1   1   4    2.00    0.80
   1   1  -4    1.60    0.40
   1   1  -4    1.70    0.60
  -1   1   4    1.80    0.80
  -1   1   4    2.80    0.80
   0  -1  -4   53.09    3.10
   0  -1   4   62.29    3.10
   0  -1  -4   57.39    3.10
   0  -1   4   58.19    2.40
   0  -1  -4   61.79    3.10
   0  -1   4   62.89    3.10
   0  -1  -4   53.19    3.50
   0  -1   4   57.39    3.20
   0  -1   4   51.89    2.90
   0  -1  -4   61.69    3.40
   0  -1   4   57.49    2.80
   0  -1   4   54.99    3.50
   0  -1   4   52.59    3.20
   0   1   4   61.39    3.20
   0   1  -4   55.09    2.40
   0   1   4   49.40    2.90
   0   1  -4   60.49    3.40
   0   1  -4   55.29    3.40
   0   1   4   55.79    3.10
   0   1  -4   57.49    3.20
   0   1   4   58.69    3.10
   0   1  -4   57.29    2.80
   0   1   4   55.29    3.50
   0   1   4   60.19    3.20
   0   1  -4   57.39    3.00
   0   1   4   59.29    3.40
   0   1  -4   57.09    3.00
  -1  -1  -4  417.86   15.60
   1  -1   4  388.26   15.60
  -1  -1  -4  410.86   15.80
   1  -1   4  402.36   14.90
  -1  -1  -4  397.76   15.60
  -1  -1  -4  408.86   15.90
  -1  -1  -4  415.76   15.60
   1  -1   4  411.16   15.70
  -1  -1  -4  442.66   16.10
   1  -1   4  378.46   15.40
   1  -1   4  431.46   15.60
  -1  -1  -4  402.06   15.20
   1   1   4  407.46   15.50
  -1   1  -4  405.86   15.70
   1   1   4  429.16   15.50
   1   1   4  408.06   15.70
   1   1   4  403.86   15.50
  -1   1  -4  408.06   15.50
  -1   1  -4  431.16   15.10
  -1   1  -4  413.56   15.60
  -1   1  -4  393.46   14.90
   1   1   4  391.36   15.40
   1   1   4  408.36   15.20
   1   1   4  412.26   15.60
  -1   1  -4  394.26   15.40
   2  -1   4   77.49    4.50
  -2  -1  -4   83.69    4.80
   2  -1   4   83.49    4.70
  -2  -1  -4   73.49    4.60
   2  -1   4   79.29    3.80
  -2  -1  -4   82.29    4.40
  -2  -1  -4   87.09    4.70
  -2  -1  -4   82.29    4.40
   2   1   4   74.59    4.50
  -2   1  -4   83.19    4.80
  -2   1  -4   82.59    4.30
   2   1   4   82.89    4.60
  -2   1  -4   82.59    4.60
  -2   1  -4   73.29    4.50
   2   1   4   74.99    4.30
  -3  -1  -4  454.45   17.60
   3  -1   4  467.25   16.40
   3  -1   4  429.26   18.20
   3  -1   4  453.85   17.80
  -3  -1  -4  469.35   18.10
  -3  -1  -4  422.16   18.00
  -3  -1  -4  440.86   18.10
  -3  -1  -4  445.36   18.10
   3   1   4  479.15   18.10
  -3   1  -4  445.56   18.00
  -3   1  -4  464.95   17.90
   3   1   4  463.35   17.30
  -3   1  -4  463.35   18.10
   3   1   4  456.95   18.20
  -3   1  -4  435.76   18.10
   4  -1   4    2.50    1.60
   4  -1   4    1.30    0.60
  -4  -1  -4    3.70    1.80
  -4  -1  -4    1.90    1.60
  -4  -1  -4    2.40    1.60
  -4  -1  -4    2.00    1.80
  -4  -1  -4   -0.50    1.10
  -4   1  -4    1.00    1.40
   4   1   4    0.80    1.70
  -4   1  -4    1.40    1.50
   4   1   4    2.30    1.30
  -4   1  -4    3.60    1.90
  -4   1  -4    1.40    1.60
   4   1   4    2.00    1.50
  -5  -1  -4  197.38   10.40
  -5  -1  -4  203.18    9.80
   5  -1   4  183.88    9.60
  -5  -1  -4  180.58    9.90
  -5  -1  -4  195.08   10.10
  -5   1  -4  209.08   10.30
   5   1   4  190.78    8.60
  -5   1  -4  192.38   10.30
  -5   1  -4  169.48    9.90
  -5   1  -4  181.98    9.90
   5   1   4  183.18   10.10
  -6  -1  -4  259.27   13.10
   6  -1   4  243.08   12.40
  -6  -1  -4  271.57   13.10
  -6  -1  -4  243.68   13.30
  -6  -1  -4  274.17   12.70
   6   1   4  249.78   10.90
   6   1   4  244.78   12.40
  -6   1  -4  267.97   13.00
  -6   1  -4  255.77   13.20
  -6   1  -4  236.88   12.70
  -6   1  -4  245.48   13.20
  -7  -1  -4    2.70    2.30
  -7  -1  -4    2.30    2.40
   7  -1   4    4.90    2.30
  -7  -1  -4   10.10    3.20
  -7  -1  -4    7.70    3.10
  -7  -1  -4    6.50    3.30
   7   1   4    7.10    2.60
  -7   1  -4    6.50    2.80
  -7   1  -4    5.20    3.10
  -7   1  -4    1.20    2.70
  -7   1  -4    4.40    2.50
  -8  -1  -4   65.69    7.20
  -8  -1  -4   68.79    7.90
  -8  -1  -4   55.59    7.80
  -8  -1  -4   71.59    7.70
  -8  -1  -4   66.89    8.60
   8   1   4   58.99    6.90
  -8   1  -4   68.49    8.00
  -8   1  -4   55.09    7.70
  -8   1  -4   78.29    8.30
  -8   1  -4   62.99    7.60
  -9  -1  -4   30.10    5.80
  -9  -1  -4   24.10    5.90
  -9  -1  -4   32.30    6.50
  -9  -1  -4   26.80    5.20
  -9  -1  -4   28.00    5.70
   9   1   4   23.20    4.50
  -9   1  -4   23.90    5.90
  -9   1  -4   25.20    5.30
  -9   1  -4   22.50    5.20
  -9   1  -4   15.30    4.80
 -10  -1  -4   -2.30    2.50
 -10  -1  -4    1.00    3.60
 -10  -1  -4    2.70    3.40
 -10  -1  -4    0.90    3.60
 -10  -1  -4    3.50    4.40
  10  -1   4   -1.30    2.30
 -10   1  -4    3.00    3.40
 -10   1  -4   -6.00    3.30
 -10   1  -4   -2.20    3.00
  10   1   4    2.10    2.70
 -10   1  -4    1.40    4.10
 -11  -1  -4   16.00    6.00
 -11  -1  -4   11.50    5.60
 -11  -1  -4   -1.30    4.30
 -11  -1  -4   12.90    4.80
 -11   1  -4   11.50    4.90
 -11   1  -4    0.60    4.80
 -11   1  -4   10.30    5.50
 -11   1  -4    5.20    4.20
 -11  -2   4   31.80    6.10
 -11  -2   4   59.89    6.90
 -11  -2   4   51.69    9.70
 -11  -2   4   42.70    9.50
 -11   2   4   46.00    8.80
 -11   2   4   48.70    6.80
 -11   2   4   29.20    7.80
 -11   2   4   38.90    6.80
 -10  -2   4    7.50    3.10
 -10  -2   4    9.60    5.20
 -10  -2   4   14.10    5.70
 -10  -2   4    7.90    3.50
 -10   2   4   10.70    3.80
 -10   2   4    8.90    3.50
 -10   2   4   11.50    5.10
 -10   2   4   12.30    5.60
  -9  -2   4    4.90    2.60
  -9  -2   4   13.80    4.90
  -9  -2   4   11.10    4.60
  -9  -2   4   15.20    3.90
  -9  -2   4   11.50    3.30
  -9   2   4    9.40    4.50
  -9   2   4    7.70    3.20
  -9   2   4   -2.10    3.00
  -9   2   4   12.30    3.30
  -8  -2   4   56.19    8.00
  -8  -2   4   43.70    5.40
  -8  -2   4   64.79    5.80
  -8  -2   4   64.79    6.60
  -8  -2   4   40.70    6.70
  -8   2   4   46.90    7.00
  -8   2   4   49.30    7.20
  -8   2   4   61.19    6.40
  -8   2   4   57.09    6.10
  -7  -2   4   76.29    8.50
  -7  -2   4   82.59    5.60
  -7  -2   4   85.29    6.10
  -7  -2   4   83.29    8.20
  -7  -2   4   84.29    6.10
  -7   2   4   81.39    8.30
   7   2  -4   74.59    4.80
  -7   2   4   70.39    5.60
  -7   2   4   89.89    8.80
  -7   2   4   89.49    6.40
  -6  -2   4  523.85   23.90
  -6  -2   4  535.45   20.90
  -6  -2   4  547.65   21.50
  -6  -2   4  545.25   21.30
  -6  -2   4  508.85   22.70
   6   2  -4  539.35   19.80
  -6   2   4  519.05   21.30
   6   2  -4  549.85   20.30
  -6   2   4  500.45   23.10
  -6   2   4  541.55   19.10
  -6   2   4  518.95   21.50
  -5  -2   4  215.68   11.90
  -5  -2   4  222.38   11.20
  -5  -2   4  224.98   10.00
  -5  -2   4  202.18    9.90
  -5  -2   4  234.58    9.90
   5   2  -4  223.58    9.30
  -5   2   4  228.98    8.90
  -5   2   4  220.68   10.20
  -5   2   4  223.68   10.30
  -5   2   4  230.78   11.80
  -4  -2   4   41.00    2.90
  -4  -2   4   41.90    4.20
  -4  -2   4   38.30    4.70
  -4  -2   4   41.80    3.00
  -4  -2   4   46.20    3.10
  -4  -2   4   37.70    3.00
  -4   2   4   40.70    2.70
  -4   2   4   41.70    2.70
  -4   2   4   38.90    3.50
  -4   2   4   43.70    3.30
  -4   2   4   43.90    3.90
  -4   2   4   41.90    3.40
   4   2  -4   43.00    2.70
  -4   2   4   38.80    4.50
  -3  -2   4  225.98    8.80
  -3  -2   4  218.98   10.50
  -3  -2   4  223.98    9.00
  -3  -2   4  220.88    9.60
  -3  -2   4  214.88    9.00
  -3  -2   4  219.88    9.10
  -3  -2   4  235.08    8.90
  -3   2   4  224.38    9.50
  -3   2   4  230.18    8.30
  -3   2   4  211.18    9.30
   3   2  -4  210.48    8.70
  -3   2   4  212.68    9.00
  -3   2   4  236.38    9.50
  -3   2   4  218.88    9.40
   3   2  -4  216.88    8.80
  -3   2   4  192.78   10.10
  -2  -2   4   23.90    2.90
  -2  -2   4   14.90    1.80
   2  -2  -4   21.50    2.20
  -2  -2   4   19.90    2.00
   2  -2  -4   22.40    2.40
  -2  -2   4   24.50    1.90
  -2  -2   4   21.30    2.10
  -2  -2   4   22.40    2.10
  -2  -2   4   21.70    2.00
  -2   2   4   21.40    2.40
   2   2  -4   20.90    1.40
  -2   2   4   22.60    2.40
  -2   2   4   18.70    2.20
  -2   2   4   19.50    2.20
   2   2  -4   19.80    1.90
  -2   2   4   20.30    2.30
  -2   2   4   28.50    2.70
   2   2  -4   22.10    2.00
   2   2  -4   20.10    1.80
  -2   2   4   18.60    2.20
  -1  -2   4  245.38    9.90
  -1  -2   4  241.58    9.80
   1  -2  -4  261.57   10.70
  -1  -2   4  256.87    9.80
  -1  -2   4  247.18   10.40
  -1  -2   4  253.57    9.80
   1  -2  -4  237.68   10.00
   1  -2  -4  257.47    9.10
   1  -2  -4  249.18    9.40
  -1  -2   4  244.58   10.60
  -1  -2   4  245.88    9.80
  -1  -2   4  259.87    9.50
  -1  -2   4  240.38    9.00
  -1  -2   4  232.08    9.80
  -1   2   4  243.78   10.10
   1   2  -4  237.78    9.70
  -1   2   4  230.28   10.00
  -1   2   4  235.78   10.00
  -1   2   4  246.08    9.00
   1   2  -4  242.98    9.70
  -1   2   4  259.07    9.50
  -1   2   4  238.58   10.10
  -1   2   4  269.37   10.20
   1   2  -4  246.08    9.60
  -1   2   4  238.38   10.10
  -1   2   4  238.88   10.10
   0  -2   4  185.78    8.40
   0  -2   4  203.38    8.70
   0  -2  -4  208.08    8.80
   0  -2  -4  202.98    8.00
   0  -2  -4  197.08    8.60
   0  -2   4  208.28    8.20
   0  -2  -4  200.28    8.60
   0  -2   4  192.38    8.90
   0  -2  -4  187.78    7.60
   0  -2  -4  191.48    8.90
   0  -2   4  208.98    8.50
   0  -2   4  195.58    8.40
   0   2  -4  193.78    8.40
   0   2   4  217.08    9.20
   0   2   4  199.98    8.00
   0   2   4  196.88    8.70
   0   2   4  198.18    8.50
   0   2   4  201.98    8.60
   0   2  -4  207.68    8.50
   0   2  -4  208.08    8.40
   0   2  -4  198.48    8.10
   0   2   4  194.18    8.50
   0   2   4  195.88    8.50
  -1  -2  -4 1799.12   62.79
   1  -2   4 1796.82   62.69
   1  -2   4 1759.92   63.19
  -1  -2  -4 1768.22   62.89
   1  -2   4 1741.23   62.49
  -1  -2  -4 1751.42   63.09
  -1  -2  -4 1768.62   62.79
   1  -2   4 1884.21   62.89
   1   2   4 1735.73   62.49
   1   2   4 1729.53   62.59
   1   2   4 1818.12   62.99
  -1   2  -4 1772.02   61.59
  -1   2  -4 1803.72   62.59
  -1   2  -4 1813.42   62.79
  -1   2  -4 1822.02   62.69
  -1   2  -4 1798.02   62.69
   1   2   4 1689.53   62.59
   1   2   4 1761.72   62.79
   2  -2   4  423.66   17.30
  -2  -2  -4  423.56   17.10
  -2  -2  -4  429.46   17.10
   2  -2   4  422.46   16.60
  -2  -2  -4  438.66   17.00
  -2  -2  -4  418.16   17.20
   2   2   4  405.36   16.90
   2   2   4  447.86   17.00
  -2   2  -4  416.56   16.30
  -2   2  -4  448.46   17.20
  -2   2  -4  404.86   16.90
  -2   2  -4  440.26   17.00
  -2   2  -4  425.76   17.00
   2   2   4  440.66   16.90
  -3  -2  -4  144.29    7.70
  -3  -2  -4  139.79    6.70
   3  -2   4  147.39    7.00
  -3  -2  -4  143.49    7.60
  -3  -2  -4  133.89    7.40
  -3   2  -4  136.09    7.00
   3   2   4  131.99    7.50
  -3   2  -4  143.39    7.70
   3   2   4  144.09    7.20
   3   2   4  148.99    7.30
  -3   2  -4  133.39    7.40
  -3   2  -4  146.19    7.60
   4  -2   4  122.79    7.70
  -4  -2  -4  110.79    7.30
  -4  -2  -4  128.49    7.50
  -4  -2  -4  106.09    6.90
  -4  -2  -4  121.99    7.50
   4  -2   4  125.39    4.80
   4  -2   4  131.39    4.80
  -4  -2  -4  123.49    6.50
   4  -2   4  124.99    6.70
  -4   2  -4  132.19    7.50
  -4   2  -4  114.99    7.40
   4   2   4  127.59    6.70
  -4   2  -4  122.39    7.30
   4   2   4  115.99    6.80
  -4   2  -4  141.89    7.50
  -5  -2  -4  124.09    8.40
  -5  -2  -4  137.19    7.60
   5  -2   4  149.99    7.90
  -5  -2  -4  144.69    8.40
  -5  -2  -4  127.39    8.30
  -5  -2  -4  143.39    8.80
  -5   2  -4  158.78    8.70
  -5   2  -4  123.19    8.40
   5   2   4  152.58    7.70
  -5   2  -4  159.38    8.80
   5   2   4  148.99    8.10
  -5   2  -4  139.49    8.50
  -6  -2  -4   40.60    5.30
  -6  -2  -4   42.40    5.30
  -6  -2  -4   39.10    4.50
  -6  -2  -4   42.90    5.90
   6  -2   4   37.80    4.60
  -6  -2  -4   46.20    6.00
  -6   2  -4   45.90    5.70
  -6   2  -4   46.10    5.50
   6   2   4   40.20    4.20
  -6   2  -4   31.40    5.10
   6   2   4   37.20    4.70
  -6   2  -4   38.80    5.20
  -7  -2  -4    8.20    2.70
   7  -2   4    4.30    2.20
  -7  -2  -4    9.80    3.20
  -7  -2  -4    8.50    3.40
  -7  -2  -4    3.30    2.50
  -7  -2  -4   10.90    3.80
  -7   2  -4    6.60    3.10
  -7   2  -4   11.50    3.50
   7   2   4    7.50    2.70
  -7   2  -4    8.90    3.60
  -7   2  -4   10.30    3.50
  -8  -2  -4   46.00    7.20
  -8  -2  -4   46.20    7.10
  -8  -2  -4   53.79    6.30
  -8  -2  -4   55.29    7.20
  -8  -2  -4   41.00    6.10
  -8   2  -4   43.40    6.40
  -8   2  -4   55.89    7.60
   8   2   4   52.69    6.20
  -8   2  -4   56.69    7.00
  -8   2  -4   60.39    7.70
  -9  -2  -4   32.60    6.00
  -9  -2  -4   19.20    5.80
  -9  -2  -4   29.10    5.70
  -9  -2  -4   21.80    5.80
  -9  -2  -4   29.10    5.50
   9   2   4   25.00    4.80
  -9   2  -4   14.60    4.70
  -9   2  -4   19.20    5.60
  -9   2  -4   27.90    6.30
  -9   2  -4   30.40    5.80
 -10  -2  -4    9.70    4.50
 -10  -2  -4   10.60    5.10
 -10  -2  -4    6.20    4.10
 -10  -2  -4    9.30    4.20
 -10   2  -4    6.90    4.10
 -10   2  -4   11.10    4.60
  10   2   4    2.50    3.00
 -10   2  -4   11.30    5.40
 -10   2  -4    0.30    4.20
 -11  -2  -4   16.80    5.70
 -11  -2  -4   17.20    7.10
 -11  -2  -4   17.60    6.40
 -11  -2  -4    3.10    4.50
 -11   2  -4   15.80    6.10
 -11   2  -4   17.50    5.70
 -11   2  -4    9.30    5.80
 -11   2  -4   20.30    6.20
 -11  -3   4    8.20    5.70
 -11  -3   4    6.10    3.70
 -11  -3   4    4.60    6.00
 -11  -3   4    2.50    3.70
 -11   3   4    7.80    4.30
 -11   3   4   10.00    5.60
 -11   3   4    4.20    4.80
 -11   3   4    6.00    3.80
 -10  -3   4    2.80    2.80
 -10  -3   4   -2.20    3.80
 -10  -3   4   -2.10    3.60
 -10  -3   4    0.00    2.20
 -10   3   4    0.80    3.00
 -10   3   4    4.70    4.50
 -10   3   4    3.50    4.50
 -10   3   4   -5.70    2.10
  -9  -3   4    3.30    2.50
  -9  -3   4   -1.40    3.30
  -9  -3   4    9.70    4.50
  -9  -3   4    1.00    2.50
  -9   3   4   -1.00    3.10
  -9   3   4   -0.90    2.50
  -9   3   4   -0.70    2.40
  -9   3   4    1.50    3.70
  -8  -3   4    0.60    2.00
  -8  -3   4    2.40    3.30
  -8  -3   4    0.30    1.80
  -8  -3   4    3.00    3.10
  -8   3   4    2.90    2.70
  -8   3   4   -1.30    3.00
  -8   3   4    2.30    2.30
  -8   3   4    0.60    2.80
  -7  -3   4    0.20    1.60
  -7  -3   4    2.10    2.70
  -7  -3   4    2.40    1.80
  -7  -3   4   -1.10    2.50
  -7  -3   4    2.10    1.70
  -7   3   4    2.10    2.00
  -7   3   4   -1.60    2.40
  -7   3   4    1.90    2.00
   7   3  -4    2.80    1.60
  -7   3   4    0.80    2.70
  -6  -3   4    8.40    3.20
  -6  -3   4    5.80    2.20
  -6  -3   4    9.20    2.10
  -6  -3   4    5.90    2.90
  -6  -3   4    4.70    1.90
  -6   3   4    7.10    2.50
   6   3  -4   12.40    2.20
  -6   3   4    9.40    2.70
   6   3  -4   11.30    2.30
  -6   3   4    9.30    3.40
  -5  -3   4  300.77   13.40
  -5  -3   4  300.77   15.70
  -5  -3   4  310.17   13.70
  -5  -3   4  311.07   14.50
  -5  -3   4  316.97   12.50
  -5   3   4  320.17   13.90
   5   3  -4  314.57   13.00
   5   3  -4  317.17   12.70
   5   3  -4  298.07   12.90
  -5   3   4  303.87   13.90
  -5   3   4  326.87   14.30
  -5   3   4  293.77   15.10
  -5   3   4  330.17   12.30
  -5   3   4  333.87   12.20
  -4  -3   4  151.08    7.40
  -4  -3   4  135.69    7.60
  -4  -3   4  152.48    9.00
  -4  -3   4  151.68    6.20
  -4  -3   4  141.79    7.40
  -4  -3   4  143.39    7.20
  -4   3   4  138.49    7.50
  -4   3   4  143.69    7.80
  -4   3   4  125.79    7.40
  -4   3   4  145.39    6.70
   4   3  -4  141.39    6.80
   4   3  -4  139.39    6.90
  -4   3   4  158.18    5.60
  -4   3   4  140.69    8.40
   4   3  -4  145.49    6.80
  -3  -3   4  367.76   13.30
  -3  -3   4  355.16   14.80
  -3  -3   4  391.46   14.90
  -3  -3   4  373.26   13.40
  -3  -3   4  388.86   15.00
  -3  -3   4  388.76   15.00
   3  -3  -4  362.26   15.10
  -3  -3   4  355.46   16.20
  -3  -3   4  360.56   14.80
   3   3  -4  365.96   14.40
  -3   3   4  390.06   15.60
   3   3  -4  358.06   14.50
   3   3  -4  356.96   14.60
  -3   3   4  375.66   15.30
  -3   3   4  369.36   15.20
  -3   3   4  362.16   14.60
  -3   3   4  372.36   15.50
  -3   3   4  362.86   16.00
  -2  -3   4   89.79    5.90
  -2  -3   4   94.59    5.10
   2  -3  -4   89.09    6.10
   2  -3  -4   92.99    5.00
  -2  -3   4   99.29    5.30
  -2  -3   4   98.09    5.30
   2  -3  -4   94.19    5.30
  -2  -3   4   95.79    4.70
  -2  -3   4   95.79    3.80
  -2  -3   4   86.09    5.10
  -2  -3   4  104.69    6.20
  -2   3   4   91.59    5.50
  -2   3   4   84.29    5.30
   2   3  -4   92.29    4.70
   2   3  -4  102.39    4.70
   2   3  -4   94.29    5.00
   2   3  -4   90.39    4.90
  -2   3   4   95.29    5.40
  -2   3   4   96.59    5.80
  -2   3   4   95.89    5.30
  -2   3   4   98.69    5.60
  -1  -3   4   89.89    4.00
  -1  -3   4   93.89    5.70
  -1  -3   4   84.19    4.90
   1  -3  -4   96.09    3.90
  -1  -3   4   82.79    4.90
   1  -3  -4   77.69    5.00
  -1  -3   4   94.69    5.10
   1  -3  -4   90.89    5.20
   1  -3  -4   82.89    4.50
   1  -3  -4   84.59    5.70
  -1  -3   4   86.09    4.00
  -1  -3   4   75.99    5.30
   1   3  -4   93.79    4.10
   1   3  -4   87.49    4.80
  -1   3   4   91.09    5.10
  -1   3   4   80.29    5.10
  -1   3   4   91.99    4.60
  -1   3   4   83.59    5.20
   1   3  -4   95.99    4.90
   1   3  -4   92.79    5.00
  -1   3   4   94.79    5.30
  -1   3   4   85.59    5.10
   1   3  -4   95.49    3.90
  -1   3   4   82.49    5.00
   0  -3  -4   70.19    4.50
   0  -3  -4   65.99    3.70
   0  -3   4   61.09    4.50
   0  -3  -4   71.49    4.10
   0  -3   4   58.39    4.70
   0  -3  -4   60.39    4.60
   0  -3  -4   72.19    4.50
   0  -3   4   66.29    4.30
   0   3  -4   69.59    4.20
   0   3   4   65.69    4.40
   0   3   4   59.59    4.30
   0   3   4   63.29    4.40
   0   3   4   68.49    3.60
   0   3  -4   68.69    3.00
   0   3   4   69.89    4.40
   0   3  -4   63.79    4.10
   0   3   4   63.89    4.50
   0   3  -4   62.49    4.20
   0   3   4   60.09    4.20
   0   3  -4   66.39    3.70
   1  -3   4   96.29    5.50
   1  -3   4   93.59    5.70
  -1  -3  -4   93.09    4.90
  -1  -3  -4   88.99    5.60
   1  -3   4   95.59    6.00
  -1  -3  -4   90.39    5.50
  -1  -3  -4   90.59    5.80
  -1  -3  -4   84.69    5.60
   1  -3   4  101.79    5.40
   1   3   4   87.19    5.60
   1   3   4   87.19    5.30
  -1   3  -4   93.39    5.50
   1   3   4  102.79    5.60
  -1   3  -4   89.19    5.30
  -1   3  -4   98.49    5.20
   1   3   4   89.89    5.40
  -1   3  -4   97.29    5.60
  -2  -3  -4    8.40    2.10
  -2  -3  -4    6.10    2.30
  -2  -3  -4   10.10    2.50
   2  -3   4    9.90    2.40
   2  -3   4    9.20    2.10
  -2  -3  -4    7.30    2.10
   2  -3   4    5.40    2.30
   2   3   4    4.70    2.10
   2   3   4   10.20    2.10
  -2   3  -4    8.80    2.20
   2   3   4   11.60    2.40
  -2   3  -4    8.30    2.10
  -2   3  -4    9.10    2.20
  -2   3  -4    7.80    2.10
   2   3   4    6.10    1.80
  -3  -3  -4  137.79    8.00
   3  -3   4  160.88    7.40
  -3  -3  -4  132.69    7.90
  -3  -3  -4  133.69    7.80
   3  -3   4  134.79    8.20
  -3  -3  -4  142.59    8.10
   3   3   4  150.18    7.90
  -3   3  -4  148.19    8.10
   3   3   4  154.98    7.80
  -3   3  -4  145.99    7.90
  -3   3  -4  142.19    8.00
  -3   3  -4  137.99    7.90
  -3   3  -4  141.09    7.30
   3   3   4  144.79    7.70
   4  -3   4   55.89    2.80
   4  -3   4   52.89    5.80
  -4  -3  -4   44.60    4.90
  -4  -3  -4   39.10    4.90
  -4  -3  -4   47.90    5.40
   4  -3   4   50.09    4.40
  -4  -3  -4   44.40    3.60
  -4  -3  -4   49.20    5.50
  -4   3  -4   47.50    4.70
  -4   3  -4   52.29    5.30
   4   3   4   53.49    5.10
  -4   3  -4   37.00    4.80
   4   3   4   53.99    5.20
  -4   3  -4   49.40    5.20
   5  -3   4   98.09    6.00
  -5  -3  -4   91.39    6.70
   5  -3   4   98.79    7.40
  -5  -3  -4  100.59    7.40
  -5  -3  -4  100.59    5.90
  -5  -3  -4  102.39    7.30
  -5  -3  -4   92.59    7.10
   5   3   4   94.29    6.40
  -5   3  -4  104.79    7.20
  -5   3  -4   79.09    7.40
   5   3   4  106.29    6.60
  -5   3  -4   83.09    6.50
  -5   3  -4   79.89    7.70
   5   3   4   94.19    6.20
  -6  -3  -4    2.10    2.90
   6  -3   4    3.70    2.10
  -6  -3  -4    5.10    2.10
  -6  -3  -4    4.10    2.50
  -6  -3  -4    3.60    2.40
  -6  -3  -4    1.50    2.50
  -6   3  -4    0.90    2.10
   6   3   4   -0.40    1.60
  -6   3  -4    1.90    2.40
  -6   3  -4    0.30    2.10
  -6   3  -4    3.80    2.80
   6   3   4    3.00    1.90
  -7  -3  -4   -0.30    1.80
   7  -3   4    1.60    2.00
  -7  -3  -4    0.70    2.60
  -7  -3  -4    0.70    2.60
  -7  -3  -4    2.00    3.20
  -7  -3  -4    1.10    2.20
  -7   3  -4    5.20    2.80
   7   3   4   -0.60    2.00
  -7   3  -4   -3.40    1.80
  -7   3  -4    0.90    2.70
  -7   3  -4    3.70    2.80
  -8  -3  -4    4.80    3.40
  -8  -3  -4    8.60    4.40
  -8  -3  -4    4.40    2.80
  -8  -3  -4    5.60    3.30
  -8  -3  -4   16.80    4.90
  -8   3  -4   10.60    3.60
  -8   3  -4   12.70    4.30
  -8   3  -4    4.40    3.20
  -8   3  -4    6.70    3.90
   8   3   4   11.50    3.30
  -9  -3  -4   24.00    6.00
  -9  -3  -4   15.80    4.90
  -9  -3  -4   20.80    6.10
  -9  -3  -4   18.20    4.90
  -9   3  -4   22.00    6.00
   9   3   4   21.00    4.50
  -9   3  -4   20.20    5.80
  -9   3  -4   20.60    5.40
  -9   3  -4   17.80    5.00
 -10  -3  -4   -0.80    3.50
 -10  -3  -4   -0.70    3.00
 -10  -3  -4   -2.30    4.00
 -10  -3  -4    0.10    4.40
 -10   3  -4   -1.30    3.30
  10   3   4    1.00    2.90
 -10   3  -4    4.00    4.30
 -10   3  -4    8.90    4.90
 -10   3  -4    1.00    3.30
 -11  -3  -4   -6.10    5.30
 -11  -3  -4    3.70    5.00
 -11  -3  -4    6.70    4.70
 -11  -3  -4    3.60    4.40
 -11   3  -4   -1.80    3.30
 -11   3  -4   -2.10    4.40
 -11   3  -4    0.30    4.70
 -11   3  -4   -0.40    3.50
 -11  -4   4   13.30    5.00
 -11  -4   4   25.20    5.30
 -11  -4   4    9.20    5.90
 -11  -4   4   23.30    8.20
 -11   4   4   21.90    5.60
 -11   4   4   19.80    6.90
 -11   4   4   10.90    4.40
 -11   4   4   18.90    6.90
 -10  -4   4   12.90    6.10
 -10  -4   4   11.40    5.90
 -10  -4   4   14.50    4.10
 -10  -4   4   15.80    4.30
 -10   4   4   15.60    4.50
 -10   4   4   25.40    7.00
 -10   4   4   18.50    5.50
 -10   4   4    5.00    5.40
  -9  -4   4    0.60    4.20
  -9  -4   4   10.80    4.90
  -9  -4   4   10.80    3.70
  -9  -4   4   12.90    3.70
  -9   4   4    1.20    4.30
  -9   4   4    7.50    4.30
  -9   4   4    5.00    3.40
  -9   4   4    5.80    3.20
  -8  -4   4   34.00    5.20
  -8  -4   4   29.80    6.60
  -8  -4   4   35.80    5.00
  -8  -4   4   40.10    6.50
  -8   4   4   38.40    5.90
  -8   4   4   31.90    6.30
  -8   4   4   37.60    5.70
  -8   4   4   32.00    6.70
  -7  -4   4   36.50    5.00
  -7  -4   4   35.90    6.60
  -7  -4   4   33.80    4.50
  -7  -4   4   41.00    6.10
  -7   4   4   34.10    5.00
   7   4  -4   35.20    4.20
  -7   4   4   44.40    5.80
   7   4  -4   37.00    4.20
  -7   4   4   37.70    6.40
  -6  -4   4   45.90    4.90
  -6  -4   4   36.70    4.60
  -6  -4   4   37.70    5.40
  -6  -4   4   43.10    6.50
   6   4  -4   50.09    4.60
  -6   4   4   36.40    5.70
   6   4  -4   39.00    4.30
  -6   4   4   52.49    5.80
  -6   4   4   41.50    5.20
  -6   4   4   54.69    5.80
  -5  -4   4   10.00    3.50
  -5  -4   4   11.30    1.10
  -5  -4   4    8.20    2.60
  -5  -4   4   12.60    2.70
  -5  -4   4   14.00    2.90
  -5  -4   4    8.50    2.40
  -5   4   4   19.00    3.50
   5   4  -4   13.20    2.40
  -5   4   4   14.90    2.20
  -5   4   4   12.60    3.60
  -5   4   4   15.50    3.30
  -5   4   4   14.20    3.60
   5   4  -4    9.20    2.30
   5   4  -4    9.50    2.30
  -5   4   4    8.10    2.60
  -4  -4   4  222.08   12.10
  -4  -4   4  206.68   11.70
   4  -4  -4  208.68   10.60
  -4  -4   4  227.48   10.50
  -4  -4   4  199.78   10.10
  -4  -4   4  204.18   10.40
  -4  -4   4  208.98   10.40
  -4   4   4  226.98    9.70
  -4   4   4  211.08   11.60
   4   4  -4  201.88    9.70
  -4   4   4  202.38   10.60
   4   4  -4  208.78    9.70
  -4   4   4  224.78   10.90
   4   4  -4  225.18   10.10
  -4   4   4  214.38   11.10
  -4   4   4  227.88   11.20
  -3  -4   4  131.79    8.80
  -3  -4   4  151.78    7.90
  -3  -4   4  139.79    7.30
  -3  -4   4  141.49    8.60
  -3  -4   4  152.58    7.90
  -3  -4   4  137.59    7.60
   3  -4  -4  149.99    7.70
  -3   4   4  129.59    7.80
  -3   4   4  141.19    7.40
   3   4  -4  141.59    7.30
   3   4  -4  148.79    7.60
  -3   4   4  167.98    8.90
   3   4  -4  153.78    7.50
  -3   4   4  146.69    8.20
  -3   4   4  162.98    8.50
  -3   4   4  140.19    8.00
  -2  -4   4   65.69    4.70
  -2  -4   4   46.50    5.40
  -2  -4   4   61.89    4.00
   2  -4  -4   63.29    4.30
  -2  -4   4   62.39    4.60
  -2  -4   4   57.79    4.50
   2  -4  -4   63.89    4.80
   2  -4  -4   54.09    5.70
  -2  -4   4   57.29    5.70
   2   4  -4   63.49    4.40
  -2   4   4   74.09    4.80
  -2   4   4   66.99    4.90
   2   4  -4   59.79    4.30
   2   4  -4   68.39    4.20
  -2   4   4   53.69    5.10
  -2   4   4   60.29    4.80
  -2   4   4   59.19    5.30
  -2   4   4   61.99    4.90
   1  -4  -4  184.88    9.80
  -1  -4   4  166.38    9.30
  -1  -4   4  174.68    7.10
  -1  -4   4  163.38    9.30
   1  -4  -4  183.88    7.20
   1  -4  -4  178.48    8.90
  -1  -4   4  183.18    9.00
   1  -4  -4  194.18    9.10
   1  -4  -4  180.08    8.20
  -1  -4   4  176.08    7.40
  -1  -4   4  163.08    8.60
  -1  -4   4  189.08    8.90
  -1   4   4  175.48    8.60
  -1   4   4  153.58    8.60
  -1   4   4  182.78    9.20
   1   4  -4  168.48    8.60
  -1   4   4  177.38    9.00
   1   4  -4  169.58    7.10
   1   4  -4  176.88    8.60
   1   4  -4  169.18    7.10
  -1   4   4  172.28    8.80
  -1   4   4  170.18    8.80
  -1   4   4  179.58    9.10
   0  -4   4  160.78    8.30
   0  -4  -4  160.38    7.80
   0  -4   4  149.29    8.30
   0  -4   4  162.48    9.10
   0  -4  -4  171.68    9.20
   0  -4   4  146.09    8.60
   0  -4  -4  165.38    8.60
   0  -4  -4  163.18    8.60
   0  -4   4  177.78    8.70
   0   4  -4  160.38    8.20
   0   4   4  148.69    8.40
   0   4   4  175.98    8.70
   0   4   4  162.38    8.60
   0   4  -4  166.98    8.40
   0   4  -4  176.48    6.90
   0   4  -4  178.38    8.50
   0   4   4  139.99    8.20
   0   4   4  158.68    8.40
   0   4  -4  160.08    7.30
   1  -4   4  168.68    8.10
   1  -4   4  163.48    8.90
  -1  -4  -4  169.18    8.70
  -1  -4  -4  164.78    8.80
  -1  -4  -4  150.78    8.70
  -1  -4  -4  169.78    8.10
   1  -4   4  173.48    9.30
  -1  -4  -4  175.18    9.40
   1   4   4  168.88    8.70
  -1   4  -4  169.58    8.60
   1   4   4  165.88    8.70
  -1   4  -4  165.98    8.60
   1   4   4  164.28    8.70
  -1   4  -4  148.49    8.40
   1   4   4  148.19    8.60
   1   4   4  161.28    8.60
  -1   4  -4  165.58    8.00
   2  -4   4  756.72   30.20
  -2  -4  -4  736.73   29.90
  -2  -4  -4  772.02   30.30
  -2  -4  -4  778.12   30.30
  -2  -4  -4  793.62   30.70
  -2  -4  -4  764.42   29.30
   2  -4   4  766.12   30.60
   2  -4   4  795.22   29.20
  -2   4  -4  784.92   29.70
  -2   4  -4  767.82   30.00
   2   4   4  777.12   29.90
   2   4   4  794.82   30.40
   2   4   4  762.72   29.80
   2   4   4  788.92   29.90
   2   4   4  754.12   29.70
  -2   4  -4  744.93   30.00
  -2   4  -4  770.22   30.00
  -3  -4  -4  113.69    7.60
  -3  -4  -4  118.89    7.90
   3  -4   4  115.89    7.70
  -3  -4  -4  119.59    7.40
  -3  -4  -4  106.79    7.30
   3  -4   4  109.89    6.30
  -3   4  -4  113.79    7.30
   3   4   4  108.09    6.90
  -3   4  -4  111.19    7.20
  -3   4  -4  121.09    7.50
   3   4   4  111.99    7.00
   3   4   4  108.69    7.30
  -3   4  -4  120.59    7.40
   3   4   4  120.89    7.20
  -4  -4  -4   27.20    4.60
   4  -4   4   41.70    4.10
  -4  -4  -4   35.40    5.00
   4  -4   4   31.50    4.90
  -4  -4  -4   35.30    4.60
  -4  -4  -4   33.70    4.90
  -4   4  -4   33.30    4.20
  -4   4  -4   31.10    4.60
  -4   4  -4   33.80    4.70
  -4   4  -4   47.20    5.70
   4   4   4   35.90    4.90
  -4   4  -4   32.50    4.60
   4   4   4   47.60    5.10
   4   4   4   39.70    4.70
   4   4   4   42.20    4.70
   5  -4   4    6.50    2.20
  -5  -4  -4    5.30    2.60
  -5  -4  -4    8.30    3.00
   5  -4   4    6.10    3.20
  -5  -4  -4    3.00    2.70
  -5  -4  -4    4.60    3.00
   5   4   4   11.40    3.10
   5   4   4    9.50    2.80
  -5   4  -4   10.40    3.10
  -5   4  -4    7.20    2.80
   5   4   4   14.00    3.40
  -5   4  -4    3.60    2.80
  -5   4  -4    4.10    2.40
   6  -4   4   33.30    5.60
  -6  -4  -4   36.20    5.70
  -6  -4  -4   34.60    5.90
   6  -4   4   38.50    4.20
  -6  -4  -4   46.10    4.40
  -6  -4  -4   35.20    5.20
  -6  -4  -4   33.50    5.60
  -6   4  -4   42.30    5.80
   6   4   4   31.60    4.80
  -6   4  -4   33.50    5.20
   6   4   4   34.80    4.80
   6   4   4   40.30    5.40
  -6   4  -4   30.50    5.40
  -6   4  -4   37.90    5.60
   7  -4   4   10.90    2.70
  -7  -4  -4    7.70    3.30
  -7  -4  -4    5.30    3.70
  -7  -4  -4   15.20    3.80
  -7  -4  -4   13.20    4.30
  -7   4  -4   14.00    4.00
  -7   4  -4    3.50    3.40
  -7   4  -4    6.50    3.40
   7   4   4   16.90    3.80
  -7   4  -4    8.80    3.90
   7   4   4   15.30    3.60
  -8  -4  -4   30.40    5.60
  -8  -4  -4   17.80    5.40
  -8  -4  -4   38.50    6.50
  -8  -4  -4   18.20    5.70
  -8   4  -4   31.90    6.20
   8   4   4   34.10    5.50
  -8   4  -4   22.90    5.60
  -8   4  -4   33.90    5.90
  -8   4  -4   27.40    5.60
  -9  -4  -4   28.70    6.40
  -9  -4  -4   33.70    7.50
  -9  -4  -4   25.80    6.60
  -9  -4  -4   22.10    5.50
  -9   4  -4   34.90    6.80
   9   4   4   40.30    6.00
  -9   4  -4   30.50    6.10
  -9   4  -4   15.80    5.50
  -9   4  -4   27.80    6.40
 -10  -4  -4   40.90    8.30
 -10  -4  -4   28.80    6.50
 -10  -4  -4   31.50    7.80
 -10  -4  -4   31.50    6.80
 -10   4  -4   30.70    6.80
 -10   4  -4   23.40    7.00
 -10   4  -4   21.10    6.70
 -10   4  -4   13.80    5.70
 -11  -4  -4   -2.50    5.00
 -11  -4  -4   -1.20    3.70
 -11  -4  -4    7.30    4.90
 -11  -4  -4    6.10    6.30
 -11   4  -4    5.00    5.50
 -11   4  -4   -1.60    4.00
 -11   4  -4    9.40    5.00
 -11   4  -4    2.80    5.00
 -10  -5   4    5.90    5.70
 -10  -5   4    1.10    5.00
 -10  -5   4    1.60    3.10
 -10  -5   4    2.50    3.30
 -10   5   4   10.80    5.60
 -10   5   4    3.30    4.30
 -10   5   4    2.90    3.60
 -10   5   4    7.40    5.20
  -9  -5   4   -6.10    3.70
  -9  -5   4   -2.20    4.20
  -9  -5   4   -1.40    2.60
  -9  -5   4    3.40    3.00
  -9   5   4    2.30    3.40
  -9   5   4    6.60    5.00
  -9   5   4    0.30    3.30
  -9   5   4   -1.80    3.50
  -8  -5   4   -2.40    3.20
  -8  -5   4   -3.30    2.00
  -8  -5   4    6.00    2.90
  -8  -5   4    1.00    3.70
  -8   5   4    0.30    2.70
  -8   5   4   -2.60    3.30
  -8   5   4   -1.80    2.70
  -8   5   4    3.60    3.00
  -7  -5   4    1.60    3.20
  -7  -5   4    3.40    3.80
  -7  -5   4   -0.50    2.20
  -7  -5   4    3.30    2.50
  -7   5   4    1.30    3.70
  -7   5   4    2.00    2.70
   7   5  -4    0.10    1.90
  -7   5   4   -2.20    2.40
   7   5  -4    1.10    1.90
  -6  -5   4    6.90    3.10
  -6  -5   4   11.70    3.00
  -6  -5   4    1.80    3.30
  -6  -5   4    9.30    2.90
  -6   5   4    9.90    3.30
   6   5  -4   13.20    2.80
  -6   5   4    5.40    3.10
   6   5  -4   10.70    2.80
  -6   5   4    6.20    3.10
  -6   5   4   10.80    4.00
  -5  -5   4   29.10    4.40
  -5  -5   4   24.60    4.20
   5  -5  -4   25.20    4.30
  -5  -5   4   20.70    4.90
  -5  -5   4   28.60    5.30
  -5  -5   4   20.40    3.90
   5   5  -4   25.30    3.50
  -5   5   4   27.20    4.60
  -5   5   4   25.30    4.50
  -5   5   4   29.00    3.50
  -5   5   4   25.00    4.50
   5   5  -4   27.60    3.90
   5   5  -4   31.30    4.20
  -5   5   4   19.10    4.30
  -4  -5   4    2.40    2.70
  -4  -5   4    0.50    2.60
   4  -5  -4   -2.30    1.60
  -4  -5   4    1.90    2.00
  -4  -5   4    1.00    1.70
  -4  -5   4    0.90    2.00
  -4  -5   4   -0.50    1.80
   4   5  -4   -1.40    1.40
  -4   5   4    1.20    2.10
  -4   5   4   -0.50    1.80
   4   5  -4    1.60    1.70
  -4   5   4   -4.20    1.80
   4   5  -4    1.20    1.60
  -4   5   4   -3.10    1.40
  -4   5   4    1.40    2.20
  -3  -5   4   15.80    4.10
  -3  -5   4   25.20    3.90
   3  -5  -4   28.30    3.80
  -3  -5   4   22.80    3.70
  -3  -5   4   20.00    3.20
  -3  -5   4   18.10    4.00
  -3  -5   4   29.60    4.20
   3   5  -4   20.50    3.30
   3   5  -4   20.40    3.20
   3   5  -4   29.10    3.50
  -3   5   4   24.60    4.10
  -3   5   4   24.00    3.90
  -3   5   4   20.40    3.60
  -3   5   4   25.50    4.20
   3   5  -4   33.30    4.00
  -3   5   4   21.00    3.90
  -3   5   4   30.20    3.80
   2  -5  -4   13.70    1.20
   2  -5  -4    8.70    3.20
  -2  -5   4   12.40    2.30
  -2  -5   4    7.50    2.70
  -2  -5   4   12.50    3.30
  -2  -5   4    9.50    3.20
   2  -5  -4   12.00    2.80
  -2  -5   4   12.00    2.80
  -2  -5   4   16.00    3.00
   2  -5  -4   15.40    1.30
   2  -5  -4   11.60    2.70
   2   5  -4    9.20    2.40
  -2   5   4   11.20    2.70
  -2   5   4   12.50    3.10
  -2   5   4    9.50    2.60
   2   5  -4   14.70    2.60
  -2   5   4   12.90    3.00
   2   5  -4   11.00    2.50
  -2   5   4   14.60    2.90
   1  -5  -4    6.20    2.90
  -1  -5   4    2.60    1.90
  -1  -5   4   -0.50    1.50
  -1  -5   4    4.20    2.60
   1  -5  -4    0.20    1.60
  -1  -5   4    2.70    2.40
   1  -5  -4    5.80    2.00
   1  -5  -4    3.30    2.00
  -1  -5   4    2.50    1.00
  -1  -5   4    4.20    1.90
  -1   5   4    4.70    2.20
  -1   5   4    3.20    1.60
  -1   5   4    0.30    1.80
   1   5  -4    2.10    1.40
   1   5  -4    1.10    0.90
  -1   5   4   -0.70    1.70
   1   5  -4    0.90    1.60
  -1   5   4    2.80    1.90
   1   5  -4    2.70    1.80
  -1   5   4    1.50    1.90
   0  -5   4   64.99    6.10
   0  -5  -4   64.99    6.30
   0  -5   4   61.69    6.00
   0  -5  -4   58.89    5.90
   0  -5  -4   70.89    5.10
   0  -5  -4   61.59    6.50
   0  -5   4   60.19    6.50
   0  -5   4   72.69    6.90
   0   5   4   55.89    5.80
   0   5   4   52.29    5.50
   0   5   4   60.09    5.90
   0   5   4   61.69    4.30
   0   5   4   67.29    6.20
   0   5  -4   61.79    5.00
   0   5  -4   64.39    5.80
   0   5  -4   57.89    5.70
   0   5   4   73.79    5.60
   0   5  -4   65.39    4.10
  -1  -5  -4    8.70    3.20
  -1  -5  -4    7.80    2.70
   1  -5   4    7.60    2.90
  -1  -5  -4    4.50    2.00
   1  -5   4    8.40    3.10
  -1  -5  -4    0.50    1.70
  -1  -5  -4    5.30    2.30
   1  -5   4    7.10    2.10
   1   5   4    8.40    2.70
   1   5   4    7.30    2.40
  -1   5  -4    8.00    2.60
  -1   5  -4    4.80    2.10
   1   5   4    2.60    2.30
   1   5   4    8.00    2.60
  -1   5  -4    8.40    2.30
   1   5   4    9.60    2.60
  -1   5  -4   11.20    2.80
  -2  -5  -4   -1.50    1.50
  -2  -5  -4    2.80    2.30
   2  -5   4   -1.80    1.40
   2  -5   4   -1.60    2.00
  -2  -5  -4    0.30    1.90
  -2  -5  -4   -3.30    2.00
   2  -5   4   -0.70    2.20
  -2  -5  -4   -0.90    1.50
   2   5   4    0.70    1.60
  -2   5  -4   -1.50    1.60
  -2   5  -4    1.10    1.80
  -2   5  -4   -2.50    1.50
   2   5   4   -1.70    1.50
   2   5   4    0.10    1.70
   2   5   4   -2.40    1.80
   2   5   4    0.40    1.80
  -2   5  -4   -0.80    1.60
  -3  -5  -4   26.10    4.90
  -3  -5  -4   28.10    4.40
  -3  -5  -4   25.40    4.60
  -3  -5  -4   31.80    4.50
   3  -5   4   32.20    5.20
  -3  -5  -4   28.00    4.50
   3  -5   4   29.40    3.70
  -3   5  -4   33.00    4.80
  -3   5  -4   27.30    4.30
   3   5   4   30.40    4.80
   3   5   4   27.30    4.20
   3   5   4   27.30    4.30
  -3   5  -4   25.60    4.10
   3   5   4   28.50    4.00
   3   5   4   22.70    4.00
  -3   5  -4   33.20    4.80
  -4  -5  -4    5.00    3.30
  -4  -5  -4    3.30    2.40
  -4  -5  -4    5.00    3.20
   4  -5   4    4.80    3.00
   4  -5   4    2.70    1.90
  -4  -5  -4    0.60    2.10
  -4   5  -4    2.40    2.20
  -4   5  -4    4.20    2.60
  -4   5  -4    8.00    2.60
   4   5   4    4.50    2.40
   4   5   4    0.60    2.00
  -4   5  -4    6.10    2.80
   4   5   4    0.40    2.30
  -4   5  -4    5.40    2.70
   4   5   4    4.90    2.40
  -5  -5  -4    2.50    2.50
   5  -5   4    1.20    2.50
  -5  -5  -4    1.50    2.30
   5  -5   4    3.30    1.70
  -5  -5  -4    3.60    3.00
  -5  -5  -4    0.80    2.60
  -5   5  -4    1.50    2.40
   5   5   4   -0.90    2.20
  -5   5  -4    3.60    2.70
   5   5   4    0.00    2.00
   5   5   4    2.00    2.20
  -5   5  -4    3.20    2.50
  -5   5  -4   -0.10    2.10
  -5   5  -4   -1.30    2.30
  -6  -5  -4   50.59    6.90
  -6  -5  -4   41.30    6.80
   6  -5   4   34.70    6.00
  -6  -5  -4   54.09    7.10
  -6  -5  -4   42.20    6.10
   6  -5   4   37.30    4.20
   6   5   4   43.70    5.70
  -6   5  -4   45.80    6.50
   6   5   4   45.20    6.20
  -6   5  -4   32.90    5.80
  -6   5  -4   50.79    6.40
  -6   5  -4   39.50    6.10
   6   5   4   38.40    5.50
  -7  -5  -4    3.70    3.30
  -7  -5  -4    6.10    3.90
  -7  -5  -4    3.00    3.30
  -7  -5  -4    1.90    2.80
  -7   5  -4    3.10    2.90
   7   5   4    0.00    2.60
  -7   5  -4    6.30    3.30
  -7   5  -4   -0.20    2.10
  -7   5  -4    5.50    3.50
  -8  -5  -4    0.40    2.70
  -8  -5  -4   -0.30    3.20
  -8  -5  -4   -1.70    3.20
  -8  -5  -4   -6.60    2.80
  -8   5  -4   -0.60    3.10
   8   5   4   -1.80    2.60
  -8   5  -4    3.90    3.50
  -8   5  -4   -3.70    3.20
  -8   5  -4   -2.70    2.40
  -9  -5  -4    2.70    4.80
  -9  -5  -4    2.20    4.20
  -9  -5  -4    5.30    4.00
  -9  -5  -4    2.10    3.70
  -9   5  -4    5.10    4.70
  -9   5  -4   -2.60    3.60
  -9   5  -4    3.70    4.10
   9   5   4    5.70    3.30
  -9   5  -4    1.20    3.70
 -10  -5  -4    1.90    3.70
 -10  -5  -4   -2.50    4.10
 -10  -5  -4    5.20    4.70
 -10  -5  -4    0.70    5.00
 -10   5  -4   -3.90    4.10
 -10   5  -4    1.30    3.90
 -10   5  -4   -1.30    3.80
 -10   5  -4    3.90    5.30
 -10  -6   4   55.59   10.00
 -10  -6   4   53.59    7.50
 -10  -6   4   55.69   11.30
 -10  -6   4   49.70    8.00
 -10  -6   4   50.59    9.70
 -10   6   4   50.09   10.10
 -10   6   4   38.20    8.80
 -10   6   4   60.69    9.60
 -10   6   4   41.90    7.70
  -9  -6   4   27.90    6.90
  -9  -6   4   20.50    4.90
  -9  -6   4   13.10    4.70
  -9  -6   4   16.10    5.90
  -9  -6   4   14.00    6.40
  -9   6   4   13.10    4.90
  -9   6   4   26.20    6.70
  -9   6   4   22.30    6.90
  -9   6   4   15.30    5.30
  -8  -6   4   37.20    7.40
  -8  -6   4   20.60    5.00
  -8  -6   4   24.50    4.90
  -8  -6   4   18.40    6.20
  -8  -6   4   26.30    5.90
  -8   6   4   19.00    5.40
  -8   6   4   19.30    5.20
  -8   6   4   20.80    5.90
  -8   6   4   29.60    7.20
  -7  -6   4    2.40    2.80
  -7  -6   4    2.30    2.70
  -7  -6   4   -2.40    3.10
  -7  -6   4    3.30    3.40
  -7  -6   4    2.90    3.50
  -7   6   4   -1.40    2.80
   7   6  -4    1.00    2.40
  -7   6   4    1.10    3.00
  -7   6   4    0.40    2.60
  -7   6   4   -0.90    3.50
   7   6  -4    2.60    2.50
  -6  -6   4   11.60    3.70
  -6  -6   4   11.60    3.60
  -6  -6   4    2.10    3.30
  -6  -6   4   11.70    4.90
  -6  -6   4    7.20    3.40
  -6   6   4   12.90    3.90
   6   6  -4    9.30    3.00
  -6   6   4    4.80    3.10
  -6   6   4   10.10    3.60
   6   6  -4   13.60    3.30
  -6   6   4   11.90    4.00
   5  -6  -4   14.80    3.50
  -5  -6   4   18.80    4.00
  -5  -6   4   30.90    4.90
  -5  -6   4   18.90    5.00
  -5  -6   4   31.50    5.00
  -5  -6   4   17.00    5.00
   5   6  -4   28.80    4.60
  -5   6   4   22.10    4.80
  -5   6   4   20.10    4.40
  -5   6   4   30.80    5.50
   5   6  -4   24.20    4.20
  -5   6   4   27.70    3.80
  -5   6   4   30.60    5.20
  -4  -6   4  176.48   11.70
  -4  -6   4  170.78   10.50
  -4  -6   4  177.48   12.20
  -4  -6   4  173.38   10.30
   4  -6  -4  168.48    9.90
  -4  -6   4  185.58   10.10
  -4   6   4  171.58   10.90
   4   6  -4  155.48    9.40
   4   6  -4  181.68    9.90
  -4   6   4  177.68   10.80
  -4   6   4  182.58    9.60
   4   6  -4  191.88   10.20
  -4   6   4  166.58   10.90
  -4   6   4  199.48   11.50
  -3  -6   4  140.09    7.80
  -3  -6   4  123.59    9.60
   3  -6  -4  128.69    9.80
  -3  -6   4  134.39    8.80
  -3  -6   4  131.89    9.60
  -3  -6   4  120.79    8.80
   3  -6  -4  127.19    7.80
  -3   6   4  122.49    8.00
   3   6  -4  118.69    8.00
   3   6  -4  147.99    8.30
  -3   6   4  129.09    8.80
  -3   6   4  139.89    8.90
  -3   6   4  122.09    8.90
  -3   6   4  104.29    8.10
  -2  -6   4   14.20    4.10
  -2  -6   4   12.50    3.90
  -2  -6   4   15.30    2.80
  -2  -6   4   14.50    3.70
   2  -6  -4   13.70    4.00
   2  -6  -4   18.80    1.90
   2  -6  -4   20.00    3.80
  -2  -6   4   16.00    3.50
   2  -6  -4   19.00    3.60
   2   6  -4   13.00    3.10
  -2   6   4   14.40    3.50
  -2   6   4   15.60    3.30
   2   6  -4   17.90    3.20
  -2   6   4   14.40    3.70
  -2   6   4   18.20    3.90
   2   6  -4   15.10    3.40
  -2   6   4   13.00    3.20
   1  -6  -4    1.70    3.10
  -1  -6   4    6.70    2.70
   1  -6  -4    7.80    2.60
  -1  -6   4    7.60    3.30
   1  -6  -4    1.60    1.80
  -1  -6   4    3.80    2.30
  -1  -6   4    4.80    3.00
   1  -6  -4   11.00    3.00
  -1   6   4    3.70    2.60
  -1   6   4    5.60    2.80
   1   6  -4    4.10    1.30
  -1   6   4    5.80    2.70
   1   6  -4    0.40    1.90
  -1   6   4    7.70    2.20
   1   6  -4    6.50    2.60
   1   6  -4    0.60    1.50
  -1   6   4    3.70    2.50
   0  -6   4   41.30    6.00
   0  -6   4   48.80    6.50
   0  -6  -4   53.09    6.70
   0  -6  -4   54.49    5.60
   0  -6  -4   52.89    6.10
   0  -6  -4   59.99    6.40
   0  -6   4   48.40    5.80
   0   6  -4   53.39    4.00
   0   6  -4   52.59    5.90
   0   6   4   41.80    5.50
   0   6   4   49.70    6.00
   0   6  -4   45.80    5.30
   0   6   4   46.00    5.60
   0   6  -4   53.79    6.00
   0   6   4   53.69    6.20
   0   6   4   55.09    6.20
   0   6   4   55.69    4.30
  -1  -6  -4  166.68    9.60
  -1  -6  -4  178.88   10.70
  -1  -6  -4  165.88   11.10
   1  -6   4  176.88   11.00
   1  -6   4  190.68    9.40
  -1  -6  -4  178.38   10.40
   1  -6   4  149.29   10.40
  -1   6  -4  177.38   10.30
   1   6   4  162.28   10.00
   1   6   4  175.78   10.20
   1   6   4  159.08   10.20
  -1   6  -4  181.78    9.10
   1   6   4  176.98   10.30
  -1   6  -4  178.28   10.40
   1   6   4  178.38   10.40
  -1   6  -4  152.88    9.70
   1   6   4  171.58    8.20
  -2  -6  -4  302.57   14.40
  -2  -6  -4  287.67   14.90
  -2  -6  -4  309.37   15.40
   2  -6   4  288.87   13.50
   2  -6   4  273.97   15.30
  -2  -6  -4  281.77   14.70
   2  -6   4  279.87   15.30
   2   6   4  295.87   15.30
   2   6   4  303.27   14.70
  -2   6  -4  296.17   15.00
   2   6   4  306.57   14.90
  -2   6  -4  303.27   14.20
   2   6   4  308.47   15.00
  -2   6  -4  275.87   14.80
   2   6   4  305.07   14.90
   2   6   4  304.27   12.00
  -2   6  -4  273.57   14.70
  -3  -6  -4    3.60    2.50
  -3  -6  -4   -0.20    2.80
  -3  -6  -4    4.90    3.30
  -3  -6  -4    0.60    2.00
   3  -6   4    6.80    3.50
  -3  -6  -4    7.10    3.30
   3  -6   4    4.30    3.10
   3  -6   4    1.80    1.80
   3   6   4    2.10    2.80
   3   6   4    3.30    1.00
   3   6   4    4.40    2.80
  -3   6  -4    1.90    2.30
  -3   6  -4    1.70    2.60
  -3   6  -4    6.50    2.80
   3   6   4    4.20    2.60
   3   6   4    5.80    2.60
  -3   6  -4   -2.20    1.30
   3   6   4    3.90    2.40
  -4  -6  -4   -0.80    2.10
  -4  -6  -4   -0.30    2.80
  -4  -6  -4    1.20    2.30
   4  -6   4   -0.60    1.40
  -4  -6  -4   -2.60    2.50
   4  -6   4    4.00    2.80
  -4  -6  -4    0.60    2.20
   4   6   4   -2.60    2.30
  -4   6  -4   -4.70    1.70
  -4   6  -4   -2.20    2.30
  -4   6  -4   -1.40    2.00
   4   6   4    2.40    2.40
  -4   6  -4   -3.10    1.90
   4   6   4   -0.30    2.20
   4   6   4   -0.30    2.00
  -5  -6  -4   16.30    4.70
  -5  -6  -4   15.10    4.00
   5  -6   4   21.70    3.10
  -5  -6  -4   18.40    4.50
  -5  -6  -4   19.90    4.60
  -5  -6  -4   14.30    4.60
   5  -6   4   15.00    4.50
   5   6   4   13.60    3.90
  -5   6  -4   17.70    3.90
  -5   6  -4   14.10    4.00
   5   6   4   18.20    4.40
   5   6   4   18.80    4.20
  -5   6  -4   13.50    4.30
  -5   6  -4   11.20    3.90
   5   6   4   11.40    3.60
  -5   6  -4   13.20    4.10
  -6  -6  -4   31.60    5.80
  -6  -6  -4   39.50    7.00
   6  -6   4   33.30    6.30
  -6  -6  -4   31.20    6.70
  -6  -6  -4   35.30    5.80
  -6   6  -4   38.10    6.40
   6   6   4   36.40    5.60
  -6   6  -4   25.90    5.70
  -6   6  -4   44.40    7.10
   6   6   4   19.70    4.60
   6   6   4   35.50    6.10
  -6   6  -4   43.90    6.30
   6   6   4   31.90    5.50
  -7  -6  -4   49.90    8.50
  -7  -6  -4   43.10    6.90
  -7  -6  -4   50.99    8.30
   7  -6   4   45.50    7.40
  -7  -6  -4   46.40    7.50
  -7   6  -4   56.99    8.00
  -7   6  -4   49.70    7.70
  -7   6  -4   57.49    7.60
   7   6   4   45.40    7.00
   7   6   4   60.09    7.50
  -8  -6  -4   54.79    7.80
  -8  -6  -4   58.29    8.50
  -8  -6  -4   42.40    8.20
  -8  -6  -4   42.10    8.40
  -8   6  -4   33.30    7.50
   8   6   4   36.80    6.30
  -8   6  -4   45.00    7.70
   8   6   4   58.59    7.70
  -8   6  -4   51.09    8.40
  -8   6  -4   44.80    7.40
  -9  -6  -4   15.80    6.40
  -9  -6  -4    3.90    4.40
  -9  -6  -4   13.70    5.30
  -9  -6  -4   10.60    6.10
  -9   6  -4   12.90    5.70
  -9   6  -4    7.50    5.10
  -9   6  -4    9.30    4.90
   9   6   4    9.70    4.70
   9   6   4    7.60    4.30
  -9   6  -4   17.00    6.40
 -10  -6  -4   -2.00    4.90
 -10  -6  -4   -2.00    4.90
 -10  -6  -4    1.10    4.10
 -10  -6  -4    2.60    4.30
 -10   6  -4   -0.50    3.80
 -10   6  -4    0.80    4.70
 -10   6  -4   -0.90    5.30
 -10   6  -4    3.90    4.80
  -9  -7   4    1.00    3.50
  -9  -7   4    1.00    4.50
  -9  -7   4   -7.30    4.20
  -9  -7   4    5.50    4.20
  -9   7   4    3.20    3.50
  -9   7   4    0.40    5.00
  -9   7   4    3.80    4.50
  -9   7   4   -2.50    3.60
  -8  -7   4    2.80    3.90
  -8  -7   4    2.70    4.60
  -8  -7   4    1.90    3.50
  -8  -7   4    0.50    3.10
  -8   7   4   -1.70    3.50
  -8   7   4    4.50    3.50
  -8   7   4   -4.40    2.70
  -8   7   4   -1.50    3.50
  -7  -7   4    6.40    4.30
  -7  -7   4    4.60    4.70
  -7  -7   4   -1.90    2.50
  -7  -7   4    4.30    3.30
  -7   7   4   -3.20    3.60
  -7   7   4    3.00    3.30
  -7   7   4    4.20    3.70
  -7   7   4    0.70    3.80
   7   7  -4    0.90    2.70
   7   7  -4    2.70    2.70
  -6  -7   4    3.10    3.80
  -6  -7   4    6.90    3.40
  -6  -7   4    8.40    3.90
  -6  -7   4    2.90    4.30
  -6  -7   4    8.00    3.60
  -6   7   4    8.20    4.20
  -6   7   4   10.30    4.80
   6   7  -4   10.90    3.60
   6   7  -4    2.90    2.40
  -6   7   4   10.90    3.90
  -6   7   4    1.00    3.40
   5  -7  -4    0.60    2.20
  -5  -7   4    2.60    3.70
  -5  -7   4    6.50    3.00
  -5  -7   4    1.30    2.70
  -5  -7   4    2.40    2.90
  -5  -7   4   -0.90    2.50
  -5   7   4    7.60    4.00
   5   7  -4    2.50    2.80
  -5   7   4    5.50    3.30
  -5   7   4    1.40    3.00
  -5   7   4    4.80    3.00
   4  -7  -4    4.90    2.70
  -4  -7   4    3.50    2.40
  -4  -7   4    4.60    3.60
  -4  -7   4    3.60    3.10
  -4  -7   4   10.70    4.20
  -4  -7   4    5.10    3.00
  -4   7   4    1.60    2.80
   4   7  -4   10.50    3.40
  -4   7   4   -0.90    2.60
  -4   7   4    6.00    2.80
   4   7  -4   -0.60    1.70
  -4   7   4   -2.80    2.20
  -4   7   4    5.10    3.20
  -3  -7   4   -0.80    1.80
   3  -7  -4    0.50    2.20
  -3  -7   4   -1.80    2.50
  -3  -7   4    0.70    2.90
  -3  -7   4   -0.40    2.20
  -3  -7   4   -0.50    3.00
   3  -7  -4    0.30    3.00
  -3   7   4   -2.50    2.00
  -3   7   4   -0.10    2.30
  -3   7   4   -1.80    1.90
   3   7  -4   -1.40    1.60
  -3   7   4   -0.50    2.10
  -3   7   4   -3.00    1.80
   3   7  -4   -0.30    2.10
   2  -7  -4    3.90    3.40
  -2  -7   4    3.70    2.80
  -2  -7   4    5.50    3.50
  -2  -7   4    3.60    3.30
  -2  -7   4    3.10    2.60
   2  -7  -4   -0.20    2.00
   2  -7  -4    4.10    2.60
  -2   7   4    0.20    2.30
  -2   7   4    2.80    2.50
   2   7  -4    4.00    2.60
  -2   7   4    4.80    2.90
  -2   7   4    2.30    2.40
  -2   7   4    5.80    2.90
   2   7  -4    3.00    2.40
   1  -7  -4  132.49    9.20
  -1  -7   4  112.69    8.70
  -1  -7   4  134.09   10.00
   1  -7  -4  127.79   11.70
  -1  -7   4  156.18   10.70
   1  -7  -4  118.59    8.00
  -1  -7   4  128.89    9.20
   1  -7  -4  126.09    9.00
   1   7  -4  122.99    8.80
  -1   7   4  118.39    9.00
  -1   7   4  129.09    8.90
  -1   7   4  124.49    9.20
  -1   7   4  127.49    7.90
   1   7  -4  119.19    6.00
  -1   7   4  113.89    8.80
   1   7  -4  124.79    8.60
   0  -7  -4   -0.40    2.00
   0  -7   4    1.90    3.10
   0  -7  -4    3.70    3.40
   0  -7  -4   -2.90    2.10
   0  -7  -4    1.50    2.30
   0  -7   4   -2.40    2.70
   0   7   4   -0.90    1.90
   0   7   4    1.10    2.40
   0   7   4   -1.30    2.20
   0   7  -4   -1.00    2.10
   0   7  -4    1.00    1.60
   0   7   4   -2.40    1.10
   0   7  -4    2.70    2.40
   0   7   4    3.50    2.60
   0   7  -4   -1.70    2.10
   1  -7   4   10.80    3.90
  -1  -7  -4   10.00    3.50
   1  -7   4    6.50    3.60
  -1  -7  -4    6.70    3.20
   1  -7   4   11.50    3.20
  -1  -7  -4   11.10    4.20
  -1  -7  -4   12.30    3.60
  -1   7  -4    5.80    2.50
   1   7   4    6.00    2.00
   1   7   4   10.80    3.50
   1   7   4    9.90    3.70
  -1   7  -4    2.40    2.90
  -1   7  -4   16.60    4.00
   1   7   4    9.70    3.50
   1   7   4   10.70    3.60
   1   7   4   10.40    3.50
  -1   7  -4    8.00    3.40
  -2  -7  -4   15.90    4.80
  -2  -7  -4   22.20    4.70
   2  -7   4   17.40    3.60
  -2  -7  -4   17.80    4.30
  -2  -7  -4   21.60    4.50
   2  -7   4   18.20    4.80
  -2  -7  -4   18.60    4.30
   2  -7   4   23.30    4.90
  -2   7  -4   23.60    4.10
  -2   7  -4   11.60    3.80
   2   7   4   15.60    4.10
   2   7   4   22.90    4.30
   2   7   4   21.50    4.50
  -2   7  -4   21.60    4.50
  -2   7  -4   18.80    4.30
   2   7   4   15.60    2.80
   2   7   4   18.50    4.60
   2   7   4   19.80    4.60
  -3  -7  -4   25.50    4.90
  -3  -7  -4   23.70    5.10
  -3  -7  -4   27.30    5.20
   3  -7   4   21.30    3.50
   3  -7   4   22.40    5.20
  -3  -7  -4   22.10    4.80
   3  -7   4   18.60    4.80
  -3  -7  -4   26.00    5.90
   3   7   4   16.30    4.60
   3   7   4    9.20    3.50
  -3   7  -4   24.10    4.50
  -3   7  -4   20.60    4.80
   3   7   4   27.40    5.00
  -3   7  -4   15.60    4.40
   3   7   4   17.50    4.30
  -3   7  -4   19.20    4.70
  -4  -7  -4   28.40    5.60
   4  -7   4   42.10    6.80
  -4  -7  -4   22.30    4.90
  -4  -7  -4   26.10    5.40
  -4  -7  -4   20.70    4.70
  -4  -7  -4   27.50    6.10
   4   7   4   24.30    5.40
   4   7   4   29.70    5.20
   4   7   4   29.10    5.50
  -4   7  -4   29.60    5.60
   4   7   4   32.70    5.50
  -4   7  -4   36.10    6.10
  -4   7  -4   23.60    4.80
  -4   7  -4   17.90    5.00
  -5  -7  -4    4.50    3.80
  -5  -7  -4    5.20    3.10
  -5  -7  -4    0.10    2.70
  -5  -7  -4   -1.90    2.70
  -5  -7  -4    8.60    4.30
   5  -7   4    2.00    3.40
  -5   7  -4    6.60    3.60
  -5   7  -4    0.30    3.40
   5   7   4    3.10    2.90
   5   7   4    5.10    3.00
  -5   7  -4    5.90    3.40
  -5   7  -4    2.70    3.10
  -5   7  -4    1.00    2.40
   5   7   4    2.50    3.00
   5   7   4   -2.20    2.60
  -6  -7  -4    5.50    4.30
  -6  -7  -4    7.10    3.90
  -6  -7  -4    5.00    3.30
  -6  -7  -4   -3.30    3.10
  -6  -7  -4    8.00    4.60
   6  -7   4    9.80    4.50
  -6   7  -4    4.50    3.20
  -6   7  -4    7.30    3.80
   6   7   4    6.40    3.70
   6   7   4    5.90    3.40
  -6   7  -4   -1.00    3.20
  -6   7  -4    9.80    4.10
  -7  -7  -4    3.30    4.60
  -7  -7  -4    4.30    3.50
  -7  -7  -4   -0.10    3.80
  -7  -7  -4    2.80    3.80
   7  -7   4    4.90    4.30
  -7  -7  -4    4.30    3.90
  -7   7  -4    9.50    4.40
  -7   7  -4    0.90    3.70
  -7   7  -4    6.60    4.50
  -7   7  -4    3.40    3.00
   7   7   4    3.90    3.60
   7   7   4    3.30    3.40
  -8  -7  -4    0.50    4.20
  -8  -7  -4   -4.80    3.90
  -8  -7  -4    2.30    3.80
  -8  -7  -4   12.00    5.70
  -8  -7  -4    3.40    3.70
   8   7   4    4.70    4.10
   8   7   4    3.20    3.70
  -8   7  -4    2.80    4.60
  -8   7  -4   -0.30    2.80
  -8   7  -4   -0.90    3.60
  -8   7  -4    0.80    3.70
  -9  -7  -4    5.00    4.80
  -9  -7  -4    9.70    5.30
  -9  -7  -4    9.30    5.80
  -9  -7  -4    9.10    6.10
  -9  -7  -4    9.00    6.80
  -9   7  -4    8.80    5.60
   9   7   4   16.10    4.90
  -9   7  -4   15.10    5.70
   9   7   4    9.60    4.90
  -9   7  -4   11.40    5.20
  -9   7  -4    0.10    4.70
  -8  -8   4    2.60    3.80
  -8  -8   4   -1.30    4.20
  -8  -8   4    2.40    5.80
  -8  -8   4    4.80    4.30
  -8   8   4    4.50    4.90
  -8   8   4    6.30    4.70
  -8   8   4   -2.50    3.10
  -8   8   4    8.90    6.10
  -7  -8   4   22.10    7.20
  -7  -8   4   14.30    5.10
  -7  -8   4   28.80    6.10
  -7  -8   4   17.90    6.30
  -7   8   4   21.30    5.90
  -7   8   4   14.30    5.90
  -7   8   4   12.30    4.80
  -7   8   4    7.20    4.80
   6  -8  -4   38.90    6.40
  -6  -8   4   40.20    6.80
  -6  -8   4   17.30    6.60
  -6  -8   4   36.20    6.60
  -6  -8   4   11.80    5.40
  -6   8   4   29.00    6.80
  -6   8   4   32.70    6.60
  -6   8   4   31.50    6.30
   6   8  -4   41.30    6.30
   5  -8  -4    8.90    3.70
  -5  -8   4    7.20    4.60
  -5  -8   4    9.80    5.40
  -5  -8   4   10.30    4.10
  -5  -8   4    7.20    3.80
  -5   8   4   18.90    4.90
  -5   8   4   16.00    5.00
  -5   8   4   15.90    5.30
  -5   8   4    1.90    3.70
   5   8  -4   10.70    3.90
  -4  -8   4    0.20    3.10
   4  -8  -4   -0.20    2.20
  -4  -8   4    3.30    3.80
  -4  -8   4   -0.60    4.00
  -4  -8   4   -0.40    2.60
  -4   8   4   -1.00    2.80
  -4   8   4    0.80    3.00
  -4   8   4    1.20    3.30
  -4   8   4   -3.90    2.70
   4   8  -4   -3.10    2.30
  -4   8   4    6.10    3.60
   3  -8  -4   11.70    4.80
  -3  -8   4   16.40    5.70
  -3  -8   4   11.30    4.10
  -3  -8   4    6.20    4.00
   3  -8  -4   11.80    3.60
  -3  -8   4    5.00    3.80
   3   8  -4    7.20    3.40
  -3   8   4    4.00    3.50
  -3   8   4    4.60    3.10
  -3   8   4    5.40    3.60
  -3   8   4   15.10    4.90
  -3   8   4   11.20    3.70
   3   8  -4   11.60    3.80
  -2  -8   4   21.80    6.00
   2  -8  -4   18.80    4.60
   2  -8  -4   16.30    5.30
  -2  -8   4   25.00    5.20
  -2  -8   4   22.90    5.10
   2  -8  -4   25.90    4.70
  -2  -8   4   26.70    6.10
   2   8  -4   23.20    5.10
   2   8  -4   17.40    4.20
  -2   8   4   25.40    4.50
  -2   8   4   27.50    5.60
  -2   8   4   20.60    4.90
  -2   8   4   30.60    5.90
  -2   8   4   21.60    5.40
   1  -8  -4   76.39    7.80
  -1  -8   4   79.49    8.90
   1  -8  -4   77.09    9.70
  -1  -8   4   68.09    9.00
  -1  -8   4   70.29    8.20
  -1  -8   4   80.09    9.50
   1  -8  -4   74.29    8.50
  -1   8   4   69.39    8.10
   1   8  -4   77.79    8.40
  -1   8   4   77.39    8.80
  -1   8   4   73.99    8.50
  -1   8   4   65.09    6.80
  -1   8   4   62.99    8.00
   1   8  -4   80.99    8.70
   0  -8  -4   77.89    8.10
   0  -8   4   83.09    8.00
   0  -8  -4   93.59    9.80
   0  -8  -4   82.79   10.10
   0  -8  -4  108.79   10.30
   0  -8   4  103.19   10.90
   0  -8   4   86.79    9.80
   0   8  -4   96.29    9.50
   0   8   4   86.99    9.30
   0   8   4   99.59    9.70
   0   8  -4   87.79    9.40
   0   8   4   81.99    9.00
   0   8  -4   77.39    8.70
   0   8   4   96.19    6.50
   0   8   4   95.79    9.80
   1  -8   4   -1.00    2.00
  -1  -8  -4    5.10    3.20
  -1  -8  -4    0.10    2.70
   1  -8   4   -0.30    2.90
  -1  -8  -4    5.00    3.10
  -1  -8  -4    2.50    3.80
   1  -8   4    5.00    3.80
   1   8   4    3.90    3.10
   1   8   4    0.90    2.40
   1   8   4   -0.40    2.70
  -1   8  -4    4.70    3.30
  -1   8  -4   -2.30    2.50
   1   8   4   -1.00    2.80
  -1   8  -4    0.30    1.90
   2  -8   4    1.60    3.30
   2  -8   4    2.30    2.20
   2  -8   4    2.10    3.10
  -2  -8  -4   -2.40    2.00
  -2  -8  -4    0.30    2.70
  -2  -8  -4    3.10    3.70
  -2  -8  -4   -1.80    2.60
  -2   8  -4    0.60    2.70
  -2   8  -4    1.50    2.50
  -2   8  -4   -0.70    2.70
   2   8   4    2.30    3.10
   2   8   4   -0.40    2.70
   2   8   4   -2.50    2.30
   2   8   4   -0.70    2.60
  -3  -8  -4   47.90    7.20
  -3  -8  -4   55.59    8.00
  -3  -8  -4   32.90    7.00
  -3  -8  -4   35.50    6.40
   3  -8   4   39.20    7.00
  -3  -8  -4   43.00    6.90
   3  -8   4   44.80    7.20
   3   8   4   39.90    6.50
  -3   8  -4   39.40    6.90
   3   8   4   41.50    6.90
   3   8   4   33.70    6.00
  -3   8  -4   42.80    7.10
   3   8   4   33.70    5.90
  -3   8  -4   39.70    5.90
  -4  -8  -4   47.70    8.40
  -4  -8  -4   51.09    7.50
  -4  -8  -4   59.59    8.00
  -4  -8  -4   55.79    8.30
   4  -8   4   47.70    7.90
  -4  -8  -4   53.49    7.50
   4   8   4   43.90    7.80
   4   8   4   48.50    7.30
  -4   8  -4   52.79    7.80
   4   8   4   51.89    7.30
   4   8   4   42.10    7.00
  -4   8  -4   48.00    7.50
  -4   8  -4   57.29   10.00
  -4   8  -4   47.80    6.90
   5  -8   4   42.50    7.40
  -5  -8  -4   34.20    6.60
  -5  -8  -4   40.50    6.90
  -5  -8  -4   41.60    7.30
  -5  -8  -4   50.59    7.80
  -5  -8  -4   35.00    7.60
   5   8   4   39.30    6.60
   5   8   4   45.70    6.90
  -5   8  -4   29.70    6.30
  -5   8  -4   37.70    7.50
  -5   8  -4   50.49    7.90
  -5   8  -4   41.60    7.20
  -5   8  -4   52.89    6.50
   5   8   4   29.80    6.20
   6  -8   4   12.60    5.00
  -6  -8  -4    4.70    4.00
  -6  -8  -4   12.40    4.90
  -6  -8  -4   13.90    4.80
  -6  -8  -4   11.80    5.70
  -6  -8  -4   21.10    6.00
   6   8   4   13.10    4.40
   6   8   4    8.00    4.20
  -6   8  -4   14.80    5.50
  -6   8  -4   15.10    5.30
  -6   8  -4    0.90    4.00
  -6   8  -4    3.40    4.00
  -6   8  -4    9.10    3.80
  -7  -8  -4   -3.20    2.90
  -7  -8  -4    5.90    4.10
   7  -8   4   -0.40    3.20
  -7  -8  -4   -1.80    4.60
  -7  -8  -4   -3.80    4.00
  -7  -8  -4   -4.40    4.40
  -7   8  -4   -1.40    4.00
   7   8   4   -0.20    2.80
   7   8   4    1.70    3.50
  -7   8  -4    3.30    4.10
  -7   8  -4   -1.80    2.80
  -8  -8  -4   -2.50    4.90
  -8  -8  -4    0.40    5.40
  -8  -8  -4    0.10    4.10
  -8  -8  -4   12.10    5.40
  -8  -8  -4    1.80    4.50
  -8   8  -4    1.10    4.10
   8   8   4    5.50    4.00
  -8   8  -4   -3.60    4.20
   8   8   4   -1.20    3.80
  -7  -9   4   -6.00    4.40
  -7  -9   4   10.60    5.10
  -7  -9   4   -0.40    5.20
  -7  -9   4   -4.00    3.40
  -7   9   4   -0.30    3.80
  -7   9   4   -1.30    3.90
  -7   9   4    3.50    4.50
  -7   9   4   -3.60    4.50
  -6  -9   4    0.20    4.80
  -6  -9   4    2.80    4.10
  -6  -9   4    0.70    5.40
  -6  -9   4   -0.90    3.70
  -6   9   4    3.10    4.40
  -6   9   4    1.80    3.70
   6   9  -4   -3.40    3.50
  -6   9   4    2.20    4.40
  -6   9   4    6.70    4.20
  -5  -9   4   12.50    5.10
  -5  -9   4    6.50    4.00
  -5  -9   4    5.90    4.80
  -5  -9   4   -0.30    4.80
   5  -9  -4    6.20    3.80
  -5   9   4    3.60    4.60
  -5   9   4    3.00    4.20
   5   9  -4   -1.60    2.90
  -5   9   4   10.60    4.70
  -5   9   4    9.00    4.70
   4  -9  -4    1.40    2.90
  -4  -9   4   -4.00    3.30
  -4  -9   4    1.40    3.40
  -4  -9   4    1.20    3.70
  -4  -9   4   -2.90    3.60
  -4   9   4   -1.90    3.50
  -4   9   4   -2.10    3.30
  -4   9   4   -1.00    3.50
   4   9  -4    3.50    3.40
  -4   9   4    1.70    3.70
   3  -9  -4   11.60    5.00
  -3  -9   4    8.00    4.80
   3  -9  -4    1.80    3.00
  -3  -9   4    0.40    3.00
  -3  -9   4    0.70    3.10
  -3  -9   4    3.00    4.60
  -3   9   4   -6.50    2.70
  -3   9   4    7.40    4.10
  -3   9   4    3.50    3.70
  -3   9   4    1.60    3.30
   3   9  -4    7.40    4.20
  -2  -9   4   17.80    6.60
  -2  -9   4   19.80    5.30
  -2  -9   4   12.50    5.10
   2  -9  -4   15.90    4.10
   2  -9  -4    6.80    4.70
  -2  -9   4   17.00    5.10
   2   9  -4   19.10    4.90
  -2   9   4   19.20    5.50
  -2   9   4   30.40    7.10
  -2   9   4   13.90    4.80
  -2   9   4   14.40    4.20
   2   9  -4   12.40    4.40
  -2   9   4   10.60    4.50
   1  -9  -4    0.60    3.80
  -1  -9   4    3.50    4.10
  -1  -9   4   -6.50    2.70
   1  -9  -4    4.60    3.00
   1  -9  -4   -0.40    2.70
  -1  -9   4   -2.70    2.50
   1   9  -4   -0.80    3.00
  -1   9   4   -0.60    3.00
  -1   9   4    0.00    2.90
  -1   9   4    0.30    3.00
  -1   9   4    1.60    2.50
   1   9  -4    0.10    2.80
   0  -9   4   -1.10    3.60
   0  -9  -4    7.10    3.60
   0  -9   4    0.20    3.50
   0  -9  -4    3.60    4.00
   0  -9   4    2.40    2.90
   0  -9  -4    2.10    3.00
   0   9  -4    0.40    3.20
   0   9  -4   -4.40    2.50
   0   9   4    6.90    4.10
   0   9   4   -0.10    3.60
   0   9   4    0.50    3.20
  -1  -9  -4   35.10    7.40
  -1  -9  -4   31.10    6.20
  -1  -9  -4   30.40    6.10
   1  -9   4   30.10    6.70
   1  -9   4   34.20    7.20
   1  -9   4   33.70    5.10
  -1   9  -4   17.30    5.30
   1   9   4   28.30    6.40
  -1   9  -4   26.00    5.80
   1   9   4   23.00    5.90
   1   9   4   41.30    6.90
  -2  -9  -4   -0.20    3.10
   2  -9   4    5.70    4.50
  -2  -9  -4   -1.30    3.90
  -2  -9  -4    0.30    3.50
  -2  -9  -4    2.90    3.50
   2  -9   4   -0.50    3.40
  -2   9  -4    1.50    3.50
  -2   9  -4   -2.20    2.40
   2   9   4    2.60    3.60
   2   9   4    4.10    3.60
  -2   9  -4    8.40    4.40
   2   9   4    3.40    3.80
  -3  -9  -4   41.50    8.40
   3  -9   4   13.40    5.20
  -3  -9  -4   28.70    6.30
  -3  -9  -4   29.80    6.50
  -3  -9  -4   24.20    6.00
   3  -9   4   22.20    6.40
  -3   9  -4   28.60    5.50
   3   9   4   21.60    6.10
   3   9   4   16.70    5.30
   3   9   4   28.70    5.90
   3   9   4   26.10    5.90
  -3   9  -4   19.60    5.90
  -3   9  -4   35.20    7.10
  -4  -9  -4    4.10    4.70
  -4  -9  -4    7.70    4.30
  -4  -9  -4    4.00    3.70
  -4  -9  -4    6.00    5.00
   4  -9   4   10.70    4.80
  -4  -9  -4    9.10    4.40
   4   9   4   -4.60    3.00
   4   9   4    8.00    4.00
  -4   9  -4   11.50    4.70
   4   9   4    4.10    3.80
  -4   9  -4    2.40    4.40
  -4   9  -4    6.00    4.20
  -5  -9  -4    3.10    3.70
  -5  -9  -4    4.60    4.30
  -5  -9  -4    0.50    4.60
   5  -9   4   -3.30    3.40
  -5  -9  -4   -0.20    4.30
  -5  -9  -4    1.60    4.30
  -5   9  -4    3.90    4.60
   5   9   4    0.30    3.70
  -5   9  -4    0.50    3.70
  -5   9  -4    1.70    4.00
   5   9   4   -2.60    3.50
  -6  -9  -4   -2.60    4.00
   6  -9   4    2.10    3.80
  -6  -9  -4   -3.30    3.10
  -6  -9  -4    9.60    5.60
  -6  -9  -4   -1.30    3.90
  -6  -9  -4    6.60    6.10
   6   9   4    7.80    4.70
  -6   9  -4    4.90    4.60
   6   9   4    5.20    4.40
  -6   9  -4    8.20    5.10
  -6   9  -4   -3.50    3.50
  -7  -9  -4   30.10    8.80
  -7  -9  -4   12.50    6.00
  -7  -9  -4   13.60    5.60
   7  -9   4    8.70    5.00
  -7  -9  -4    7.00    6.00
  -7  -9  -4   13.80    5.60
  -7   9  -4   -0.30    5.20
   7   9   4    4.60    4.20
  -7   9  -4   14.70    6.10
   7   9   4    1.70    4.30
  -6 -10   4   -1.60    4.80
  -6 -10   4   -5.70    4.70
  -6 -10   4   -4.00    3.80
  -6 -10   4   -1.20    4.20
  -6  10   4   -3.80    3.60
  -6  10   4    4.40    3.90
  -6  10   4   -2.10    4.00
  -5 -10   4   14.80    6.90
  -5 -10   4    5.70    4.40
  -5 -10   4   11.70    5.10
  -5 -10   4    8.10    6.40
   5  10  -4   12.50    4.80
  -5  10   4    4.80    4.90
  -5  10   4    9.10    5.30
  -5  10   4   21.20    6.80
  -4 -10   4   31.30    7.20
  -4 -10   4   36.60    7.60
  -4 -10   4   30.20    7.50
  -4 -10   4   22.10    7.90
   4  10  -4   27.60    6.40
  -4  10   4   18.80    5.90
  -4  10   4   13.50    6.10
  -4  10   4   32.10    7.10
   3 -10  -4   33.80    8.00
  -3 -10   4   17.50    6.80
  -3 -10   4   24.90    6.70
  -3 -10   4   17.50    5.80
  -3 -10   4   31.60    8.10
  -3  10   4   19.20    6.40
   3  10  -4   26.00    6.40
  -3  10   4   21.40    5.50
  -3  10   4   24.70    6.70
  -2 -10   4    1.60    4.60
  -2 -10   4   -1.10    3.40
  -2 -10   4    0.30    4.60
   2 -10  -4   -2.60    3.90
  -2 -10   4   -3.00    3.10
   2  10  -4    3.30    3.80
  -2  10   4   -4.60    3.00
  -2  10   4    4.50    4.20
   1 -10  -4   -0.90    4.20
   1 -10  -4    6.10    4.10
   1 -10  -4    2.60    4.30
  -1 -10   4   -0.90    4.10
  -1 -10   4   12.40    5.80
  -1 -10   4    6.70    3.60
   1  10  -4   12.50    5.30
   1  10  -4    3.90    3.70
  -1  10   4    0.30    3.90
  -1  10   4    1.40    4.20
   0 -10  -4    5.80    4.70
   0 -10  -4    3.20    3.80
   0 -10   4    0.30    3.70
   0 -10  -4   -6.00    2.30
   0 -10   4    5.30    4.30
   0  10   4    0.60    3.70
   0  10  -4   -0.70    3.30
   0  10   4    9.90    4.90
   0  10  -4   -5.50    3.30
   1 -10   4   30.00    7.10
  -1 -10  -4   23.20    6.20
   1 -10   4   33.50    8.00
  -1 -10  -4   27.10    7.50
  -1 -10  -4   27.60    6.10
  -1  10  -4   44.00    8.10
  -1  10  -4   18.50    6.10
   1  10   4   20.90    6.30
   1  10   4   32.90    7.10
  -2 -10  -4   18.30    5.70
   2 -10   4   27.50    7.40
   2 -10   4    9.70    5.20
  -2 -10  -4   27.70    6.40
  -2 -10  -4   17.40    6.70
  -2  10  -4   30.00    7.10
  -2  10  -4   27.70    7.00
   2  10   4    9.00    4.60
   2  10   4   17.00    6.10
   3 -10   4    0.40    4.20
   3 -10   4   10.00    5.40
  -3 -10  -4    5.50    4.80
  -3 -10  -4   11.30    5.20
  -3 -10  -4    1.90    5.30
   3  10   4    6.80    4.50
  -3  10  -4    8.00    5.20
  -3  10  -4   11.50    5.50
   3  10   4   13.90    5.10
  -4 -10  -4    6.10    5.50
   4 -10   4    9.10    4.90
  -4 -10  -4   -0.30    4.30
  -4 -10  -4   -6.20    2.70
  -4  10  -4    0.80    3.90
  -4  10  -4    2.30    4.10
   4  10   4   -0.20    3.90
  -4  10  -4    1.50    4.00
  -5 -10  -4    9.90    5.10
   5 -10   4    6.00    4.80
  -5 -10  -4   -1.30    5.10
  -5 -10  -4   -0.40    4.10
  -5  10  -4    2.00    4.80
  -5  10  -4    2.10    4.70
   5  10   4   -3.80    3.20
   5  10   4    2.60    4.80
  -5  10  -4    1.70    4.60
  -6 -10  -4   -1.50    4.20
   6 -10   4   -0.20    3.90
  -6 -10  -4   -2.10    4.50
  -6 -10  -4    1.20    5.20
   6  10   4    8.50    5.10
  -6  10  -4    3.60    4.70
  -6  10  -4   -1.20    4.40
   6  10   4    4.10    4.10
  -6  10  -4   -0.80    4.00
  -4 -11   4    0.50    4.90
  -4 -11   4   -6.90    5.60
  -4 -11   4   -0.80    4.10
  -4 -11   4    3.70    5.00
  -4  11   4    2.60    5.40
   4  11  -4    0.00    4.30
  -4  11   4   -0.40    4.50
  -3 -11   4   -1.20    7.00
  -3 -11   4   -3.10    5.10
  -3 -11   4   -3.40    4.20
  -3 -11   4   -3.40    3.90
   3  11  -4    2.80    5.30
  -3  11   4    0.40    4.80
  -3  11   4   -1.80    4.70
   2 -11  -4    6.80    5.80
  -2 -11   4    1.30    5.10
  -2 -11   4   -1.10    4.90
  -2  11   4    1.90    4.50
   2  11  -4   -2.00    3.80
  -2  11   4   -2.70    4.10
  -1 -11   4    4.70    5.20
   1 -11  -4    2.60    5.20
  -1 -11   4    3.00    4.90
  -1  11   4   -2.20    4.00
   1  11  -4    0.30    4.10
  -1  11   4   -0.10    4.20
   0 -11   4    7.40    5.50
   0 -11   4    3.70    5.10
   0 -11  -4    6.50    4.70
   0 -11  -4   10.50    6.70
   0  11  -4   17.50    6.00
   0  11  -4    6.40    5.10
   0  11   4    8.40    5.30
   0  11   4    4.70    4.80
   1 -11   4    0.90    5.10
  -1 -11  -4    0.90    5.90
   1 -11   4    3.30    5.10
  -1 -11  -4    5.40    4.60
  -1  11  -4   -0.90    4.00
   1  11   4    4.20    4.60
  -1  11  -4    0.90    5.00
   1  11   4    4.30    4.90
  -2 -11  -4   -3.00    3.30
  -2 -11  -4    6.20    5.70
   2 -11   4    0.40    4.60
   2 -11   4    7.50    5.20
   2  11   4   -1.80    3.50
  -2  11  -4    3.90    4.80
   2  11   4    8.00    5.60
  -2  11  -4    1.20    5.00
  -3 -11  -4    4.20    4.80
  -3 -11  -4    0.50    5.40
   3 -11   4    2.00    4.80
  -3  11  -4    0.90    4.30
  -3  11  -4    8.80    5.50
   3  11   4   -2.40    4.40
  -4 -11  -4    2.10    5.00
   4 -11   4    1.10    4.50
  -4 -11  -4    9.40    6.30
  -4  11  -4    0.70    4.50
   4  11   4    0.40    4.40
  -4  11  -4    5.60    5.00
 -12   0   5   -7.40    3.40
 -12   0   5    1.40    3.30
 -12   0   5    0.30    5.90
 -11   0   5    3.90    4.80
 -11   0   5    0.90    2.60
 -11   0   5   -2.80    2.70
 -11   0   5    1.10    4.60
 -10   0   5   -4.90    3.10
 -10   0   5    0.90    2.40
 -10   0   5    3.80    4.20
 -10   0   5   -0.50    2.40
  -9   0   5    1.20    3.30
  -9   0   5   -1.40    1.80
  -9   0   5    1.20    2.20
  -9   0   5   -2.00    2.50
  -8   0   5   -0.10    2.40
  -8   0   5    0.10    1.70
  -8   0   5   -1.20    1.50
  -8   0   5   -4.00    2.20
  -7   0   5   -0.90    2.30
  -7   0   5   -0.90    1.90
  -7   0   5   -0.70    1.30
  -7   0   5    0.60    1.60
   7   0  -5   -0.80    1.00
  -6   0   5    0.20    1.20
  -6   0   5    0.90    2.20
  -6   0   5   -0.40    1.00
   6   0  -5   -0.20    0.90
  -6   0   5    0.20    1.70
  -5   0   5   -0.90    0.80
   5   0  -5   -0.50    0.70
  -5   0   5   -0.90    1.60
  -5   0   5    1.30    1.80
  -5   0   5   -0.60    0.80
   5   0  -5   -0.30    0.70
  -4   0   5    0.10    1.30
  -4   0   5   -0.10    0.60
   4   0  -5    0.00    0.50
  -4   0   5   -0.20    0.60
   3   0  -5    0.00    0.30
  -3   0   5   -0.20    0.40
  -2   0   5    0.40    0.20
  -2   0   5    0.50    0.30
  -1   0   5    0.40    0.50
  -1   0   5   -0.60    1.00
  -1   0   5   -0.10    0.50
  -1   0   5   -0.10    0.40
   1   0  -5   -0.40    0.20
   0   0  -5   -0.10    0.70
   0   0   5   -0.70    0.80
   0   0   5    0.90    0.80
   0   0  -5    0.30    0.80
   0   0   5    0.40    0.80
   0   0  -5    1.30    1.10
   0   0   5    0.80    1.10
   0   0  -5    0.10    0.70
   0   0   5    0.60    1.00
   0   0   5    0.10    0.30
   0   0   5    0.70    1.20
   0   0   5    0.20    0.70
   0   0  -5   -2.10    0.80
   1   0   5   -3.70    1.00
   1   0   5   -2.10    1.10
   1   0   5   -1.10    1.10
  -1   0  -5   -3.50    1.00
   1   0   5   -1.70    1.00
  -1   0  -5   -2.80    1.00
  -1   0  -5   -1.70    1.10
  -1   0  -5   -1.70    1.30
   1   0   5   -3.10    1.00
   1   0   5   -4.10    1.20
  -1   0  -5   -1.20    1.20
  -1   0  -5   -2.90    1.10
   2   0   5   -0.70    1.10
  -2   0  -5   -1.00    1.10
  -2   0  -5    0.60    0.90
   2   0   5   -0.70    1.20
  -2   0  -5    1.40    1.20
  -2   0  -5   -0.10    1.20
  -2   0  -5    0.70    1.10
   2   0   5   -0.90    0.80
   2   0   5    1.10    1.10
  -3   0  -5   -1.30    0.70
   3   0   5    0.80    0.90
  -3   0  -5    2.30    1.60
  -3   0  -5   -0.60    1.10
  -3   0  -5   -0.40    1.30
  -3   0  -5    1.90    1.00
   3   0   5    0.90    1.60
  -4   0  -5    0.70    1.50
   4   0   5   -0.10    0.80
  -4   0  -5    0.80    1.40
   4   0   5    2.50    1.60
  -4   0  -5   -0.60    1.50
  -4   0  -5   -0.10    1.60
  -5   0  -5    0.00    1.80
   5   0   5    0.80    1.90
  -5   0  -5    2.30    2.00
   5   0   5    1.10    0.90
  -5   0  -5   -1.30    1.20
  -5   0  -5   -0.40    1.60
  -6   0  -5   -3.20    1.70
  -6   0  -5    2.90    2.60
   6   0   5    0.40    2.00
  -6   0  -5   -0.50    1.80
  -6   0  -5   -0.10    2.00
   6   0   5   -0.60    0.80
  -7   0  -5   -0.50    2.40
  -7   0  -5    0.70    2.10
  -7   0  -5   -1.90    2.00
  -7   0  -5   -1.60    2.00
   7   0   5    0.60    2.10
  -8   0  -5   -2.10    2.60
   8   0   5    1.10    2.50
  -8   0  -5    1.50    2.40
  -8   0  -5    1.90    2.80
  -8   0  -5   -1.80    2.20
  -9   0  -5    2.00    2.90
  -9   0  -5    5.50    3.30
   9   0   5    1.70    2.50
  -9   0  -5   -0.10    3.20
  -9   0  -5    2.50    3.70
 -10   0  -5    1.60    4.20
 -10   0  -5   -2.80    3.10
 -10   0  -5    2.10    3.50
 -10   0  -5   -3.00    3.20
 -10   0  -5    1.70    4.30
  10   0   5    0.50    2.30
 -11   0  -5   -0.50    3.50
 -11   0  -5   -4.70    4.60
 -11   0  -5    0.30    4.00
 -11   0  -5   -0.40    3.50
 -11   0  -5    1.40    4.00
 -12  -1   5    5.20    5.30
 -12  -1   5   25.10    8.20
 -12  -1   5   22.90    5.40
 -12   1   5   10.20    4.50
 -12   1   5   18.30    7.00
 -12   1   5   18.60    6.90
 -11  -1   5   17.10    6.60
 -11  -1   5   10.30    5.70
 -11  -1   5   18.70    4.20
 -11  -1   5    7.50    3.80
 -11   1   5   24.30    7.40
 -11   1   5   17.60    5.90
 -11   1   5   20.50    4.50
 -11   1   5   25.50    5.40
 -10  -1   5   -1.20    3.30
 -10  -1   5    8.50    3.10
 -10  -1   5    4.00    4.30
 -10  -1   5    2.70    2.80
 -10  -1   5    4.80    4.60
 -10   1   5    9.00    3.10
 -10   1   5    0.70    3.70
 -10   1   5   14.80    5.80
 -10   1   5    1.20    2.70
  -9  -1   5   19.10    5.30
  -9  -1   5   24.10    4.70
  -9  -1   5   20.10    3.90
  -9  -1   5   30.50    4.20
  -9   1   5   16.60    3.60
  -9   1   5   31.60    6.00
  -9   1   5   26.40    5.90
  -9   1   5   19.70    4.00
  -8  -1   5   96.59    9.70
  -8  -1   5   90.49    6.60
  -8  -1   5   95.49    8.50
  -8  -1   5   92.99    6.10
  -8   1   5   87.99    6.60
  -8   1   5   92.29    6.50
  -8   1   5   85.59    9.40
  -8   1   5   88.69    9.00
  -7  -1   5   11.50    3.10
  -7  -1   5   20.00    3.00
  -7  -1   5   12.70    3.90
  -7  -1   5   19.60    2.90
  -7   1   5   15.70    4.20
   7   1  -5   21.50    2.50
  -7   1   5   19.40    3.20
  -7   1   5   17.30    3.00
  -7   1   5   18.70    4.00
  -6  -1   5  110.79    7.70
  -6  -1   5   93.39    5.60
  -6  -1   5  107.99    6.80
  -6  -1   5   98.09    5.40
  -6   1   5  111.99    7.50
   6   1  -5   91.89    4.00
  -6   1   5   82.69    8.00
  -6   1   5  105.49    5.80
   6   1  -5   97.69    4.80
  -6   1   5   96.29    5.20
  -6   1   5   96.79    5.70
  -5  -1   5  223.28    9.00
  -5  -1   5  206.78    9.00
  -5  -1   5  199.38   10.70
  -5  -1   5  209.38   10.10
  -5   1   5  219.18    9.30
   5   1  -5  217.78    8.50
  -5   1   5  212.88    9.30
  -5   1   5  213.18   11.00
   5   1  -5  212.98    7.70
  -5   1   5  221.58    9.40
  -4  -1   5  331.87   13.40
  -4  -1   5  318.27   13.90
  -4  -1   5  307.97   12.10
  -4  -1   5  326.87   12.10
   4  -1  -5  331.97   12.40
  -4   1   5  320.97   12.50
  -4   1   5  330.47   12.90
  -4   1   5  319.67   14.20
  -4   1   5  321.57   12.50
   4   1  -5  314.37   11.70
  -3  -1   5  664.53   23.70
   3  -1  -5  712.63   24.40
  -3  -1   5  658.03   23.90
  -3  -1   5  652.63   25.40
   3  -1  -5  718.53   24.30
  -3  -1   5  686.83   23.70
   3   1  -5  703.03   23.80
   3   1  -5  692.73   23.70
  -3   1   5  664.73   24.40
  -3   1   5  682.53   24.40
  -3   1   5  677.83   24.40
  -3   1   5  662.53   25.00
  -3   1   5  673.03   24.40
  -2  -1   5   12.40    0.90
  -2  -1   5   11.30    1.00
   2  -1  -5   11.00    1.20
  -2  -1   5   12.00    1.00
  -2  -1   5   10.80    0.70
   2  -1  -5   12.00    1.30
  -2  -1   5   11.50    0.70
   2   1  -5   10.30    0.90
  -2   1   5    9.20    1.20
  -2   1   5    8.80    1.20
  -2   1   5   10.20    1.30
  -2   1   5    8.30    1.20
  -2   1   5    8.90    1.70
  -1  -1   5  373.26   13.10
   1  -1  -5  366.56   13.10
  -1  -1   5  337.97   13.50
   1  -1  -5  362.86   13.30
  -1  -1   5  364.26   13.10
   1  -1  -5  369.86   13.30
   1  -1  -5  360.16   13.30
  -1  -1   5  348.57   13.90
  -1  -1   5  343.37   13.00
  -1  -1   5  367.56   13.10
  -1   1   5  370.96   13.80
   1   1  -5  357.36   12.60
   1   1  -5  363.16   13.00
  -1   1   5  353.76   13.30
  -1   1   5  368.16   14.10
  -1   1   5  348.27   13.30
  -1   1   5  364.26   13.40
   1   1  -5  348.47   13.00
  -1   1   5  360.46   13.40
   0  -1   5  163.78    6.50
   0  -1   5  149.29    5.80
   0  -1  -5  143.79    6.90
   0  -1   5  152.08    6.40
   0  -1   5  145.79    6.40
   0  -1  -5  157.28    6.50
   0  -1   5  149.09    5.90
   0  -1  -5  137.79    5.30
   0  -1  -5  153.78    6.40
   0  -1  -5  149.99    6.30
   0  -1  -5  147.59    6.50
   0  -1   5  144.59    6.80
   0  -1   5  143.99    6.80
   0   1   5  144.79    6.40
   0   1  -5  151.08    5.80
   0   1   5  154.28    6.60
   0   1   5  142.29    6.40
   0   1   5  135.59    6.70
   0   1  -5  148.19    6.20
   0   1  -5  147.09    6.80
   0   1  -5  154.88    6.70
   0   1   5  147.69    6.50
   0   1  -5  147.29    6.40
   0   1   5  148.79    6.30
   0   1  -5  148.69    5.80
  -1  -1  -5  117.59    5.70
  -1  -1  -5  112.49    5.90
   1  -1   5  111.69    5.80
  -1  -1  -5  112.29    5.70
   1  -1   5  105.49    5.40
   1  -1   5  116.29    5.60
   1  -1   5  112.29    4.90
  -1  -1  -5  117.19    5.20
  -1  -1  -5  123.09    5.00
   1  -1   5  112.49    5.80
   1   1   5  109.79    5.60
   1   1   5  110.89    5.70
  -1   1  -5  113.09    5.70
  -1   1  -5  112.29    5.00
   1   1   5  113.89    5.20
   1   1   5  114.99    5.60
  -1   1  -5  114.89    5.50
  -1   1  -5  122.49    5.00
  -1   1  -5  106.29    5.50
   1   1   5  112.69    5.60
  -2  -1  -5  219.78    9.20
   2  -1   5  221.88    8.60
   2  -1   5  200.68    9.20
   2  -1   5  212.28    9.50
  -2  -1  -5  200.18    9.30
  -2  -1  -5  214.78    9.60
  -2  -1  -5  192.58    9.30
  -2  -1  -5  206.38    8.90
   2   1   5  214.88    9.40
   2   1   5  203.18    9.00
  -2   1  -5  205.28    9.30
  -2   1  -5  215.68    9.50
  -2   1  -5  217.38    8.90
   2   1   5  201.78    9.40
  -2   1  -5  202.28    9.30
   3  -1   5   61.29    4.70
  -3  -1  -5   69.49    4.50
   3  -1   5   69.39    3.50
  -3  -1  -5   61.99    4.30
  -3  -1  -5   62.29    4.60
   3  -1   5   66.99    4.60
  -3  -1  -5   81.09    5.00
  -3  -1  -5   63.39    4.70
  -3   1  -5   69.99    4.90
  -3   1  -5   67.19    4.60
  -3   1  -5   77.19    4.90
   3   1   5   69.59    4.90
   3   1   5   66.09    4.10
  -3   1  -5   66.49    4.50
   3   1   5   62.49    4.40
  -4  -1  -5  404.16   16.40
  -4  -1  -5  371.46   16.20
   4  -1   5  375.36   15.90
   4  -1   5  380.86   13.90
  -4  -1  -5  374.46   16.20
  -4  -1  -5  376.46   15.70
  -4  -1  -5  359.36   16.20
  -4   1  -5  383.26   16.40
  -4   1  -5  363.86   16.00
   4   1   5  369.06   14.90
   4   1   5  367.06   16.30
   4   1   5  388.06   16.10
  -4   1  -5  374.76   16.20
  -4   1  -5  387.96   16.30
  -5  -1  -5  217.38   11.60
   5  -1   5  218.38   11.20
  -5  -1  -5  264.97   12.40
   5  -1   5  233.28    8.70
  -5  -1  -5  218.38   11.80
  -5  -1  -5  250.77   11.50
  -5  -1  -5  234.08   11.80
   5   1   5  224.98   11.70
   5   1   5  231.78   10.10
  -5   1  -5  251.47   11.90
  -5   1  -5  243.98   12.00
  -5   1  -5  235.28   11.70
  -5   1  -5  221.98   11.80
   5   1   5  213.08   11.20
  -6  -1  -5   29.40    4.90
  -6  -1  -5   29.70    4.90
  -6  -1  -5   40.00    5.10
  -6  -1  -5   29.20    4.50
  -6  -1  -5   40.60    5.20
   6  -1   5   29.70    4.40
   6   1   5   24.60    4.40
  -6   1  -5   29.30    4.50
   6   1   5   38.10    3.70
  -6   1  -5   30.10    4.60
   6   1   5   34.00    4.60
  -6   1  -5   44.20    5.40
  -6   1  -5   32.70    4.90
  -7  -1  -5   92.39    9.10
  -7  -1  -5  122.19    8.40
  -7  -1  -5   90.09    8.60
  -7  -1  -5   80.79    8.70
   7  -1   5  102.49    7.40
  -7  -1  -5   98.59    7.70
  -7   1  -5   94.69    8.90
   7   1   5  108.19    7.50
  -7   1  -5   97.99    9.00
  -7   1  -5  102.19    7.90
  -7   1  -5  105.59    9.60
  -8  -1  -5   32.70    6.20
  -8  -1  -5   31.40    5.50
  -8  -1  -5   49.10    6.60
  -8  -1  -5   39.80    5.90
  -8  -1  -5   40.20    6.50
  -8   1  -5   45.30    6.30
   8   1   5   40.00    5.60
  -8   1  -5   38.80    6.10
  -8   1  -5   44.20    6.70
  -8   1  -5   38.40    6.10
  -9  -1  -5   49.60    7.00
  -9  -1  -5   49.60    7.40
  -9  -1  -5   36.70    6.50
  -9  -1  -5   45.00    7.60
  -9  -1  -5   40.40    7.00
  -9   1  -5   51.19    7.50
  -9   1  -5   53.59    7.70
   9   1   5   42.80    6.20
  -9   1  -5   38.30    7.00
  -9   1  -5   38.70    6.50
 -10  -1  -5    8.80    4.20
 -10  -1  -5   10.20    5.30
 -10  -1  -5    9.50    4.20
 -10  -1  -5   16.00    5.20
  10  -1   5    9.50    3.80
 -10  -1  -5    5.80    4.00
 -10   1  -5   15.90    4.90
 -10   1  -5   10.40    4.60
  10   1   5   11.30    4.10
 -10   1  -5   11.50    5.50
 -10   1  -5   11.30    4.60
 -11  -1  -5    0.60    4.70
 -11  -1  -5    5.00    4.70
 -11  -1  -5   -2.70    3.40
 -11  -1  -5   13.20    5.50
 -11   1  -5    4.90    5.00
 -11   1  -5    2.20    4.50
 -11   1  -5    1.20    4.20
 -11   1  -5    2.60    4.60
 -11  -2   5   -1.10    4.20
 -11  -2   5   -1.90    4.10
 -11  -2   5    0.30    2.80
 -11   2   5   -1.40    2.80
 -11   2   5    0.90    3.30
 -11   2   5   -1.70    4.70
 -11   2   5    3.20    4.80
 -10  -2   5    2.40    2.30
 -10  -2   5    2.70    3.90
 -10  -2   5    3.10    2.80
 -10  -2   5   -2.10    3.60
 -10   2   5    3.20    3.00
 -10   2   5   -5.50    3.30
 -10   2   5    1.00    4.10
 -10   2   5    0.20    2.70
  -9  -2   5   30.50    6.50
  -9  -2   5   29.40    5.20
  -9  -2   5   40.00    7.70
  -9  -2   5   39.60    5.40
  -9  -2   5   46.00    5.10
  -9   2   5   28.60    5.00
  -9   2   5   36.60    5.10
  -9   2   5   32.70    6.70
  -9   2   5   47.70    7.70
  -8  -2   5   16.60    3.40
  -8  -2   5    8.00    3.80
  -8  -2   5   16.30    3.70
  -8  -2   5    9.40    4.00
  -8  -2   5   11.80    2.80
  -8   2   5   13.10    3.30
  -8   2   5   16.10    3.40
  -8   2   5   19.80    5.10
  -8   2   5   20.00    4.90
  -7  -2   5   42.30    4.90
  -7  -2   5   46.50    6.70
  -7  -2   5   44.90    6.10
  -7  -2   5   35.00    3.90
  -7  -2   5   36.90    4.30
  -7   2   5   50.29    6.40
  -7   2   5   36.30    4.40
   7   2  -5   37.80    3.40
  -7   2   5   31.30    4.20
  -7   2   5   40.80    6.10
  -6  -2   5  221.58   10.70
  -6  -2   5  220.18   10.00
  -6  -2   5  229.68   10.50
  -6  -2   5  233.78   12.20
  -6  -2   5  209.98   12.70
  -6   2   5  226.18   12.40
   6   2  -5  212.98    9.30
  -6   2   5  221.68   10.60
  -6   2   5  224.48   10.80
  -6   2   5  225.38    9.00
  -5  -2   5    4.90    2.40
  -5  -2   5    5.80    1.50
  -5  -2   5    3.10    1.60
  -5  -2   5    5.00    1.50
  -5  -2   5    4.70    2.40
  -5   2   5    4.60    1.30
   5   2  -5    4.70    1.20
  -5   2   5    4.70    1.70
   5   2  -5    6.40    1.00
  -5   2   5    4.80    2.00
  -5   2   5    4.60    1.70
  -5   2   5    5.80    1.70
  -4  -2   5   38.00    2.70
  -4  -2   5   38.50    2.80
  -4  -2   5   39.40    2.70
  -4  -2   5   34.70    3.10
  -4  -2   5   43.90    4.20
  -4  -2   5   38.00    4.60
   4   2  -5   34.90    2.40
  -4   2   5   35.40    4.30
  -4   2   5   37.60    3.30
   4   2  -5   35.40    2.10
  -4   2   5   39.00    3.60
   4   2  -5   41.10    2.50
  -4   2   5   33.80    3.30
  -4   2   5   42.90    3.10
  -4   2   5   37.90    2.50
  -4   2   5   35.20    3.20
  -3  -2   5  366.56   13.80
  -3  -2   5  351.26   15.50
  -3  -2   5  360.56   13.80
  -3  -2   5  377.46   13.90
  -3  -2   5  392.76   13.80
  -3  -2   5  361.56   14.50
  -3  -2   5  348.77   13.80
  -3   2   5  352.16   14.30
  -3   2   5  372.26   14.40
  -3   2   5  357.36   15.50
   3   2  -5  371.06   13.60
  -3   2   5  347.67   14.30
  -3   2   5  358.76   14.20
  -3   2   5  364.56   14.30
  -3   2   5  369.56   13.20
   3   2  -5  365.66   13.60
   2  -2  -5    5.00    1.20
  -2  -2   5    4.10    1.10
  -2  -2   5    4.00    1.00
  -2  -2   5    2.60    1.40
  -2  -2   5    3.50    1.00
  -2  -2   5    4.40    1.10
  -2  -2   5    3.40    1.00
  -2  -2   5    2.40    1.30
  -2  -2   5    3.50    1.00
  -2  -2   5    1.80    0.90
   2   2  -5    3.30    1.00
  -2   2   5    4.10    1.40
   2   2  -5    2.60    0.80
  -2   2   5    2.50    1.20
  -2   2   5    1.30    1.00
  -2   2   5    3.30    1.30
  -2   2   5    1.70    1.10
  -2   2   5    5.30    0.80
  -2   2   5    3.40    1.20
  -2   2   5    4.60    1.40
  -1  -2   5  377.96   15.20
  -1  -2   5  406.36   14.80
  -1  -2   5  381.56   15.60
  -1  -2   5  390.96   14.70
  -1  -2   5  380.26   14.70
  -1  -2   5  397.66   14.80
   1  -2  -5  375.46   14.90
   1  -2  -5  393.96   14.00
  -1  -2   5  406.56   14.60
  -1  -2   5  378.26   13.80
   1  -2  -5  406.86   14.20
   1  -2  -5  391.96   15.50
   1  -2  -5  381.76   14.90
  -1   2   5  384.76   15.10
   1   2  -5  393.96   14.60
   1   2  -5  404.96   14.50
  -1   2   5  371.86   15.00
  -1   2   5  378.96   15.20
  -1   2   5  371.26   14.90
  -1   2   5  403.26   15.10
  -1   2   5  374.16   15.00
  -1   2   5  391.56   14.10
   1   2  -5  385.36   14.70
  -1   2   5  383.86   15.10
  -1   2   5  388.96   14.10
   0  -2   5  207.58    8.80
   0  -2  -5  205.38    7.70
   0  -2  -5  206.58    9.00
   0  -2   5  223.68    8.90
   0  -2   5  206.28    9.50
   0  -2  -5  216.88    9.00
   0  -2   5  210.38    8.80
   0  -2  -5  192.08    9.30
   0  -2  -5  219.68    8.50
   0  -2  -5  209.18    9.00
   0  -2   5  217.88    9.20
   0   2   5  187.38    8.80
   0   2  -5  202.08    8.70
   0   2  -5  196.28    8.70
   0   2   5  208.38    8.90
   0   2  -5  210.78    8.70
   0   2   5  202.68    9.10
   0   2  -5  213.38    8.70
   0   2   5  199.58    8.90
   0   2   5  205.28    8.50
   0   2   5  211.38    9.00
  -1  -2  -5  191.38    8.40
  -1  -2  -5  173.88    8.70
   1  -2   5  179.78    8.00
  -1  -2  -5  179.38    8.50
   1  -2   5  170.48    8.70
   1  -2   5  187.88    8.40
  -1  -2  -5  195.78    8.60
   1  -2   5  185.18    8.50
   1   2   5  187.38    8.40
  -1   2  -5  171.58    8.20
  -1   2  -5  189.38    7.20
   1   2   5  177.28    8.10
  -1   2  -5  176.48    8.20
  -1   2  -5  181.28    8.20
   1   2   5  190.28    8.60
  -1   2  -5  183.48    8.30
   1   2   5  190.58    8.60
  -1   2  -5  195.08    8.50
  -2  -2  -5   64.19    4.30
  -2  -2  -5   59.59    4.40
  -2  -2  -5   64.59    4.70
  -2  -2  -5   63.59    4.50
   2  -2   5   64.49    4.60
   2  -2   5   60.49    4.20
  -2   2  -5   67.79    4.40
   2   2   5   63.69    4.30
  -2   2  -5   72.09    4.50
  -2   2  -5   70.49    4.50
   2   2   5   70.09    4.60
   2   2   5   64.59    4.30
  -2   2  -5   61.49    3.70
  -3  -2  -5  418.26   17.50
  -3  -2  -5  416.66   17.60
  -3  -2  -5  421.16   17.70
   3  -2   5  414.76   17.00
  -3  -2  -5  425.96   17.40
  -3  -2  -5  412.86   16.60
   3   2   5  426.06   17.10
  -3   2  -5  402.26   17.50
   3   2   5  433.16   17.30
  -3   2  -5  418.06   17.50
   3   2   5  427.86   17.60
  -3   2  -5  443.66   17.00
  -3   2  -5  437.96   17.60
  -4  -2  -5    2.60    2.00
   4  -2   5    3.70    0.80
  -4  -2  -5    4.80    2.10
   4  -2   5    3.20    1.70
  -4  -2  -5    2.20    1.80
  -4  -2  -5    3.80    1.90
   4  -2   5    2.40    2.10
  -4  -2  -5    2.90    1.50
  -4   2  -5    2.10    1.80
  -4   2  -5    2.00    1.80
   4   2   5    2.20    1.70
   4   2   5    4.60    1.90
  -4   2  -5    1.70    1.50
  -4   2  -5    2.20    1.70
   4   2   5    3.30    1.70
  -5  -2  -5   39.80    4.30
  -5  -2  -5   37.60    4.90
  -5  -2  -5   36.60    4.80
  -5  -2  -5   38.60    5.10
   5  -2   5   31.60    4.80
   5  -2   5   41.90    4.60
  -5  -2  -5   35.00    4.80
  -5   2  -5   41.30    5.00
  -5   2  -5   30.70    4.60
  -5   2  -5   41.40    4.90
  -5   2  -5   38.40    4.80
   5   2   5   39.00    4.10
   5   2   5   35.30    4.40
  -6  -2  -5   18.00    3.90
   6  -2   5   30.10    4.20
  -6  -2  -5   15.70    3.30
  -6  -2  -5   20.00    4.20
  -6  -2  -5   24.30    4.30
  -6  -2  -5   17.90    4.20
  -6   2  -5   19.90    4.10
   6   2   5   23.10    4.20
   6   2   5   22.30    3.40
  -6   2  -5   25.70    4.40
  -6   2  -5   26.70    4.50
  -6   2  -5   19.10    3.90
  -7  -2  -5    0.60    2.60
  -7  -2  -5   -2.50    1.90
   7  -2   5   -2.70    1.70
  -7  -2  -5   -1.50    2.10
  -7  -2  -5   -0.60    2.60
  -7  -2  -5   -1.90    2.00
  -7   2  -5   -0.30    2.30
  -7   2  -5    1.20    2.70
   7   2   5    0.00    2.00
  -7   2  -5    1.90    2.70
  -7   2  -5   -0.20    2.00
   8  -2   5   27.10    4.80
  -8  -2  -5   27.70    5.40
  -8  -2  -5   11.80    4.60
  -8  -2  -5   19.80    4.20
  -8  -2  -5   19.30    4.50
  -8  -2  -5   26.90    6.00
  -8   2  -5   20.20    4.70
  -8   2  -5   30.10    5.90
  -8   2  -5   27.90    5.20
  -8   2  -5   29.40    5.70
   8   2   5   15.90    3.90
  -9  -2  -5    9.60    4.30
  -9  -2  -5    5.90    4.00
  -9  -2  -5    0.60    3.50
  -9  -2  -5   -0.70    2.80
  -9  -2  -5   11.00    4.00
  -9   2  -5    6.30    3.70
  -9   2  -5    3.60    3.40
  -9   2  -5   -0.50    3.00
  -9   2  -5    0.90    3.60
   9   2   5    1.20    2.50
 -10  -2  -5   -3.80    3.00
 -10  -2  -5   -1.10    3.40
 -10  -2  -5   -0.70    4.10
 -10  -2  -5   -1.10    3.20
  10   2   5    3.40    2.90
 -10   2  -5   -1.50    4.00
 -10   2  -5   -4.60    2.40
 -10   2  -5    1.00    3.60
 -10   2  -5   -0.70    3.80
 -11  -2  -5   -2.90    4.60
  11  -2   5    1.00    3.90
 -11  -2  -5    4.70    4.80
 -11  -2  -5    7.40    5.90
 -11  -2  -5    0.70    4.00
 -11   2  -5    0.40    3.40
 -11   2  -5    0.60    5.10
 -11   2  -5   -4.50    4.40
 -11   2  -5    1.70    4.40
 -11  -3   5   18.60    4.70
 -11  -3   5   13.50    6.60
 -11  -3   5    7.10    5.90
 -11   3   5    7.80    4.20
 -11   3   5   10.80    4.30
 -11   3   5   12.10    6.30
 -11   3   5   10.40    5.90
 -10  -3   5   18.40    6.50
 -10  -3   5   25.50    7.00
 -10  -3   5   15.90    3.70
 -10  -3   5   13.40    4.10
 -10   3   5   19.90    4.50
 -10   3   5   20.80    6.40
 -10   3   5   18.40    4.90
 -10   3   5   10.80    5.50
  -9  -3   5   43.00    5.20
  -9  -3   5   38.70    7.50
  -9  -3   5   36.80    5.30
  -9  -3   5   44.90    7.50
  -9   3   5   37.00    7.20
  -9   3   5   29.60    5.00
  -9   3   5   29.50    6.40
  -9   3   5   35.50    5.70
  -8  -3   5   37.80    7.00
  -8  -3   5   25.30    5.70
  -8  -3   5   35.30    4.40
  -8  -3   5   30.20    4.50
  -8   3   5   41.30    5.50
  -8   3   5   30.10    6.30
  -8   3   5   35.60    5.10
  -8   3   5   36.70    6.60
  -7  -3   5   -1.10    1.60
  -7  -3   5    0.60    1.80
  -7  -3   5   -0.70    2.70
  -7  -3   5    4.50    3.20
  -7  -3   5   -2.80    1.30
  -7   3   5    1.20    2.00
  -7   3   5    2.80    2.20
  -7   3   5    3.70    3.10
   7   3  -5    0.50    1.40
   7   3  -5    0.30    1.20
  -6  -3   5    4.30    2.00
  -6  -3   5    4.40    3.00
  -6  -3   5    5.40    2.80
  -6  -3   5    4.90    1.80
  -6  -3   5    9.40    2.20
  -6   3   5    7.80    2.50
  -6   3   5    7.40    1.50
   6   3  -5    4.50    1.50
  -6   3   5   12.30    3.60
  -6   3   5    7.10    2.40
   6   3  -5    9.70    2.00
  -5  -3   5  226.88   10.60
  -5  -3   5  223.88    9.70
  -5  -3   5  232.48   11.40
  -5  -3   5  240.88   10.50
  -5  -3   5  223.68   10.20
  -5  -3   5  212.78   12.50
   5   3  -5  223.58    9.90
  -5   3   5  236.48    9.60
  -5   3   5  218.18   10.60
  -5   3   5  212.68   10.70
  -5   3   5  209.88   12.00
  -5   3   5  248.58    9.10
  -5   3   5  223.48   11.00
   5   3  -5  228.98    9.80
  -4  -3   5  395.66   14.50
  -4  -3   5  407.66   15.60
  -4  -3   5  348.47   17.10
  -4  -3   5  376.66   15.50
  -4  -3   5  364.66   15.30
  -4  -3   5  396.76   16.10
   4   3  -5  352.46   14.60
   4   3  -5  377.66   15.00
   4   3  -5  388.16   15.00
  -4   3   5  398.96   17.40
  -4   3   5  394.16   16.30
  -4   3   5  376.86   16.00
  -4   3   5  389.76   15.90
  -4   3   5  397.26   15.20
  -3  -3   5  311.07   14.10
  -3  -3   5  304.07   11.40
  -3  -3   5  311.67   12.50
  -3  -3   5  307.47   12.50
  -3  -3   5  300.37   11.30
  -3  -3   5  308.47   12.50
  -3  -3   5  290.67   12.50
  -3  -3   5  296.47   12.40
  -3  -3   5  275.27   13.70
  -3   3   5  301.17   12.80
   3   3  -5  314.97   12.20
   3   3  -5  303.17   12.00
  -3   3   5  297.37   13.80
  -3   3   5  294.47   12.80
  -3   3   5  287.97   12.40
  -3   3   5  316.27   13.10
   3   3  -5  314.27   12.30
  -3   3   5  296.87   13.00
  -2  -3   5   39.10    3.50
   2  -3  -5   31.80    2.90
  -2  -3   5   30.60    3.80
  -2  -3   5   33.90    3.20
  -2  -3   5   29.30    3.00
   2  -3  -5   31.80    4.00
   2  -3  -5   35.20    3.50
  -2  -3   5   35.30    4.20
  -2  -3   5   33.50    2.40
  -2  -3   5   37.10    3.40
  -2  -3   5   32.90    2.00
   2   3  -5   26.80    2.70
   2   3  -5   33.10    2.40
   2   3  -5   34.80    3.10
  -2   3   5   30.20    3.40
  -2   3   5   29.80    3.30
  -2   3   5   33.80    3.60
  -2   3   5   27.80    3.20
   2   3  -5   30.90    2.20
  -2   3   5   33.50    3.40
   1  -3  -5  188.88    7.90
   1  -3  -5  194.38    7.50
  -1  -3   5  195.68    8.90
   1  -3  -5  196.08    8.90
  -1  -3   5  183.58    9.40
  -1  -3   5  183.08    8.60
   1  -3  -5  178.68    8.70
  -1  -3   5  204.68    9.40
  -1  -3   5  185.48    9.20
  -1  -3   5  187.38    7.20
  -1  -3   5  185.88    8.70
  -1  -3   5  202.68    7.90
   1  -3  -5  187.58    9.40
   1   3  -5  202.38    8.50
  -1   3   5  188.28    8.90
  -1   3   5  187.38    8.90
  -1   3   5  182.68    8.90
  -1   3   5  209.08    9.10
   1   3  -5  194.08    7.10
   1   3  -5  190.88    8.50
  -1   3   5  189.68    9.00
  -1   3   5  200.68    9.10
   1   3  -5  204.98    8.70
   1   3  -5  190.28    7.90
  -1   3   5  202.08    8.10
   0  -3  -5   86.29    5.50
   0  -3   5   75.19    4.80
   0  -3   5   90.99    5.20
   0  -3  -5   80.39    5.10
   0  -3  -5   70.69    4.80
   0  -3  -5   80.49    5.30
   0  -3   5   79.39    5.50
   0  -3   5   83.49    5.20
   0  -3  -5   84.69    4.20
   0   3  -5   78.19    4.80
   0   3  -5   80.99    4.40
   0   3  -5   72.39    4.50
   0   3   5   78.59    4.90
   0   3   5   82.99    5.10
   0   3  -5   74.59    4.70
   0   3   5   86.19    5.10
   0   3   5   76.99    5.00
   0   3   5   79.89    5.00
   0   3   5   77.59    5.10
   0   3  -5   83.99    3.10
   1  -3   5 1237.58   44.60
  -1  -3  -5 1212.58   45.20
  -1  -3  -5 1250.17   45.00
  -1  -3  -5 1253.37   44.90
  -1  -3  -5 1279.17   45.10
   1  -3   5 1221.78   44.50
   1  -3   5 1199.88   45.30
  -1  -3  -5 1254.77   43.70
   1  -3   5 1261.47   44.80
   1   3   5 1194.18   44.80
  -1   3  -5 1205.48   44.50
  -1   3  -5 1246.28   44.70
   1   3   5 1174.08   44.10
  -1   3  -5 1265.87   44.80
  -1   3  -5 1210.68   44.20
   1   3   5 1170.98   44.60
   1   3   5 1207.18   44.80
   1   3   5 1236.18   44.70
  -1   3  -5 1248.98   42.90
  -2  -3  -5  505.45   19.80
   2  -3   5  463.85   19.10
   2  -3   5  474.25   18.90
  -2  -3  -5  496.75   19.70
  -2  -3  -5  463.15   19.60
  -2  -3  -5  515.75   19.70
   2  -3   5  470.65   19.80
   2   3   5  440.46   19.00
   2   3   5  476.85   19.40
  -2   3  -5  454.45   19.10
  -2   3  -5  462.55   17.90
  -2   3  -5  494.15   19.40
  -2   3  -5  461.15   19.20
   2   3   5  446.66   19.00
   2   3   5  509.25   19.30
  -2   3  -5  475.15   19.20
   2   3   5  469.45   19.10
  -3  -3  -5   98.49    6.60
  -3  -3  -5  104.19    6.60
   3  -3   5  101.39    6.10
  -3  -3  -5   94.09    6.50
   3  -3   5  100.59    6.90
  -3  -3  -5   93.19    6.60
   3   3   5  117.19    6.60
  -3   3  -5   94.99    6.50
  -3   3  -5  111.79    6.80
  -3   3  -5   97.29    6.40
   3   3   5  107.09    6.50
  -3   3  -5  108.99    6.70
  -3   3  -5  110.49    5.90
   3   3   5  100.19    6.30
   4  -3   5   89.59    5.40
   4  -3   5   85.49    3.90
   4  -3   5   74.69    7.00
  -4  -3  -5   75.89    7.00
  -4  -3  -5   70.59    4.80
  -4  -3  -5   77.29    7.00
  -4  -3  -5   69.49    6.40
  -4  -3  -5   64.39    6.40
  -4   3  -5   65.69    6.40
   4   3   5   69.99    5.30
   4   3   5   71.39    6.20
  -4   3  -5   63.39    6.20
  -4   3  -5   82.69    6.00
   4   3   5   71.09    5.40
  -4   3  -5   78.29    5.60
   5  -3   5   47.40    5.90
  -5  -3  -5   45.10    5.60
  -5  -3  -5   45.00    5.70
  -5  -3  -5   50.99    5.90
   5  -3   5   47.00    4.80
  -5  -3  -5   56.99    6.10
  -5  -3  -5   47.80    4.60
  -5   3  -5   52.59    5.70
  -5   3  -5   38.60    5.30
   5   3   5   48.30    5.20
  -5   3  -5   44.40    5.40
  -5   3  -5   47.70    5.80
   5   3   5   47.40    5.10
   6  -3   5    0.30    1.80
  -6  -3  -5    3.30    2.50
  -6  -3  -5    0.30    2.70
  -6  -3  -5   -1.20    1.80
  -6  -3  -5    0.90    2.20
  -6  -3  -5   -0.40    1.70
   6   3   5    3.00    2.10
  -6   3  -5    1.50    2.10
  -6   3  -5   -0.60    2.40
   6   3   5    0.90    2.10
  -6   3  -5    0.90    2.10
  -6   3  -5    0.90    2.30
   7  -3   5   75.89    7.10
  -7  -3  -5   68.49    7.70
  -7  -3  -5   94.29    6.60
  -7  -3  -5   81.79    8.90
  -7  -3  -5   83.79    8.70
  -7  -3  -5   83.29    9.10
   7   3   5   84.59    6.40
  -7   3  -5   79.39    8.40
  -7   3  -5   85.69    8.50
  -7   3  -5   93.59    9.10
   7   3   5   87.29    8.00
  -7   3  -5   90.19    9.20
  -8  -3  -5   26.80    4.50
  -8  -3  -5    8.70    4.30
  -8  -3  -5   13.60    4.60
  -8  -3  -5   22.90    5.20
   8  -3   5   19.00    4.00
  -8  -3  -5   17.10    4.50
  -8   3  -5   21.30    4.80
   8   3   5   10.70    3.60
  -8   3  -5   17.30    5.00
  -8   3  -5   12.70    4.50
  -8   3  -5   19.40    5.00
  -9  -3  -5    2.50    3.80
  -9  -3  -5    5.40    3.80
  -9  -3  -5    4.00    3.70
  -9  -3  -5    1.40    3.70
  -9   3  -5    0.20    2.80
  -9   3  -5   -1.10    3.30
  -9   3  -5    2.50    4.00
   9   3   5   -0.10    2.70
  -9   3  -5    4.80    4.10
 -10  -3  -5    1.40    3.30
 -10  -3  -5   -2.80    3.50
 -10  -3  -5   -2.80    4.20
 -10  -3  -5   -0.40    3.90
  10   3   5    4.20    2.90
 -10   3  -5    9.20    5.20
 -10   3  -5    7.30    4.40
 -10   3  -5    9.70    5.30
 -10   3  -5    2.30    4.20
[truncated: 1,042,314 more chars]
