# Supplementary material for: Crystal structure of bis­[2,5-bis­(pyridin-2-yl)-1,3,4-thia­diazole-κ2 N 2,N 3]bis­(thio­cyanato-κS)copper(II)
Source: Acta Crystallogr E Crystallogr Commun. 2016 Jul 22;72(Pt 8):1176–8. doi: 10.1107/S2056989016011713 (PMC4971866; doi:10.1107/S2056989016011713)
Supplement: Supplementary file 2 [file e-72-01176-Isup2.hkl]

data_I                                                                          
_shelx_title ' EL16_D310_DRX1_Ala12_a.res in P2(1)/c'                           
_shelx_refln_list_code          4                                               
_shelx_F_calc_maximum      258.78                                               
_exptl_crystal_F_000       670.00                                               
_reflns_d_resolution_high  0.7001                                               
                                                                                
loop_                                                                           
 _space_group_symop_operation_xyz                                               
 'x, y, z'                                                                      
 '-x, y+1/2, -z+1/2'                                                            
 '-x, -y, -z'                                                                   
 'x, -y-1/2, z-1/2'                                                             
                                                                                
_cell_length_a     8.0205                                                       
_cell_length_b     7.8434                                                       
_cell_length_c    21.3454                                                       
_cell_angle_alpha  90.000                                                       
_cell_angle_beta   92.565                                                       
_cell_angle_gamma  90.000                                                       
                                                                                
_shelx_F_squared_multiplier     1.000                                           
                                                                                
loop_                                                                           
 _refln_index_h                                                                 
 _refln_index_k                                                                 
 _refln_index_l                                                                 
 _refln_F_squared_calc                                                          
 _refln_F_squared_meas                                                          
 _refln_F_squared_sigma                                                         
 _refln_observed_status                                                         
   1   0   0       6084.45       5646.71        98.43 o                         
   2   0   0       6242.81       6534.62        73.00 o                         
   3   0   0       5517.35       5914.22        95.76 o                         
   4   0   0         51.97        108.84         8.95 o                         
   5   0   0       2527.99       2334.61        44.28 o                         
   6   0   0       8447.79       8387.95       141.59 o                         
   7   0   0        322.15        315.34        16.97 o                         
   8   0   0         40.90         40.55         8.78 o                         
   9   0   0         88.23         67.12        11.27 o                         
  10   0   0        348.57        380.57        28.59 o                         
  11   0   0         95.76         82.09        23.07 o                         
   1   1   0        279.08        262.27         2.69 o                         
   2   1   0       2310.45       2517.53        20.54 o                         
   3   1   0        321.83        371.78         7.26 o                         
   4   1   0       1778.02       1946.01        25.03 o                         
   5   1   0        258.95        233.00         9.05 o                         
   6   1   0          6.23          2.81         3.88 o                         
   7   1   0         15.37         12.36         5.06 o                         
   8   1   0         54.04         31.70         6.49 o                         
   9   1   0         44.49         51.51         7.57 o                         
  10   1   0          1.19         -6.62         6.62 o                         
  11   1   0         13.04          8.41         9.62 o                         
   0   2   0       1380.28       1380.01        14.05 o                         
   1   2   0       3084.83       3395.64        23.99 o                         
   2   2   0       9326.36       9365.14        73.91 o                         
   3   2   0       9993.87       9809.99        82.21 o                         
   4   2   0       2518.96       2426.38        30.48 o                         
   5   2   0         30.11         34.69         4.54 o                         
   6   2   0          2.08          5.09         3.97 o                         
   7   2   0         90.58         81.89         7.19 o                         
   8   2   0       1898.25       1933.51        32.91 o                         
   9   2   0        669.30        707.80        21.03 o                         
  10   2   0         81.50         66.65        11.12 o                         
  11   2   0         25.75         12.49        10.18 o                         
   1   3   0         49.83         34.30         2.22 o                         
   2   3   0        155.65        154.69         4.56 o                         
   3   3   0        154.72        154.80         4.48 o                         
   4   3   0        426.04        418.19         8.57 o                         
   5   3   0        150.75        153.56         6.94 o                         
   6   3   0          0.06          4.84         4.20 o                         
   7   3   0          2.47          0.30         4.51 o                         
   8   3   0          0.03         -0.45         5.48 o                         
   9   3   0         42.43         48.44         8.55 o                         
  10   3   0          9.77         -1.79         8.49 o                         
  11   3   0         12.24         -2.42         9.79 o                         
   0   4   0       7619.91       7731.68        95.14 o                         
   1   4   0       1245.30       1189.95        13.37 o                         
   2   4   0        253.52        311.35         7.03 o                         
   3   4   0        370.31        425.99         8.95 o                         
   4   4   0       1066.22       1066.25        14.94 o                         
   5   4   0       1532.24       1476.08        21.76 o                         
   6   4   0       1442.62       1393.04        23.44 o                         
   7   4   0        474.63        436.62        16.94 o                         
   8   4   0          9.35          4.95         6.44 o                         
   9   4   0          9.68         21.37         8.69 o                         
  10   4   0         33.80         42.44        10.81 o                         
   1   5   0         77.07         81.48         4.25 o                         
   2   5   0        966.38       1018.51        14.35 o                         
   3   5   0        321.76        369.53         9.26 o                         
   4   5   0        204.89        211.91         7.54 o                         
   5   5   0        171.41        180.49         7.78 o                         
   6   5   0          6.29          5.59         4.46 o                         
   7   5   0        169.08        137.38        10.14 o                         
   8   5   0         24.07         23.13         8.58 o                         
   9   5   0         56.49         47.33        10.66 o                         
  10   5   0          1.18         -9.14         9.14 o                         
   0   6   0        490.09        483.94        16.35 o                         
   1   6   0       1565.70       1545.22        19.97 o                         
   2   6   0        310.32        299.19         9.56 o                         
   3   6   0        297.52        310.50         9.81 o                         
   4   6   0         71.32         69.71         6.47 o                         
   5   6   0        218.60        238.51        12.47 o                         
   6   6   0        334.61        314.75        13.32 o                         
   7   6   0        202.90        216.96        13.98 o                         
   8   6   0         65.36         71.47         9.64 o                         
   9   6   0         86.76        103.07        13.48 o                         
   1   7   0        682.77        776.91        17.95 o                         
   2   7   0        136.09        151.83         7.81 o                         
   3   7   0         16.19         10.88         4.81 o                         
   4   7   0         55.90         49.49         6.63 o                         
   5   7   0        109.59        120.34         8.96 o                         
   6   7   0         91.06         84.75         8.73 o                         
   7   7   0          8.52          4.79         7.05 o                         
   8   7   0         12.39         17.20         8.27 o                         
   0   8   0         21.45         18.62         7.14 o                         
   1   8   0        225.45        231.22        10.57 o                         
   2   8   0        202.40        188.51        11.48 o                         
   3   8   0         83.19         94.38         8.46 o                         
   4   8   0        254.26        256.26        12.39 o                         
   5   8   0         30.03         28.43         7.29 o                         
   6   8   0          5.73         -0.22         6.86 o                         
   7   8   0        151.71        146.07        11.51 o                         
   8   8   0        166.62        175.19        25.55 o                         
   1   9   0         82.92         95.50        10.68 o                         
   2   9   0        103.13        121.46        10.98 o                         
   3   9   0         18.89         12.95         7.54 o                         
   4   9   0         31.14         47.77        10.13 o                         
   5   9   0          1.27          3.58         9.07 o                         
   6   9   0         56.99         43.11         9.96 o                         
   0  10   0        243.21        247.56        24.04 o                         
   1  10   0        177.53        180.09        15.20 o                         
   2  10   0         20.00         28.67        10.36 o                         
   3  10   0         18.67          4.23         9.57 o                         
   4  10   0         25.51         -2.52        10.04 o                         
   5  10   0         62.66         36.01        11.18 o                         
   1  11   0          6.80          1.49        10.20 o                         
   2  11   0         40.64         27.31        15.24 o                         
 -11   1   1         74.93         82.53        13.13 o                         
 -10   1   1        182.03        217.17        14.35 o                         
  -9   1   1        551.97        591.41        19.33 o                         
  -8   1   1         18.83         19.56         5.82 o                         
  -7   1   1        581.94        597.49        15.98 o                         
  -6   1   1        987.71       1008.35        19.37 o                         
  -5   1   1       1618.63       1627.58        25.37 o                         
  -4   1   1         68.45         23.88         2.03 o                         
  -3   1   1       1766.04       1612.12        18.92 o                         
  -2   1   1       1598.72       1555.45        13.70 o                         
  -1   1   1       7267.51       7844.25        49.87 o                         
   0   1   1       3881.03       3976.36        23.74 o                         
   1   1   1      13909.92      14288.99        93.46 o                         
   2   1   1       2719.03       2521.69        24.03 o                         
   3   1   1       4419.46       4456.77        50.13 o                         
   4   1   1          6.99         27.83         3.49 o                         
   5   1   1          5.22          2.29         3.34 o                         
   6   1   1        717.20        757.95        16.86 o                         
   7   1   1       2054.11       2010.47        33.61 o                         
   8   1   1        225.54        248.83        12.70 o                         
   9   1   1         17.85          9.56         6.28 o                         
  10   1   1         40.78         40.30         9.16 o                         
  11   1   1         72.03         63.34        12.23 o                         
 -11   2   1          0.04          0.87         9.40 o                         
 -10   2   1         64.61         52.05        10.29 o                         
  -9   2   1         39.89         49.18         8.49 o                         
  -8   2   1         69.35         55.69         7.22 o                         
  -7   2   1        162.35        164.78         9.14 o                         
  -6   2   1         37.52         45.62         5.37 o                         
  -5   2   1        111.71        117.42         6.03 o                         
  -4   2   1        443.57        541.21        10.78 o                         
  -3   2   1          2.82         -0.75         1.42 o                         
  -2   2   1         64.02         93.81         2.53 o                         
  -1   2   1       2710.31       2976.44        21.72 o                         
   0   2   1         57.39         85.31         2.15 o                         
   1   2   1       1605.25       1538.51        13.63 o                         
   2   2   1        870.21       1008.15        11.11 o                         
   3   2   1       1711.21       1895.05        19.17 o                         
   4   2   1         53.95         50.52         3.68 o                         
   5   2   1        117.38        127.66         6.59 o                         
   6   2   1        596.07        571.38        14.67 o                         
   7   2   1        142.74        117.81         8.28 o                         
   8   2   1        207.39        202.54        11.28 o                         
   9   2   1        104.15         75.43         9.56 o                         
  10   2   1         17.67         27.39         9.67 o                         
  11   2   1          0.08         -4.31         9.36 o                         
 -11   3   1        116.62        118.32        14.36 o                         
 -10   3   1         51.11         49.82        10.86 o                         
  -9   3   1         23.78          8.67         7.70 o                         
  -8   3   1         21.37         17.47         6.44 o                         
  -7   3   1       1259.88       1321.24        24.37 o                         
  -6   3   1       3136.26       2966.01        41.35 o                         
  -5   3   1       1557.09       1635.77        26.33 o                         
  -4   3   1          6.38          7.27         1.95 o                         
  -3   3   1         66.23         62.72         2.92 o                         
  -2   3   1       1062.38        979.67        10.91 o                         
  -1   3   1       2704.63       2393.41        20.23 o                         
   0   3   1       2471.86       2191.44        18.70 o                         
   1   3   1         51.11         42.42         2.57 o                         
   2   3   1        328.47        380.40         6.51 o                         
   3   3   1       2402.96       2705.93        26.70 o                         
   4   3   1       1282.07       1209.62        15.10 o                         
   5   3   1       2240.02       2153.73        26.44 o                         
   6   3   1       1419.42       1383.62        21.64 o                         
   7   3   1        106.64        101.21         7.75 o                         
   8   3   1         79.81         75.78         8.20 o                         
   9   3   1        145.46        126.47        11.33 o                         
  10   3   1        257.96        241.88        17.26 o                         
  11   3   1         60.44         69.32        12.95 o                         
 -10   4   1          0.62         -4.53         9.00 o                         
  -9   4   1        305.50        327.99        18.62 o                         
  -8   4   1        183.93        142.59        11.94 o                         
  -7   4   1         81.28         82.30         8.27 o                         
  -6   4   1        136.47        120.27         8.74 o                         
  -5   4   1        680.25        699.68        14.25 o                         
  -4   4   1          0.83          2.11         2.38 o                         
  -3   4   1         24.46         29.27         2.86 o                         
  -2   4   1        217.50        277.22         7.18 o                         
  -1   4   1        724.99        741.56         9.46 o                         
   0   4   1        943.63       1034.58        12.78 o                         
   1   4   1        382.81        470.05         7.52 o                         
   2   4   1       7416.66       7769.11        64.11 o                         
   3   4   1        351.34        366.04         9.01 o                         
   4   4   1        367.50        387.54         9.17 o                         
   5   4   1        308.96        300.05         9.10 o                         
   6   4   1        619.72        569.07        13.76 o                         
   7   4   1         15.38         17.50         6.20 o                         
   8   4   1        232.76        224.40        15.21 o                         
   9   4   1         25.53         22.14         8.07 o                         
  10   4   1          8.32          0.82         9.46 o                         
 -10   5   1         49.10         67.00        12.87 o                         
  -9   5   1         97.45        103.60        14.45 o                         
  -8   5   1        173.36        174.29        11.74 o                         
  -7   5   1         33.74         17.25         6.19 o                         
  -6   5   1          4.46         -2.60         4.49 o                         
  -5   5   1        687.48        682.38        15.62 o                         
  -4   5   1       1947.99       1922.74        24.95 o                         
  -3   5   1       1909.40       1830.47        20.88 o                         
  -2   5   1       2187.64       2357.44        25.09 o                         
  -1   5   1          6.67         14.57         2.74 o                         
   0   5   1        220.81        263.87         7.19 o                         
   1   5   1        712.88        672.34        10.67 o                         
   2   5   1       2528.31       2468.87        24.97 o                         
   3   5   1        929.26        866.65        15.90 o                         
   4   5   1         42.97         34.64         4.65 o                         
   5   5   1          5.99          1.81         3.61 o                         
   6   5   1        240.35        219.78        11.51 o                         
   7   5   1        652.32        645.76        20.41 o                         
   8   5   1        487.51        559.47        20.30 o                         
   9   5   1          1.29         -7.85         8.23 o                         
  10   5   1         50.03         42.39        12.45 o                         
  -9   6   1         89.66         92.31        13.05 o                         
  -8   6   1         35.38         28.51         7.82 o                         
  -7   6   1         39.84         32.98         7.10 o                         
  -6   6   1          7.20          9.46         5.99 o                         
  -5   6   1        199.25        183.19         9.37 o                         
  -4   6   1          6.07         -3.94         3.94 o                         
  -3   6   1        239.71        219.32         7.79 o                         
  -2   6   1         59.39         68.33         5.05 o                         
  -1   6   1         26.11         31.88         4.08 o                         
   0   6   1        410.60        423.21        10.31 o                         
   1   6   1         28.84         34.44         3.85 o                         
   2   6   1          2.24         -1.93         2.23 o                         
   3   6   1        767.71        769.94        13.68 o                         
   4   6   1         24.79         14.26         4.15 o                         
   5   6   1         57.37         52.83         6.46 o                         
   6   6   1        287.87        263.20        11.89 o                         
   7   6   1         38.22         29.08         7.60 o                         
   8   6   1         63.98         59.33         9.32 o                         
   9   6   1          1.27         -1.99        10.06 o                         
  -8   7   1         40.58         36.16        10.38 o                         
  -7   7   1        198.58        277.28        14.19 o                         
  -6   7   1        542.62        575.21        18.87 o                         
  -5   7   1        385.80        375.20        14.81 o                         
  -4   7   1          3.77          2.34         4.71 o                         
  -3   7   1        122.80        129.74         8.12 o                         
  -2   7   1        355.54        358.02        11.59 o                         
  -1   7   1       1222.15       1229.36        18.77 o                         
   0   7   1       1448.35       1452.62        20.33 o                         
   1   7   1        286.62        292.78         9.56 o                         
   2   7   1         55.07         59.32         5.72 o                         
   3   7   1         37.11         41.92         5.44 o                         
   4   7   1         21.11         15.70         5.43 o                         
   5   7   1        814.12        817.48        20.28 o                         
   6   7   1        468.41        509.51        18.40 o                         
   7   7   1         24.92         26.03         7.61 o                         
   8   7   1         46.60         33.62         9.00 o                         
  -8   8   1         27.70         25.20        11.20 o                         
  -7   8   1          3.95          3.23         7.69 o                         
  -6   8   1         79.62         58.90         9.44 o                         
  -5   8   1          1.70          3.14         6.33 o                         
  -4   8   1          2.95         -2.81         5.79 o                         
  -3   8   1         37.67         34.36         6.48 o                         
  -2   8   1         30.64         14.57         6.00 o                         
  -1   8   1         29.97         26.14         5.82 o                         
   0   8   1         45.34         44.08         7.11 o                         
   1   8   1         24.03         26.09         6.95 o                         
   2   8   1         15.36         12.95         6.30 o                         
   3   8   1          1.22          2.77         5.36 o                         
   4   8   1          0.65          2.35         5.54 o                         
   5   8   1         45.82         43.22         7.80 o                         
   6   8   1         10.35         12.75         7.37 o                         
   7   8   1         47.42         48.52         9.25 o                         
  -6   9   1          6.28         10.27         9.03 o                         
  -5   9   1         34.36         34.88         9.85 o                         
  -4   9   1        196.74        230.40        15.09 o                         
  -3   9   1         79.87         93.67        12.56 o                         
  -2   9   1          1.16          8.05         6.98 o                         
  -1   9   1         12.20         13.85         7.52 o                         
   0   9   1          5.12         -6.74         6.74 o                         
   1   9   1        132.51        127.86        11.85 o                         
   2   9   1        403.42        408.20        17.79 o                         
   3   9   1        255.71        263.33        14.75 o                         
   4   9   1          7.48         11.46         8.38 o                         
   5   9   1         42.05         21.90         9.03 o                         
   6   9   1         39.49         27.09         9.08 o                         
  -5  10   1          6.83         -1.74        10.54 o                         
  -4  10   1          0.95         -8.74         8.74 o                         
  -3  10   1         31.49         37.37        10.59 o                         
  -2  10   1          5.80          8.99         8.42 o                         
  -1  10   1          4.17          6.10         9.13 o                         
   0  10   1         25.39         27.27        10.10 o                         
   1  10   1          0.61          5.72         8.70 o                         
   2  10   1         46.19         31.44        10.97 o                         
   3  10   1         40.12         35.06        10.14 o                         
   4  10   1         33.04         19.98        10.51 o                         
   5  10   1          3.73         11.80        10.23 o                         
  -2  11   1         35.15         41.78        12.81 o                         
  -1  11   1         90.70         86.37        16.26 o                         
   0  11   1          2.22          7.76        10.88 o                         
   1  11   1        146.86        131.62        15.17 o                         
   2  11   1         84.27         83.39        15.69 o                         
 -11   0   2          6.39         20.57        14.75 o                         
 -10   0   2         35.51         26.44        12.07 o                         
  -9   0   2          2.56         -8.45         8.45 o                         
  -8   0   2       1191.31       1175.43        32.13 o                         
  -7   0   2       7387.64       7429.16       127.37 o                         
  -6   0   2        448.60        436.29        18.98 o                         
  -5   0   2          5.07          7.79         5.22 o                         
  -4   0   2         69.75         85.03         6.15 o                         
  -3   0   2        744.57        874.52        22.59 o                         
  -2   0   2      19009.26      19944.32       342.56 o                         
  -1   0   2       9342.93       9224.09       324.39 o                         
   1   0   2       4259.40       4061.73        40.27 o                         
   2   0   2       5253.99       5564.91        63.24 o                         
   3   0   2       4241.88       4480.21        62.55 o                         
   4   0   2       3233.32       3104.29        46.03 o                         
   5   0   2       2000.86       1797.46        33.36 o                         
   6   0   2        230.06        217.82        11.14 o                         
   7   0   2         47.91         64.54        10.67 o                         
   8   0   2        132.03        121.93        23.63 o                         
   9   0   2        199.65        188.39        16.57 o                         
  10   0   2        419.69        469.75        28.69 o                         
  11   0   2         28.65         16.29        12.83 o                         
 -11   1   2          1.74          4.60         9.11 o                         
 -10   1   2          3.35          5.05         7.25 o                         
  -9   1   2         48.73         63.58         9.19 o                         
  -8   1   2         33.82         19.93         5.73 o                         
  -7   1   2          0.67          6.49         4.48 o                         
  -6   1   2        492.83        478.23         9.43 o                         
  -5   1   2        805.23        812.12        12.86 o                         
  -4   1   2       1257.07       1243.64        18.60 o                         
  -3   1   2        116.85        121.70         4.26 o                         
  -2   1   2       1396.62       1272.10        11.92 o                         
  -1   1   2          5.47          3.86         0.69 o                         
   0   1   2       5118.99       5120.97        32.45 o                         
   1   1   2         59.66         38.34         1.51 o                         
   2   1   2        103.79         68.95         2.87 o                         
   3   1   2         66.20         58.86         3.37 o                         
   4   1   2       1479.98       1446.01        20.39 o                         
   5   1   2         50.38         64.42         5.29 o                         
   6   1   2        312.62        310.03        12.15 o                         
   7   1   2        457.26        420.58        22.30 o                         
   8   1   2        141.67        142.02        13.32 o                         
   9   1   2          2.89          0.07         5.95 o                         
  10   1   2        131.80        136.88        12.15 o                         
  11   1   2         16.89          4.89        10.04 o                         
 -11   2   2        196.00        208.62        16.57 o                         
 -10   2   2        376.76        381.88        19.70 o                         
  -9   2   2        512.75        544.83        20.11 o                         
  -8   2   2         28.88         32.33         6.18 o                         
  -7   2   2         32.87         22.67         5.10 o                         
  -6   2   2         31.52         32.16         4.46 o                         
  -5   2   2       6091.69       6146.78        73.40 o                         
  -4   2   2       5342.08       4958.41        51.50 o                         
  -3   2   2       1479.31       1218.41        12.95 o                         
  -2   2   2         33.09         20.39         1.41 o                         
  -1   2   2      15933.50      16853.88       108.53 o                         
   0   2   2        241.60        265.59         3.47 o                         
   1   2   2      66969.04      66179.34       561.51 o                         
   2   2   2       7076.87       7096.69        61.98 o                         
   3   2   2        363.97        288.89         5.98 o                         
   4   2   2          3.54          2.31         2.51 o                         
   5   2   2        200.29        204.80         7.36 o                         
   6   2   2        702.31        686.21        18.17 o                         
   7   2   2       2164.46       2051.34        33.16 o                         
   8   2   2        493.15        504.46        17.62 o                         
   9   2   2          1.98          0.54         6.34 o                         
  10   2   2         11.98         15.37         9.49 o                         
  11   2   2         29.16         12.42        10.48 o                         
 -11   3   2         12.14         12.30        10.11 o                         
 -10   3   2         12.00         14.11         9.02 o                         
  -9   3   2          6.46          3.77         7.41 o                         
  -8   3   2         98.25        108.94         9.42 o                         
  -7   3   2        245.85        240.61        10.84 o                         
  -6   3   2        149.83        137.80         7.60 o                         
  -5   3   2        158.18        146.55         6.73 o                         
  -4   3   2        119.60        112.30         4.14 o                         
  -3   3   2       1772.70       1970.08        21.84 o                         
  -2   3   2          0.06          3.46         1.42 o                         
  -1   3   2         95.97         85.51         2.77 o                         
   0   3   2        668.06        739.61         9.90 o                         
   1   3   2        556.31        525.58         7.78 o                         
   2   3   2       3506.49       3835.38        36.23 o                         
   3   3   2       2620.94       2885.60        31.43 o                         
   4   3   2       1332.98       1338.12        15.95 o                         
   5   3   2        431.69        437.47        11.51 o                         
   6   3   2        170.18        173.98         8.20 o                         
   7   3   2        199.69        199.64         9.98 o                         
   8   3   2         29.43         32.42         7.35 o                         
   9   3   2        121.56        124.68        12.08 o                         
  10   3   2         29.32          2.97         9.27 o                         
 -10   4   2          1.52         -1.78         8.87 o                         
  -9   4   2         71.08         54.66         9.88 o                         
  -8   4   2        137.04        129.04         9.67 o                         
  -7   4   2        948.72        930.85        29.05 o                         
  -6   4   2        963.36        891.41        18.48 o                         
  -5   4   2        471.79        481.38        10.62 o                         
  -4   4   2        317.52        322.16        10.10 o                         
  -3   4   2        109.81        119.13         4.95 o                         
  -2   4   2       1137.06       1178.72        13.35 o                         
  -1   4   2       4610.12       4528.66        40.24 o                         
   0   4   2       2965.62       2952.75        27.96 o                         
   1   4   2       1392.22       1402.81        16.01 o                         
   2   4   2        262.11        302.45         7.17 o                         
   3   4   2        405.39        414.36         9.01 o                         
   4   4   2       1800.38       1766.91        21.90 o                         
   5   4   2       1141.42       1140.29        17.19 o                         
   6   4   2        273.97        325.49        11.95 o                         
   7   4   2        310.58        281.70        14.15 o                         
   8   4   2         20.61          6.47         6.72 o                         
   9   4   2        251.15        233.49        15.18 o                         
  10   4   2        175.31        198.47        16.56 o                         
 -10   5   2          8.89          5.12        10.08 o                         
  -9   5   2         14.30          0.88         8.58 o                         
  -8   5   2        150.04        168.55        18.52 o                         
  -7   5   2         11.82          9.46         5.73 o                         
  -6   5   2         38.76         25.05         5.70 o                         
  -5   5   2        478.65        512.90        13.83 o                         
  -4   5   2         17.90         21.80         4.04 o                         
  -3   5   2        287.86        302.20         6.71 o                         
  -2   5   2       1697.18       1757.72        20.55 o                         
  -1   5   2          7.67          3.69         2.54 o                         
   0   5   2       1023.10       1061.48        14.15 o                         
   1   5   2       1095.79       1141.78        14.82 o                         
   2   5   2         62.30         63.89         4.06 o                         
   3   5   2          4.15          6.54         2.90 o                         
   4   5   2        734.78        700.90        13.34 o                         
   5   5   2          1.81          2.28         3.61 o                         
   6   5   2        179.78        180.33         9.77 o                         
   7   5   2          6.07         -2.21         6.82 o                         
   8   5   2          6.58          6.93         7.27 o                         
   9   5   2         23.11          7.60         8.26 o                         
  10   5   2          3.70         -2.73         9.90 o                         
  -9   6   2         46.31         45.12        11.26 o                         
  -8   6   2        128.18        156.76        13.61 o                         
  -7   6   2         95.26         89.12         9.51 o                         
  -6   6   2        204.69        196.88        10.66 o                         
  -5   6   2         57.01         68.98         7.12 o                         
  -4   6   2        554.70        548.82        13.98 o                         
  -3   6   2       1155.46       1128.29        16.58 o                         
  -2   6   2        888.49        885.83        17.40 o                         
  -1   6   2       1156.87       1167.81        16.48 o                         
   0   6   2        196.34        181.07         7.11 o                         
   1   6   2        340.22        352.20         9.42 o                         
   2   6   2        525.89        524.87        11.61 o                         
   3   6   2         30.48         23.04         4.29 o                         
   4   6   2         93.45         95.43         6.42 o                         
   5   6   2        174.36        160.62         9.24 o                         
   6   6   2         34.51         31.21         6.52 o                         
   7   6   2        164.71        186.21        11.93 o                         
   8   6   2        327.63        352.07        17.45 o                         
   9   6   2        288.54        334.94        20.73 o                         
  -8   7   2          9.32          5.24         8.63 o                         
  -7   7   2          0.62         -5.98         6.85 o                         
  -6   7   2        263.15        254.55        12.70 o                         
  -5   7   2         52.47         55.41         7.29 o                         
  -4   7   2         16.91         23.15         5.59 o                         
  -3   7   2        140.47        155.13         8.70 o                         
  -2   7   2         10.90          3.21         4.20 o                         
  -1   7   2        129.21        139.96         7.24 o                         
   0   7   2         57.58         62.35         5.39 o                         
   1   7   2         78.03         73.36         5.59 o                         
   2   7   2         91.49         99.40         6.63 o                         
   3   7   2         55.83         57.98         5.81 o                         
   4   7   2          3.68         -3.35         4.72 o                         
   5   7   2         13.07         12.08         5.81 o                         
   6   7   2         62.71         50.89         7.74 o                         
   7   7   2         30.33         27.34         7.90 o                         
   8   7   2        165.14        170.65        13.35 o                         
  -8   8   2         23.42         24.24        11.40 o                         
  -7   8   2          0.55         -5.98         7.75 o                         
  -6   8   2         80.04         84.08         9.74 o                         
  -5   8   2        368.61        396.49        18.00 o                         
  -4   8   2        275.43        281.04        13.83 o                         
  -3   8   2          2.42         -5.25         5.25 o                         
  -2   8   2        164.46        149.65         9.66 o                         
  -1   8   2         21.09         20.76         5.77 o                         
   0   8   2        548.08        516.57        14.57 o                         
   1   8   2        659.81        670.69        17.94 o                         
   2   8   2        482.80        518.74        15.59 o                         
   3   8   2         14.70         11.25         5.61 o                         
   4   8   2         97.00         91.08         8.71 o                         
   5   8   2         69.29         82.98         9.31 o                         
   6   8   2        204.16        213.27        13.04 o                         
   7   8   2        156.83        158.95        17.13 o                         
  -6   9   2          0.99         -8.16         8.16 o                         
  -5   9   2          4.80         10.16         8.29 o                         
  -4   9   2         31.11         41.84         9.23 o                         
  -3   9   2          2.10          4.80         6.99 o                         
  -2   9   2          0.38         -6.38         6.38 o                         
  -1   9   2         12.19          1.03         6.64 o                         
   0   9   2        172.46        183.65        13.98 o                         
   1   9   2         20.31         14.96         7.78 o                         
   2   9   2          2.20         -6.49         6.49 o                         
   3   9   2          1.47         -0.94         7.10 o                         
   4   9   2          4.93          6.85         9.59 o                         
   5   9   2         51.30         45.47        10.09 o                         
   6   9   2         14.88          9.51         8.99 o                         
  -5  10   2          0.39         -9.21         9.85 o                         
  -4  10   2          4.31          0.85         9.41 o                         
  -3  10   2         54.80         47.45        11.42 o                         
  -2  10   2         49.60         55.04        10.64 o                         
  -1  10   2        105.46         99.93        12.66 o                         
   0  10   2         21.23         22.85        10.95 o                         
   1  10   2         12.33          1.16         8.86 o                         
   2  10   2        175.31        169.66        15.01 o                         
   3  10   2        103.37        101.05        13.30 o                         
   4  10   2         95.06         72.20        16.22 o                         
   5  10   2         37.66         40.38        11.43 o                         
  -2  11   2          1.92          7.56        12.07 o                         
  -1  11   2         32.33          9.07        12.06 o                         
   0  11   2         41.11         35.29        14.18 o                         
   1  11   2          7.32         10.91        10.87 o                         
   2  11   2         63.69         55.28        12.52 o                         
 -11   1   3         37.22         41.55        10.63 o                         
 -10   1   3        184.56        193.32        14.75 o                         
  -9   1   3        341.87        342.83        15.55 o                         
  -8   1   3        511.94        514.68        16.28 o                         
  -7   1   3         22.17         17.70         4.61 o                         
  -6   1   3       2817.43       2758.06        34.61 o                         
  -5   1   3       1939.20       1904.98        26.25 o                         
  -4   1   3       4093.18       4117.45        51.51 o                         
  -3   1   3         67.50         52.26         2.97 o                         
  -2   1   3       2511.42       2572.81        24.85 o                         
  -1   1   3        170.23        143.03         2.42 o                         
   0   1   3       5498.37       5542.38        38.46 o                         
   1   1   3       1692.86       1618.82        12.29 o                         
   2   1   3       1972.67       2022.44        20.23 o                         
   3   1   3        871.67        805.78        10.80 o                         
   4   1   3       4910.52       5232.78        54.87 o                         
   5   1   3          8.03          3.67         3.02 o                         
   6   1   3        951.52        929.96        18.48 o                         
   7   1   3        708.51        686.54        18.30 o                         
   8   1   3        371.56        385.65        15.37 o                         
   9   1   3         89.46         95.87        10.60 o                         
  10   1   3         66.18         64.25         8.79 o                         
  11   1   3         36.42         32.18        11.57 o                         
 -11   2   3         16.98         18.90         9.97 o                         
 -10   2   3          0.94         -1.72         8.77 o                         
  -9   2   3         59.12         66.00         8.65 o                         
  -8   2   3         18.29         10.90         5.18 o                         
  -7   2   3        138.31        121.45         9.02 o                         
  -6   2   3        119.43        121.77         6.51 o                         
  -5   2   3        590.24        616.34        11.90 o                         
  -4   2   3        488.31        490.06         9.61 o                         
  -3   2   3        563.21        636.98         7.92 o                         
  -2   2   3       2527.96       2669.97        22.29 o                         
  -1   2   3        652.69        697.32         6.48 o                         
   0   2   3          3.81          1.83         1.15 o                         
   1   2   3      31166.34      32461.82       257.01 o                         
   2   2   3       1699.44       1765.70        18.17 o                         
   3   2   3       1844.85       1940.22        22.23 o                         
   4   2   3       1644.12       1611.34        20.27 o                         
   5   2   3       1311.66       1313.87        19.06 o                         
   6   2   3         10.32         13.76         4.49 o                         
   7   2   3        431.89        416.68        14.11 o                         
   8   2   3          1.17         -5.17         5.17 o                         
   9   2   3         52.54         43.69         8.05 o                         
  10   2   3        100.27        124.54        12.41 o                         
  11   2   3          2.95          3.91         9.88 o                         
 -11   3   3         24.46         17.79        10.14 o                         
 -10   3   3         44.78         74.44        11.28 o                         
  -9   3   3        156.94        191.13        13.95 o                         
  -8   3   3        196.61        197.67        13.82 o                         
  -7   3   3        224.41        244.56        10.69 o                         
  -6   3   3        609.71        619.80        14.08 o                         
  -5   3   3        404.01        407.82         8.67 o                         
  -4   3   3       1073.78       1140.49        14.23 o                         
  -3   3   3         23.09          4.74         1.89 o                         
  -2   3   3       1806.34       1663.09        16.28 o                         
  -1   3   3       2273.63       2222.90        18.72 o                         
   0   3   3       2479.33       2598.39        21.26 o                         
   1   3   3       2526.54       2686.11        25.83 o                         
   2   3   3       4148.75       4379.20        46.19 o                         
   3   3   3       2154.26       2139.68        23.24 o                         
   4   3   3       1758.72       1822.20        22.44 o                         
   5   3   3         95.74         82.48         5.34 o                         
   6   3   3        130.56        135.89         7.57 o                         
   7   3   3        225.01        219.32        10.61 o                         
   8   3   3        797.01        775.72        28.90 o                         
   9   3   3        102.72        110.50        11.52 o                         
  10   3   3         13.04         21.04         9.92 o                         
 -10   4   3        107.55         73.90        11.87 o                         
  -9   4   3         22.96         14.48         8.28 o                         
  -8   4   3        295.55        309.02        15.08 o                         
  -7   4   3        197.94        226.74        11.16 o                         
  -6   4   3          8.34         12.86         4.70 o                         
  -5   4   3        321.65        304.59        10.94 o                         
  -4   4   3        859.49        882.97        13.44 o                         
  -3   4   3         13.19         14.40         2.76 o                         
  -2   4   3       1355.57       1243.34        13.14 o                         
  -1   4   3       1527.78       1576.59        15.00 o                         
   0   4   3       2151.03       2168.54        21.11 o                         
   1   4   3        991.56        919.90        12.55 o                         
   2   4   3       1672.95       1759.69        19.45 o                         
   3   4   3          7.79          3.60         2.70 o                         
   4   4   3       2586.21       2578.15        31.54 o                         
   5   4   3        306.39        320.76        10.66 o                         
   6   4   3         30.50         40.47         4.97 o                         
   7   4   3        687.11        646.78        18.41 o                         
   8   4   3        243.37        220.08        13.76 o                         
   9   4   3        146.60        140.15        12.78 o                         
  10   4   3         23.39          7.67        10.14 o                         
 -10   5   3        136.66        149.40        15.39 o                         
  -9   5   3         96.27         81.69        11.98 o                         
  -8   5   3         45.46         45.84        12.58 o                         
  -7   5   3          2.17         -3.64         5.01 o                         
  -6   5   3        374.97        417.49        20.59 o                         
  -5   5   3       2652.41       2543.83        31.65 o                         
  -4   5   3       1568.31       1549.74        22.89 o                         
  -3   5   3        213.26        207.24         7.83 o                         
  -2   5   3         95.75         96.90         4.16 o                         
  -1   5   3        413.15        432.12        10.54 o                         
   0   5   3       2074.65       2119.85        23.16 o                         
   1   5   3       1990.23       1991.54        22.13 o                         
   2   5   3        183.93        133.61         5.58 o                         
   3   5   3        345.30        343.57         8.64 o                         
   4   5   3          3.56          4.67         3.47 o                         
   5   5   3         12.37         17.78         4.46 o                         
   6   5   3        812.73        761.36        17.86 o                         
   7   5   3        415.58        422.80        18.01 o                         
   8   5   3         71.94         73.69        10.07 o                         
   9   5   3         55.91         55.68        10.78 o                         
  10   5   3        239.07        230.44        18.80 o                         
  -9   6   3          0.45         -3.00         8.42 o                         
  -8   6   3          4.36         19.27         8.52 o                         
  -7   6   3        149.93        127.01         9.71 o                         
  -6   6   3          4.30          1.76         5.30 o                         
  -5   6   3        547.62        532.70        14.81 o                         
  -4   6   3        438.66        411.38        12.28 o                         
  -3   6   3         12.08         13.59         4.40 o                         
  -2   6   3        181.20        167.24         6.87 o                         
  -1   6   3        498.53        486.39        10.99 o                         
   0   6   3         41.04         26.81         3.94 o                         
   1   6   3       1719.25       1763.81        21.97 o                         
   2   6   3         50.07         50.64         4.53 o                         
   3   6   3       1766.09       1784.29        21.86 o                         
   4   6   3         93.00         94.14         6.61 o                         
   5   6   3        237.24        230.30        10.03 o                         
   6   6   3        131.64        120.50         9.83 o                         
   7   6   3        224.86        230.92        13.17 o                         
   8   6   3          2.86         15.32         8.04 o                         
   9   6   3        255.06        279.16        16.88 o                         
  -8   7   3        118.33        130.29        20.79 o                         
  -7   7   3        321.32        356.20        16.14 o                         
  -6   7   3         30.79         25.50         6.91 o                         
  -5   7   3         18.32          9.63         5.70 o                         
  -4   7   3          3.47         -2.87         4.65 o                         
  -3   7   3        239.49        273.80        10.82 o                         
  -2   7   3        964.68        979.42        17.41 o                         
  -1   7   3        854.49        840.43        15.15 o                         
   0   7   3        134.08        126.32         7.03 o                         
   1   7   3         84.00         92.24         7.19 o                         
   2   7   3        153.09        168.66         8.23 o                         
   3   7   3        394.60        412.30        12.51 o                         
   4   7   3         41.36         25.44         5.82 o                         
   5   7   3        127.53        147.02         9.23 o                         
   6   7   3        149.40        136.48        11.28 o                         
   7   7   3        158.85        157.47        11.95 o                         
   8   7   3        178.09        199.50        14.08 o                         
  -7   8   3         32.14         17.70         9.56 o                         
  -6   8   3         22.30          5.28        11.32 o                         
  -5   8   3          3.18          1.81         6.61 o                         
  -4   8   3         95.67         82.23         9.86 o                         
  -3   8   3         17.58          4.28         5.57 o                         
  -2   8   3        405.26        374.24        14.21 o                         
  -1   8   3        114.01        104.34         7.98 o                         
   0   8   3          9.74          8.88         4.66 o                         
   1   8   3        247.70        239.96        11.40 o                         
   2   8   3         30.06         27.43         5.97 o                         
   3   8   3         60.21         48.32         6.74 o                         
   4   8   3        139.68        160.77        10.62 o                         
   5   8   3          7.68          8.36         6.09 o                         
   6   8   3         19.10         25.28         7.57 o                         
   7   8   3         47.92         38.31         9.13 o                         
  -6   9   3          5.65         -0.68         8.87 o                         
  -5   9   3         89.73        102.15        11.91 o                         
  -4   9   3        273.51        297.24        16.93 o                         
  -3   9   3         62.12         59.09         9.21 o                         
  -2   9   3          4.75         -5.00         6.69 o                         
  -1   9   3          5.91          0.07         6.08 o                         
   0   9   3          9.16          5.58         8.55 o                         
   1   9   3         38.50         15.87         7.97 o                         
   2   9   3        649.52        660.98        22.56 o                         
   3   9   3        587.38        562.73        20.25 o                         
   4   9   3         22.68         28.99         8.07 o                         
   5   9   3          4.91          7.07         8.24 o                         
   6   9   3         15.45          0.07         8.07 o                         
  -5  10   3          6.23         -2.59        10.65 o                         
  -4  10   3          2.56         -9.76         9.76 o                         
  -3  10   3          2.07         10.34         9.02 o                         
  -2  10   3         54.53         49.98        10.41 o                         
  -1  10   3         22.63         21.30        10.63 o                         
   0  10   3         51.92         36.07        10.05 o                         
   1  10   3          0.45          8.01         9.21 o                         
   2  10   3         17.08         19.54         9.96 o                         
   3  10   3         12.69          3.23         9.50 o                         
   4  10   3          2.86          6.96         9.85 o                         
  -1  11   3         27.81         46.23        15.34 o                         
   0  11   3         60.45         59.46        13.76 o                         
   1  11   3         13.29         12.92        10.82 o                         
 -11   0   4         79.23         74.73        15.80 o                         
 -10   0   4         80.90         35.75        11.85 o                         
  -9   0   4       1035.44       1023.80        60.83 o                         
  -8   0   4        415.72        460.14        19.62 o                         
  -7   0   4       2030.31       1980.94        43.71 o                         
  -6   0   4          4.31         -2.53         6.61 o                         
  -5   0   4        208.27        230.60        12.22 o                         
  -4   0   4       4846.31       5171.91        85.00 o                         
  -3   0   4       9641.62      10333.10       160.34 o                         
  -2   0   4       3003.31       2741.30        55.00 o                         
  -1   0   4       6193.73       5910.37       118.53 o                         
   0   0   4      18637.06      18939.58       188.48 o                         
   1   0   4        212.10        265.70         4.96 o                         
   2   0   4       4807.20       5388.63        65.79 o                         
   3   0   4       5231.15       5388.38        75.33 o                         
   4   0   4         47.91         17.49         3.59 o                         
   5   0   4       1212.68       1172.80        22.40 o                         
   6   0   4       1126.96       1135.83        39.43 o                         
   7   0   4       1082.43       1030.28        33.87 o                         
   8   0   4       1208.45       1138.53        34.01 o                         
   9   0   4         76.65         62.38        12.03 o                         
  10   0   4          7.44         -1.86        10.35 o                         
  11   0   4         61.45         70.52        16.67 o                         
 -11   1   4        101.46        137.24        13.62 o                         
 -10   1   4         16.92         -3.36         6.95 o                         
  -9   1   4         22.95         24.82         7.92 o                         
  -8   1   4        304.41        301.06        12.54 o                         
  -7   1   4        475.10        429.52        12.83 o                         
  -6   1   4        413.04        441.72         9.26 o                         
  -5   1   4       1285.75       1234.10        18.72 o                         
  -4   1   4          2.52          0.45         1.81 o                         
  -3   1   4       3704.46       3580.50        34.89 o                         
  -2   1   4        476.46        416.32         4.58 o                         
  -1   1   4          3.75         13.18         0.97 o                         
   0   1   4        568.16        409.66         4.22 o                         
   1   1   4       2967.90       2921.59        22.14 o                         
   2   1   4        617.19        573.74         8.26 o                         
   3   1   4       3375.47       3240.87        32.93 o                         
   4   1   4         25.21         12.09         2.47 o                         
   5   1   4       1345.80       1358.50        21.25 o                         
   6   1   4       1803.32       1815.93        27.29 o                         
   7   1   4         52.05         36.77         5.79 o                         
   8   1   4        450.79        468.45        17.46 o                         
   9   1   4        151.28        180.94        12.18 o                         
  10   1   4          5.83          0.17         6.73 o                         
  11   1   4         75.25         56.02        14.19 o                         
 -11   2   4        294.53        323.65        21.50 o                         
 -10   2   4         72.24         70.74        10.37 o                         
  -9   2   4         64.69         64.38        10.04 o                         
  -8   2   4        377.92        395.34        19.12 o                         
  -7   2   4        585.16        580.25        14.54 o                         
  -6   2   4       3745.77       3799.75        45.83 o                         
  -5   2   4       1656.87       1595.08        23.08 o                         
  -4   2   4        382.01        297.85         6.19 o                         
  -3   2   4       1686.52       1574.83        16.39 o                         
  -2   2   4        135.81        151.62         3.30 o                         
  -1   2   4       1599.06       1761.79        13.74 o                         
   0   2   4       1456.43       1427.88        12.60 o                         
   1   2   4      12627.46      12714.38       105.59 o                         
   2   2   4       3233.75       3057.13        32.38 o                         
   3   2   4       1018.82       1009.45        15.10 o                         
   4   2   4        883.37        889.18        12.46 o                         
   5   2   4       1016.32       1024.26        21.50 o                         
   6   2   4        299.30        290.24        10.47 o                         
   7   2   4         53.93         55.92         6.42 o                         
   8   2   4        378.47        366.79        15.39 o                         
   9   2   4        179.09        183.67        12.50 o                         
  10   2   4         51.76         50.78         9.98 o                         
  11   2   4         92.51        101.60        14.65 o                         
 -10   3   4          2.83         -2.16         7.56 o                         
  -9   3   4          2.94          7.53         7.25 o                         
  -8   3   4         12.84          9.03         6.22 o                         
  -7   3   4         12.37          9.25         4.48 o                         
  -6   3   4         45.10         63.18         5.47 o                         
  -5   3   4       2290.38       2244.88        25.72 o                         
  -4   3   4        976.59       1034.79        13.12 o                         
  -3   3   4       2540.21       2644.75        25.00 o                         
  -2   3   4        684.07        676.19         8.03 o                         
  -1   3   4        626.94        635.72         7.93 o                         
   0   3   4        519.96        471.17         6.59 o                         
   1   3   4        686.97        666.22         9.50 o                         
   2   3   4         38.78         60.03         4.00 o                         
   3   3   4       1126.36       1029.30        14.98 o                         
   4   3   4        355.46        354.46         8.71 o                         
   5   3   4        718.70        683.97        13.73 o                         
   6   3   4         28.81         16.84         4.53 o                         
   7   3   4          9.39          5.47         4.92 o                         
   8   3   4         59.20         59.23         8.17 o                         
   9   3   4        116.98        143.15        12.65 o                         
  10   3   4         15.26          5.71         8.51 o                         
 -10   4   4        106.59        106.94        12.91 o                         
  -9   4   4         71.95         49.80         9.92 o                         
  -8   4   4        219.91        252.99        14.88 o                         
  -7   4   4        199.72        264.53        12.13 o                         
  -6   4   4        315.59        316.16        13.64 o                         
  -5   4   4         78.57         86.38         4.98 o                         
  -4   4   4       1462.23       1529.57        18.90 o                         
  -3   4   4       1046.08       1045.89        15.15 o                         
  -2   4   4        465.84        444.56         7.97 o                         
  -1   4   4       1342.72       1254.21        12.54 o                         
   0   4   4       1140.38       1165.48        13.82 o                         
   1   4   4       1126.73       1175.73        14.94 o                         
   2   4   4       5286.10       5511.85        51.96 o                         
   3   4   4        832.37        816.73        13.85 o                         
   4   4   4        261.07        264.95         9.43 o                         
   5   4   4         59.77         52.12         5.57 o                         
   6   4   4        255.99        265.15         9.88 o                         
   7   4   4         68.86         78.96         8.82 o                         
   8   4   4        217.34        211.17        14.86 o                         
   9   4   4        206.43        213.75        14.84 o                         
  10   4   4        144.19        202.04        17.26 o                         
 -10   5   4         24.51         28.29        10.46 o                         
  -9   5   4          4.92         -0.01         8.61 o                         
  -8   5   4         12.32         -0.52         7.09 o                         
  -7   5   4         14.81          6.65         5.89 o                         
  -6   5   4         75.79         64.72         6.99 o                         
  -5   5   4        194.97        186.64         8.03 o                         
  -4   5   4          1.79         -1.37         3.32 o                         
  -3   5   4        176.36        176.32         7.11 o                         
  -2   5   4         70.34         93.14         3.82 o                         
  -1   5   4         13.34         15.92         2.60 o                         
   0   5   4        428.03        454.21         9.39 o                         
   1   5   4         43.89         48.27         4.16 o                         
   2   5   4          0.01         -2.94         2.94 o                         
   3   5   4        180.88        204.12         7.85 o                         
   4   5   4         25.01         26.00         4.49 o                         
   5   5   4          5.01         10.29         4.38 o                         
   6   5   4        304.75        304.58        11.77 o                         
   7   5   4         19.28         20.69         6.99 o                         
   8   5   4          0.56         -6.92         6.92 o                         
   9   5   4         14.51         19.78         9.36 o                         
  10   5   4         26.38          3.52        10.68 o                         
  -9   6   4        124.19        134.34        13.46 o                         
  -8   6   4        154.12        171.91        13.65 o                         
  -7   6   4          1.66          7.42         6.18 o                         
  -6   6   4         68.83         69.19         7.61 o                         
  -5   6   4        166.79        178.51        11.01 o                         
  -4   6   4       1306.69       1266.94        20.01 o                         
  -3   6   4        973.02        919.78        16.39 o                         
  -2   6   4        118.55        116.56         5.66 o                         
  -1   6   4         24.56         32.71         4.13 o                         
   0   6   4        367.46        368.27         9.72 o                         
   1   6   4       1253.82       1233.33        17.33 o                         
   2   6   4       2095.11       2105.97        25.25 o                         
   3   6   4         29.83         20.76         3.61 o                         
   4   6   4          1.56         -3.86         3.86 o                         
   5   6   4        107.01        117.89         7.28 o                         
   6   6   4        210.95        247.15        11.80 o                         
   7   6   4        353.22        363.53        17.16 o                         
   8   6   4        350.97        339.35        17.47 o                         
   9   6   4         63.98         73.93        11.70 o                         
  -8   7   4          3.89          2.32         8.66 o                         
  -7   7   4          8.99         13.52         7.38 o                         
  -6   7   4         56.44         45.80         7.72 o                         
  -5   7   4         46.52         20.23         6.24 o                         
  -4   7   4         26.34         23.45         6.39 o                         
  -3   7   4          0.86         -4.06         4.06 o                         
  -2   7   4         14.39         22.33         5.03 o                         
  -1   7   4        852.01        895.50        15.56 o                         
   0   7   4          1.37         -1.10         3.74 o                         
   1   7   4         63.60         65.55         5.60 o                         
   2   7   4        131.05        137.49         7.06 o                         
   3   7   4        162.63        152.59         8.17 o                         
   4   7   4        203.19        200.92        10.30 o                         
   5   7   4         32.21         18.37         5.64 o                         
   6   7   4         53.10         35.91         7.55 o                         
   7   7   4         17.42         27.17         7.81 o                         
   8   7   4          7.82         12.57         8.23 o                         
  -7   8   4        117.58        125.08        14.18 o                         
  -6   8   4        230.22        236.12        18.90 o                         
  -5   8   4         74.63         74.80         9.73 o                         
  -4   8   4          2.79         -0.55         6.21 o                         
  -3   8   4         64.83         63.71         7.63 o                         
  -2   8   4        168.11        167.06         9.73 o                         
  -1   8   4        521.88        526.12        16.04 o                         
   0   8   4        654.38        648.52        16.68 o                         
   1   8   4          6.29          9.02         5.16 o                         
   2   8   4          0.86          1.45         5.02 o                         
   3   8   4        299.28        291.06        12.81 o                         
   4   8   4        340.29        361.24        14.72 o                         
   5   8   4        315.97        297.20        13.34 o                         
   6   8   4         59.91         73.68         9.17 o                         
   7   8   4          7.58         -4.40         7.55 o                         
  -6   9   4         16.42          9.69         9.86 o                         
  -5   9   4         36.13         36.43         9.46 o                         
  -4   9   4          1.17         -1.89         7.70 o                         
  -3   9   4         26.25         19.24         8.26 o                         
  -2   9   4        113.28        114.83         9.76 o                         
  -1   9   4          0.02         -1.37         6.01 o                         
   0   9   4         13.74          9.32         7.07 o                         
   1   9   4        213.71        218.73        13.25 o                         
   2   9   4         15.25         12.16         7.15 o                         
   3   9   4        150.19        187.98        12.01 o                         
   4   9   4         45.03         37.78         8.52 o                         
   5   9   4          2.08          5.46         8.50 o                         
   6   9   4         13.80         16.14         9.99 o                         
  -5  10   4         99.65         75.11        13.56 o                         
  -4  10   4        169.82        194.70        17.32 o                         
  -3  10   4        177.59        172.43        15.64 o                         
  -2  10   4          1.57         -3.80         9.32 o                         
  -1  10   4         43.66         28.68         9.48 o                         
   0  10   4          7.90          3.11        10.18 o                         
   1  10   4        186.53        208.04        16.25 o                         
   2  10   4        158.18        146.52        17.40 o                         
   3  10   4         79.34         53.40        11.83 o                         
   4  10   4          6.74          6.05         9.91 o                         
  -1  11   4          2.88          8.20        13.17 o                         
   0  11   4         45.11         56.01        13.40 o                         
   1  11   4         10.80         16.86        12.18 o                         
 -11   1   5        113.76        128.20        12.83 o                         
 -10   1   5         43.31         31.73         9.58 o                         
  -9   1   5        160.05        168.76        12.52 o                         
  -8   1   5        636.60        652.67        18.79 o                         
  -7   1   5        125.85        132.25         7.58 o                         
  -6   1   5        698.67        704.33        15.44 o                         
  -5   1   5       1649.25       1531.30        20.92 o                         
  -4   1   5       2249.56       2303.43        28.70 o                         
  -3   1   5       4736.58       4870.17        48.06 o                         
  -2   1   5        110.87         78.11         2.32 o                         
  -1   1   5       2523.44       2569.86        21.77 o                         
   0   1   5       1011.67       1061.07         9.04 o                         
   1   1   5        850.33        814.35         8.70 o                         
   2   1   5       1594.04       1493.69        17.00 o                         
   3   1   5        567.67        484.52         8.29 o                         
   4   1   5       2559.97       2694.45        30.29 o                         
   5   1   5       1596.24       1666.42        23.76 o                         
   6   1   5        275.80        241.31        10.08 o                         
   7   1   5        719.05        722.04        17.99 o                         
   8   1   5        290.58        287.40        13.81 o                         
   9   1   5        321.34        319.75        15.79 o                         
  10   1   5         90.24         76.97         9.67 o                         
  11   1   5         13.97         20.55        11.25 o                         
 -11   2   5          0.08         -2.01         9.62 o                         
 -10   2   5          5.49          5.48         7.71 o                         
  -9   2   5        247.95        267.18        14.85 o                         
  -8   2   5        114.56        104.54         8.94 o                         
  -7   2   5        278.80        278.86        11.31 o                         
  -6   2   5       1637.79       1590.38        24.00 o                         
  -5   2   5         31.29         36.97         3.13 o                         
  -4   2   5        264.57        270.36         5.26 o                         
  -3   2   5       2554.58       2603.51        25.22 o                         
  -2   2   5         10.23         25.20         1.70 o                         
  -1   2   5       2655.10       2776.66        21.07 o                         
   0   2   5       1486.77       1483.63        13.75 o                         
   1   2   5       1132.68       1314.83        14.00 o                         
   2   2   5        470.80        465.58         8.64 o                         
   3   2   5       2954.28       3024.10        34.34 o                         
   4   2   5         19.21         21.36         2.91 o                         
   5   2   5        257.22        269.94         9.26 o                         
   6   2   5        154.95        158.79         8.24 o                         
   7   2   5          2.30         -4.65         4.65 o                         
   8   2   5        173.64        167.63        12.04 o                         
   9   2   5         30.21         23.50         8.31 o                         
  10   2   5          0.00         -7.72         7.72 o                         
  11   2   5          4.38          5.70        10.36 o                         
 -10   3   5        118.98        125.69        12.53 o                         
  -9   3   5        250.72        265.21        15.14 o                         
  -8   3   5        236.96        246.30        13.70 o                         
  -7   3   5          4.98          3.03         3.99 o                         
  -6   3   5         37.00         50.72         4.75 o                         
  -5   3   5       1712.37       1626.04        19.92 o                         
  -4   3   5       2684.13       2742.89        29.82 o                         
  -3   3   5       2146.15       2160.14        21.17 o                         
  -2   3   5        269.54        232.72         4.76 o                         
  -1   3   5       1469.85       1379.15        12.14 o                         
   0   3   5        655.44        575.71         7.58 o                         
   1   3   5       8395.48       8779.14        73.07 o                         
   2   3   5       3191.64       3399.10        33.33 o                         
   3   3   5        758.84        738.40        12.38 o                         
   4   3   5        574.67        542.48        12.27 o                         
   5   3   5        326.67        341.12        10.73 o                         
   6   3   5          6.53          5.34         4.32 o                         
   7   3   5        644.92        604.17        16.41 o                         
   8   3   5        117.57        129.29         9.74 o                         
   9   3   5         24.48         13.88         8.18 o                         
  10   3   5         28.07         19.19         9.93 o                         
 -10   4   5         83.96         78.03        16.00 o                         
  -9   4   5          2.74          3.31         7.49 o                         
  -8   4   5        231.17        240.81        14.52 o                         
  -7   4   5         48.07         36.58         6.21 o                         
  -6   4   5        467.33        443.60        13.47 o                         
  -5   4   5        744.86        762.86        15.69 o                         
  -4   4   5       1757.23       1792.74        21.90 o                         
  -3   4   5        837.03        758.72        11.87 o                         
  -2   4   5          0.55          1.46         1.85 o                         
  -1   4   5       1128.57       1060.71        11.46 o                         
   0   4   5       5765.22       5863.28        53.86 o                         
   1   4   5        937.95        956.58        13.12 o                         
   2   4   5      10965.19      11436.11       104.43 o                         
   3   4   5        884.01        856.36        14.19 o                         
   4   4   5         42.48         48.13         5.11 o                         
   5   4   5        196.25        201.70         8.94 o                         
   6   4   5        586.16        573.28        14.36 o                         
   7   4   5         12.54         17.46         5.40 o                         
   8   4   5        170.84        175.66        11.91 o                         
   9   4   5          0.12          2.57         7.99 o                         
  10   4   5        229.76        238.07        17.19 o                         
 -10   5   5         54.90         58.04        11.68 o                         
  -9   5   5        259.08        258.25        16.94 o                         
  -8   5   5        168.29        168.41        13.21 o                         
  -7   5   5        326.65        355.55        14.73 o                         
  -6   5   5        163.72        188.94         9.69 o                         
  -5   5   5        299.41        317.81        10.99 o                         
  -4   5   5        623.80        621.25        12.24 o                         
  -3   5   5        449.71        434.35        10.41 o                         
  -2   5   5         16.96          8.15         1.90 o                         
  -1   5   5        736.17        756.45        11.54 o                         
   0   5   5        213.27        193.83         6.66 o                         
   1   5   5        835.29        828.48        12.97 o                         
   2   5   5        913.70        934.01        14.36 o                         
   3   5   5       3475.47       3438.65        36.29 o                         
   4   5   5        294.02        297.59        10.33 o                         
   5   5   5          3.28         -1.94         4.08 o                         
   6   5   5          1.51         -4.34         4.34 o                         
   7   5   5        182.32        158.05        11.61 o                         
   8   5   5        341.88        354.93        18.27 o                         
   9   5   5        570.43        599.51        25.80 o                         
  -9   6   5        284.72        307.18        18.30 o                         
  -8   6   5         98.28        104.57        12.38 o                         
  -7   6   5         77.79         69.41         9.44 o                         
  -6   6   5        517.16        527.13        20.69 o                         
  -5   6   5        281.53        302.95        13.10 o                         
  -4   6   5         38.80         18.88         4.78 o                         
  -3   6   5        970.56        949.96        18.74 o                         
  -2   6   5        348.53        352.06         9.59 o                         
  -1   6   5        922.41        930.35        14.90 o                         
   0   6   5       1749.43       1702.65        22.22 o                         
   1   6   5          7.02          6.25         3.54 o                         
   2   6   5        310.59        319.68        10.00 o                         
   3   6   5       1803.59       1743.04        23.09 o                         
   4   6   5        211.32        211.64         8.95 o                         
   5   6   5        238.74        232.91         9.62 o                         
   6   6   5         61.67         53.05         7.31 o                         
   7   6   5          0.20          1.51         6.49 o                         
   8   6   5         95.01         84.48        10.84 o                         
   9   6   5         80.20         80.26        11.74 o                         
  -8   7   5         32.44         24.09        11.43 o                         
  -7   7   5         64.34         77.21        11.81 o                         
  -6   7   5         21.56         15.03         7.57 o                         
  -5   7   5         91.42         92.42         9.25 o                         
  -4   7   5        242.51        245.24        11.81 o                         
  -3   7   5        150.16        171.08        11.04 o                         
  -2   7   5        463.43        454.64        13.78 o                         
  -1   7   5        598.46        571.87        13.46 o                         
   0   7   5        395.14        389.89        11.31 o                         
   1   7   5        166.65        187.44         8.03 o                         
   2   7   5          9.40          9.52         3.87 o                         
   3   7   5        169.76        162.02         8.99 o                         
   4   7   5        453.62        480.30        14.02 o                         
   5   7   5        274.30        270.39        11.78 o                         
   6   7   5        141.39        145.92         9.88 o                         
   7   7   5         56.42         44.51         8.64 o                         
   8   7   5         30.34         15.32         8.36 o                         
  -7   8   5          4.23          1.28         9.66 o                         
  -6   8   5        141.92        157.38        13.61 o                         
  -5   8   5          7.44          8.33         7.24 o                         
  -4   8   5         26.29         21.27         7.00 o                         
  -3   8   5        157.09        162.40         9.98 o                         
  -2   8   5         70.71         67.85         7.29 o                         
  -1   8   5         13.00         25.46         6.06 o                         
   0   8   5        144.17        168.86         9.91 o                         
   1   8   5         22.55         14.02         5.60 o                         
   2   8   5        210.91        209.22        10.60 o                         
   3   8   5          8.03         12.70         5.99 o                         
   4   8   5        249.75        212.52        11.95 o                         
   5   8   5         49.58         33.13         8.22 o                         
   6   8   5        101.25        105.52        12.12 o                         
   7   8   5          0.40         -8.64         8.64 o                         
  -6   9   5         30.62         25.69        10.62 o                         
  -5   9   5        268.93        263.11        17.54 o                         
  -4   9   5        458.52        441.96        20.04 o                         
  -3   9   5          6.12          9.98         7.02 o                         
  -2   9   5         18.20         -0.52         5.99 o                         
  -1   9   5         14.07          4.36         6.88 o                         
   0   9   5        174.42        194.36        12.73 o                         
   1   9   5         54.57         52.85         8.89 o                         
   2   9   5        300.38        323.20        15.40 o                         
   3   9   5        133.78        140.33        11.56 o                         
   4   9   5         17.85          4.40         7.27 o                         
   5   9   5         21.08          5.91         9.76 o                         
   6   9   5         28.73         22.56        10.16 o                         
  -4  10   5          1.79         -7.20         9.67 o                         
  -3  10   5         42.40         54.24        11.69 o                         
  -2  10   5         67.49         51.29        15.07 o                         
  -1  10   5          0.18         -7.55         7.55 o                         
   0  10   5         77.31         73.07        12.26 o                         
   1  10   5          0.14          3.67         9.06 o                         
   2  10   5          0.04         -6.15         8.87 o                         
   3  10   5          3.26          8.90        11.15 o                         
   4  10   5          3.37         -9.15         9.15 o                         
  -1  11   5          7.51         17.85        14.40 o                         
   0  11   5         66.14         38.80        12.65 o                         
   1  11   5         53.36         43.42        12.56 o                         
 -11   0   6        627.63        726.44        46.72 o                         
 -10   0   6        457.99        502.18        31.76 o                         
  -9   0   6        168.70        202.17        23.00 o                         
  -8   0   6        276.88        333.56        19.32 o                         
  -7   0   6        552.62        552.61        17.49 o                         
  -6   0   6       1646.05       1530.46        33.50 o                         
  -5   0   6       3994.82       4117.76        63.21 o                         
  -4   0   6        848.45        900.92        16.73 o                         
  -3   0   6        174.10        270.80        12.15 o                         
  -2   0   6       9686.09       9675.30       234.93 o                         
  -1   0   6       4219.40       4339.51        69.45 o                         
   0   0   6       2996.86       3186.64        35.63 o                         
   1   0   6        676.72        637.07        10.46 o                         
   2   0   6        121.61        147.98         6.63 o                         
   3   0   6         31.30          4.73         3.93 o                         
   4   0   6       4757.65       4818.21        76.59 o                         
   5   0   6       3255.08       3245.77        55.93 o                         
   6   0   6       2925.84       2773.46        50.67 o                         
   7   0   6        223.20        220.26        16.15 o                         
   8   0   6         79.31         63.58        11.75 o                         
   9   0   6        208.75        250.97        21.56 o                         
  10   0   6        190.34        199.56        18.61 o                         
  11   0   6        123.46        125.88        17.77 o                         
 -11   1   6          4.58         13.48         9.38 o                         
 -10   1   6         96.75        115.86        10.70 o                         
  -9   1   6         86.05         93.76         9.29 o                         
  -8   1   6         30.82         18.45         5.74 o                         
  -7   1   6         18.99         15.79         3.73 o                         
  -6   1   6       1207.51       1117.27        17.48 o                         
  -5   1   6         98.95        108.69         4.45 o                         
  -4   1   6       3062.10       3060.12        30.69 o                         
  -3   1   6        499.37        447.30        10.10 o                         
  -2   1   6       1501.36       1485.95        15.31 o                         
  -1   1   6       1367.56       1380.52        13.17 o                         
   0   1   6        915.07       1010.67         9.20 o                         
   1   1   6         77.70        137.13         3.78 o                         
   2   1   6        404.26        316.67         6.62 o                         
   3   1   6         33.46         24.50         2.94 o                         
   4   1   6       1480.52       1490.14        18.74 o                         
   5   1   6        197.63        179.74         6.65 o                         
   6   1   6         77.48         85.21         4.97 o                         
   7   1   6        505.35        554.98        15.41 o                         
   8   1   6        145.16        174.29        14.27 o                         
   9   1   6         78.63         69.85         9.51 o                         
  10   1   6         55.71         61.32         9.47 o                         
  11   1   6          0.61         -2.35         9.64 o                         
 -11   2   6          4.41         20.28        10.21 o                         
 -10   2   6        150.78        164.19        16.53 o                         
  -9   2   6        276.28        271.67        13.82 o                         
  -8   2   6        315.86        330.44        13.74 o                         
  -7   2   6          2.93          4.65         3.74 o                         
  -6   2   6       1378.80       1358.37        19.91 o                         
  -5   2   6        556.37        535.18        10.54 o                         
  -4   2   6       1973.78       1879.76        19.34 o                         
  -3   2   6       6100.21       6317.62        56.76 o                         
  -2   2   6       4178.46       4406.13        36.20 o                         
  -1   2   6        491.47        544.79         6.03 o                         
   0   2   6       1084.39        974.88        10.85 o                         
   1   2   6       3068.74       2959.25        27.57 o                         
   2   2   6       5749.18       5897.41        61.24 o                         
   3   2   6       2623.39       2699.11        30.50 o                         
   4   2   6        731.01        776.21        13.16 o                         
   5   2   6        341.83        327.73         8.43 o                         
   6   2   6         72.90         88.37         6.69 o                         
   7   2   6        519.25        555.40        19.77 o                         
   8   2   6        792.06        740.79        32.19 o                         
   9   2   6        524.68        529.45        20.60 o                         
  10   2   6         14.25          1.72         8.18 o                         
 -10   3   6         51.72         52.68         9.99 o                         
  -9   3   6         32.85         23.71         7.27 o                         
  -8   3   6         16.06         11.66         6.46 o                         
  -7   3   6        647.40        666.53        15.08 o                         
  -6   3   6         52.40         44.83         4.54 o                         
  -5   3   6        291.78        268.19         6.49 o                         
  -4   3   6        864.55        892.46        12.68 o                         
  -3   3   6        881.72        860.86        11.28 o                         
  -2   3   6        186.00        198.67         4.82 o                         
  -1   3   6        572.74        572.37         6.54 o                         
   0   3   6        357.44        346.82         6.43 o                         
   1   3   6        285.04        291.76         7.75 o                         
   2   3   6       1337.17       1379.69        17.53 o                         
   3   3   6        133.50        117.52         5.82 o                         
   4   3   6         11.41         16.25         3.74 o                         
   5   3   6       1374.31       1412.24        18.23 o                         
   6   3   6          9.34          1.11         3.92 o                         
   7   3   6        535.68        522.93        15.85 o                         
   8   3   6         40.87         44.88         7.34 o                         
   9   3   6          2.38         -3.20         7.33 o                         
  10   3   6          0.91          2.94         9.19 o                         
 -10   4   6         75.44         53.39        10.70 o                         
  -9   4   6        169.96        156.29        12.98 o                         
  -8   4   6        511.27        508.40        20.06 o                         
  -7   4   6        140.58        131.47        10.64 o                         
  -6   4   6        507.00        512.26        15.41 o                         
  -5   4   6        627.95        665.43        11.43 o                         
  -4   4   6        144.38        155.56         5.11 o                         
  -3   4   6        783.98        771.52        11.14 o                         
  -2   4   6       2103.27       2020.10        19.78 o                         
  -1   4   6        655.18        572.12         7.81 o                         
   0   4   6        394.72        393.94         7.50 o                         
   1   4   6         46.73         47.65         3.40 o                         
   2   4   6       3634.51       3905.59        38.75 o                         
   3   4   6       2208.38       2192.28        26.59 o                         
   4   4   6       1117.09       1094.67        17.62 o                         
   5   4   6         88.64         92.89         6.17 o                         
   6   4   6        166.01        144.32         8.03 o                         
   7   4   6          1.48          0.30         4.93 o                         
   8   4   6         54.41         43.69        11.64 o                         
   9   4   6        243.90        283.99        17.36 o                         
  10   4   6        269.71        305.26        19.22 o                         
 -10   5   6         16.71         15.59         9.23 o                         
  -9   5   6         10.48          7.81         8.20 o                         
  -8   5   6          7.53         -0.52         7.73 o                         
  -7   5   6          4.95          0.86         5.92 o                         
  -6   5   6        286.41        258.63        11.07 o                         
  -5   5   6         64.10         81.66         6.94 o                         
  -4   5   6        634.39        635.43        12.59 o                         
  -3   5   6         21.05         15.20         3.89 o                         
  -2   5   6        272.16        310.92         6.72 o                         
  -1   5   6        634.49        658.38         9.79 o                         
   0   5   6        106.12        141.01         5.41 o                         
   1   5   6          0.16          1.40         3.02 o                         
   2   5   6        347.21        354.02         9.16 o                         
   3   5   6        185.87        208.41         7.96 o                         
   4   5   6        183.82        184.81         8.32 o                         
   5   5   6        146.65        142.81         8.30 o                         
   6   5   6          2.42         -1.67         4.73 o                         
   7   5   6         65.56         50.46         7.13 o                         
   8   5   6          7.38          5.13         7.97 o                         
   9   5   6         27.37         36.58        12.05 o                         
  -9   6   6         78.69         73.33        12.07 o                         
  -8   6   6         30.95         27.48         9.37 o                         
  -7   6   6         74.49         74.92         9.53 o                         
  -6   6   6        215.52        239.42        12.49 o                         
  -5   6   6        418.51        409.64        14.39 o                         
  -4   6   6         60.96         57.41         5.77 o                         
  -3   6   6        354.67        331.40        10.72 o                         
  -2   6   6        184.97        201.72         7.05 o                         
  -1   6   6          6.18          4.41         2.96 o                         
   0   6   6        649.16        644.07        12.51 o                         
   1   6   6        759.93        748.68        13.72 o                         
   2   6   6        579.29        597.28        13.40 o                         
   3   6   6        112.70        105.03         7.28 o                         
   4   6   6        453.22        467.25        13.13 o                         
   5   6   6        472.24        496.56        14.53 o                         
   6   6   6        464.39        431.66        16.33 o                         
   7   6   6        196.61        223.39        13.73 o                         
   8   6   6          2.56         -5.17         8.16 o                         
   9   6   6         20.17         40.21        11.21 o                         
  -8   7   6         13.96          7.09         9.47 o                         
  -7   7   6          6.57          1.70         8.22 o                         
  -6   7   6         25.34         22.44         7.73 o                         
  -5   7   6         23.96         22.94         6.95 o                         
  -4   7   6        223.85        254.48        12.19 o                         
  -3   7   6         48.25         35.36         5.89 o                         
  -2   7   6          8.51          7.98         4.58 o                         
  -1   7   6         61.95         65.90         5.71 o                         
   0   7   6          3.65          8.52         4.04 o                         
   1   7   6          1.49          0.83         3.74 o                         
   2   7   6        270.39        273.33         9.51 o                         
   3   7   6        424.64        454.91        12.75 o                         
   4   7   6        324.01        347.45        12.19 o                         
   5   7   6         47.06         43.94         6.76 o                         
   6   7   6          0.12         -3.90         6.11 o                         
   7   7   6          0.72         -4.30         6.97 o                         
   8   7   6         72.20         65.39        10.22 o                         
  -7   8   6        124.27        113.70        14.01 o                         
  -6   8   6          7.48          7.10         8.38 o                         
  -5   8   6          3.32         -5.58         6.91 o                         
  -4   8   6        224.23        239.20        13.09 o                         
  -3   8   6        858.19        857.40        21.59 o                         
  -2   8   6        449.83        429.41        14.59 o                         
  -1   8   6        138.24        134.49         9.57 o                         
   0   8   6          6.02          3.87         5.17 o                         
   1   8   6          0.98         -4.23         5.00 o                         
   2   8   6        583.26        599.97        17.55 o                         
   3   8   6        694.28        710.16        19.89 o                         
   4   8   6          8.76          8.87         6.41 o                         
   5   8   6          9.54         13.47         6.97 o                         
   6   8   6          8.02         10.33         8.64 o                         
   7   8   6         36.52         44.95        10.46 o                         
  -6   9   6         32.38         26.80        11.47 o                         
  -5   9   6         30.57         33.75        10.42 o                         
  -4   9   6         73.81         89.33        11.25 o                         
  -3   9   6         25.36         27.50         8.50 o                         
  -2   9   6         15.57         11.23         6.66 o                         
  -1   9   6         73.56         69.32         8.55 o                         
   0   9   6        125.45        117.66        10.81 o                         
   1   9   6         46.91         55.15         8.84 o                         
   2   9   6         16.06         15.53         7.30 o                         
   3   9   6         15.98         13.51         7.54 o                         
   4   9   6          9.63          6.66         7.47 o                         
   5   9   6         27.74         16.45         8.18 o                         
   6   9   6          5.28         10.69         9.99 o                         
  -4  10   6         50.05         44.62        12.51 o                         
  -3  10   6          2.29         -8.38         8.38 o                         
  -2  10   6          3.99        -10.50        10.50 o                         
  -1  10   6         74.81         97.75        12.20 o                         
   0  10   6         80.75         92.31        12.45 o                         
   1  10   6        196.00        188.35        16.04 o                         
   2  10   6          0.56         -9.04         9.04 o                         
   3  10   6          0.43         -3.49         9.03 o                         
   4  10   6          1.34         10.87        10.18 o                         
 -11   1   7        294.66        347.40        23.27 o                         
 -10   1   7        229.35        253.97        14.36 o                         
  -9   1   7        270.21        264.23        13.56 o                         
  -8   1   7        352.39        357.85        13.83 o                         
  -7   1   7        127.60        129.24         7.47 o                         
  -6   1   7        106.46        101.78         4.81 o                         
  -5   1   7       1803.92       1765.40        19.09 o                         
  -4   1   7       1082.63        968.67        12.72 o                         
  -3   1   7       8226.13       8723.52       107.90 o                         
  -2   1   7       2419.92       2592.96        25.91 o                         
  -1   1   7        396.22        372.78         5.30 o                         
   0   1   7       1079.78       1018.26         9.35 o                         
   1   1   7        798.38        700.09         8.51 o                         
   2   1   7       6134.64       6212.13        57.68 o                         
   3   1   7       1742.50       1814.75        22.61 o                         
   4   1   7        375.68        342.38         8.61 o                         
   5   1   7        967.65       1016.77        15.87 o                         
   6   1   7        167.21        171.90         7.26 o                         
   7   1   7        393.67        426.06        13.11 o                         
   8   1   7        739.46        722.53        21.25 o                         
   9   1   7         45.61         48.31         8.84 o                         
  10   1   7         49.24         52.99         9.45 o                         
 -11   2   7          6.26          2.73        16.69 o                         
 -10   2   7         13.51         22.09         9.29 o                         
  -9   2   7          0.73          7.90         6.09 o                         
  -8   2   7         77.40         90.48         7.92 o                         
  -7   2   7        171.85        164.93         9.23 o                         
  -6   2   7        122.57        109.63         5.68 o                         
  -5   2   7        272.44        274.50         6.31 o                         
  -4   2   7        466.33        444.42         8.11 o                         
  -3   2   7        157.62        173.96         3.86 o                         
  -2   2   7        251.87        253.92         4.65 o                         
  -1   2   7        504.59        463.01         5.95 o                         
   0   2   7         68.09         77.99         2.77 o                         
   1   2   7       5716.00       6346.38        54.98 o                         
   2   2   7       1591.67       1664.99        21.27 o                         
   3   2   7         87.85        108.15         5.08 o                         
   4   2   7         95.60         90.96         5.00 o                         
   5   2   7          0.22         -2.80         2.80 o                         
   6   2   7        149.32        144.35         8.54 o                         
   7   2   7          0.30          8.72         4.84 o                         
   8   2   7         11.54         -0.53         5.51 o                         
   9   2   7         37.55         26.67         8.16 o                         
  10   2   7          6.29          9.00         8.72 o                         
 -10   3   7          1.91          4.73         9.01 o                         
  -9   3   7         21.54         18.90         7.18 o                         
  -8   3   7        687.55        686.41        22.20 o                         
  -7   3   7        973.49        966.83        21.52 o                         
  -6   3   7        969.80        944.94        15.90 o                         
  -5   3   7        778.80        767.67        10.56 o                         
  -4   3   7         35.74         30.95         2.87 o                         
  -3   3   7       1696.56       1626.57        20.29 o                         
  -2   3   7       3054.47       2878.60        26.95 o                         
  -1   3   7       1529.69       1340.79        13.65 o                         
   0   3   7       2296.72       2339.01        23.22 o                         
   1   3   7        324.96        373.16         7.05 o                         
   2   3   7         30.01         27.32         3.42 o                         
   3   3   7        694.42        719.78        13.68 o                         
   4   3   7       2810.20       2683.02        31.18 o                         
   5   3   7        914.02        918.11        14.94 o                         
   6   3   7          2.98          0.88         4.09 o                         
   7   3   7          2.08         -4.77         4.77 o                         
   8   3   7        104.90         93.09         8.87 o                         
   9   3   7        334.69        345.94        16.99 o                         
  10   3   7        445.04        476.69        22.73 o                         
 -10   4   7        117.04        132.29        14.93 o                         
  -9   4   7         16.52         14.09         7.70 o                         
  -8   4   7        519.29        497.33        20.31 o                         
  -7   4   7        499.19        513.79        21.83 o                         
  -6   4   7         15.35         13.30         4.43 o                         
  -5   4   7       2006.73       1920.71        25.07 o                         
  -4   4   7        666.14        678.05        10.11 o                         
  -3   4   7         29.77         29.87         3.03 o                         
  -2   4   7       1642.33       1647.45        17.25 o                         
  -1   4   7        383.03        357.93         6.93 o                         
   0   4   7        457.64        538.76         9.52 o                         
   1   4   7       1062.36       1055.51        13.92 o                         
   2   4   7        178.72        187.60         6.57 o                         
   3   4   7        125.59        136.72         6.77 o                         
   4   4   7        809.27        817.41        15.12 o                         
   5   4   7         29.08         38.98         5.16 o                         
   6   4   7          1.70         -4.36         4.36 o                         
   7   4   7          0.15         -2.46         4.64 o                         
   8   4   7         14.64         14.57         7.07 o                         
   9   4   7         56.20         56.18        10.68 o                         
  10   4   7         37.38         37.34        11.27 o                         
 -10   5   7        120.12        131.89        15.74 o                         
  -9   5   7        189.84        196.07        14.84 o                         
  -8   5   7        286.27        257.25        15.63 o                         
  -7   5   7         66.29         63.93         9.41 o                         
  -6   5   7         77.22         93.84         7.96 o                         
  -5   5   7        160.37        185.33         9.03 o                         
  -4   5   7       2006.54       1973.79        26.76 o                         
  -3   5   7        461.05        465.98        10.66 o                         
  -2   5   7          9.18          6.29         2.01 o                         
  -1   5   7         24.78         26.03         3.52 o                         
   0   5   7        393.21        368.07         8.93 o                         
   1   5   7       1487.81       1390.91        16.69 o                         
   2   5   7       2702.82       2670.79        28.78 o                         
   3   5   7        808.14        842.19        14.53 o                         
   4   5   7        150.43        150.88         8.42 o                         
   5   5   7        213.58        201.10         9.75 o                         
   6   5   7        364.28        382.99        13.83 o                         
   7   5   7        218.32        252.52        12.15 o                         
   8   5   7        202.06        208.10        14.95 o                         
   9   5   7         48.40         35.31        12.42 o                         
  -9   6   7         11.08         -5.46         8.80 o                         
  -8   6   7         47.00         63.58        11.42 o                         
  -7   6   7        431.26        470.53        19.49 o                         
  -6   6   7          0.48          3.42         5.69 o                         
  -5   6   7        202.21        208.39        10.62 o                         
  -4   6   7        635.54        619.91        15.18 o                         
  -3   6   7        138.81        148.97         7.32 o                         
  -2   6   7         57.31         46.82         5.18 o                         
  -1   6   7        172.84        162.36         7.05 o                         
   0   6   7         24.18         20.67         4.50 o                         
   1   6   7        763.67        767.97        13.07 o                         
   2   6   7        413.51        417.41        10.73 o                         
   3   6   7       1458.74       1457.46        20.61 o                         
   4   6   7         12.60          6.80         4.54 o                         
   5   6   7         35.56         28.18         5.97 o                         
   6   6   7        128.20        116.45        10.20 o                         
   7   6   7         88.23         77.57         9.66 o                         
   8   6   7         13.29          1.07         8.61 o                         
   9   6   7        126.00        109.99        14.53 o                         
  -8   7   7         63.90        100.49        14.07 o                         
  -7   7   7         75.56         69.07        11.07 o                         
  -6   7   7         73.09         83.35         9.89 o                         
  -5   7   7         14.22         16.01         6.66 o                         
  -4   7   7        334.31        346.83        14.20 o                         
  -3   7   7        782.71        783.83        22.39 o                         
  -2   7   7        612.14        609.86        15.90 o                         
  -1   7   7        318.93        327.32        11.27 o                         
   0   7   7         80.41         87.11         6.36 o                         
   1   7   7          1.70         -3.63         3.63 o                         
   2   7   7         64.99         61.19         5.72 o                         
   3   7   7        566.61        584.86        15.04 o                         
   4   7   7       1707.33       1700.64        25.21 o                         
   5   7   7        274.46        309.36        13.22 o                         
   6   7   7          0.87          0.81         5.99 o                         
   7   7   7         21.17         26.43         8.33 o                         
   8   7   7          0.58         -7.99         8.52 o                         
  -7   8   7         13.22          6.19         9.41 o                         
  -6   8   7         23.71         21.57         9.64 o                         
  -5   8   7         88.13         79.58        10.85 o                         
  -4   8   7          5.14          4.33         6.31 o                         
  -3   8   7         24.40         47.73         7.35 o                         
  -2   8   7        134.04        131.79         9.11 o                         
  -1   8   7        218.17        257.96        12.01 o                         
   0   8   7          7.24          5.73         5.07 o                         
   1   8   7        334.92        337.04        13.60 o                         
   2   8   7          1.44         11.55         5.72 o                         
   3   8   7         38.77         40.82         6.73 o                         
   4   8   7        397.74        361.69        15.32 o                         
   5   8   7         10.31         18.20         7.39 o                         
   6   8   7         11.16         13.07         8.43 o                         
   7   8   7          0.11          9.13         9.22 o                         
  -6   9   7         41.73         43.53        12.25 o                         
  -5   9   7        174.10        176.53        15.29 o                         
  -4   9   7        244.87        285.33        16.41 o                         
  -3   9   7         30.52         24.34         8.40 o                         
  -2   9   7          9.31          2.11         7.46 o                         
  -1   9   7         53.51         70.91         9.19 o                         
   0   9   7        334.31        373.93        18.08 o                         
   1   9   7        594.53        564.42        20.93 o                         
   2   9   7         21.32          2.50         7.26 o                         
   3   9   7          6.04          2.70         7.68 o                         
   4   9   7         33.59         33.30         8.98 o                         
   5   9   7          0.82         -7.31         7.31 o                         
   6   9   7        101.90         89.45        15.16 o                         
  -4  10   7          0.51         -3.69        10.51 o                         
  -3  10   7         23.84         14.06        11.63 o                         
  -2  10   7          0.08          3.56         9.96 o                         
  -1  10   7         17.49         36.86        10.16 o                         
   0  10   7         28.54         23.42         9.50 o                         
   1  10   7         13.39         12.93         9.82 o                         
   2  10   7         48.92         34.43        12.46 o                         
   3  10   7          7.42          6.65         9.79 o                         
   4  10   7         31.00         34.38        11.61 o                         
 -11   0   8         41.75         50.90        18.50 o                         
 -10   0   8         32.71         32.19        25.44 o                         
  -9   0   8        315.46        335.22        20.47 o                         
  -8   0   8       1929.58       1865.59        46.74 o                         
  -7   0   8        176.64        188.58        12.66 o                         
  -6   0   8        444.37        428.36        11.75 o                         
  -5   0   8         29.00         19.00         4.09 o                         
  -4   0   8        544.19        576.10        24.29 o                         
  -3   0   8       4511.37       4410.93       108.12 o                         
  -2   0   8      27544.50      27737.92       476.61 o                         
  -1   0   8       8204.81       7995.35       107.49 o                         
   0   0   8       6815.59       7317.44        87.79 o                         
   1   0   8        838.92        870.10        14.42 o                         
   2   0   8       6527.57       6766.33        83.31 o                         
   3   0   8      10204.68      10340.50       153.54 o                         
   4   0   8       7726.00       7418.18       114.29 o                         
   5   0   8        883.98        812.79        21.33 o                         
   6   0   8        628.66        603.49        22.37 o                         
   7   0   8        155.42        131.00        13.94 o                         
   8   0   8         40.62         66.68        11.08 o                         
   9   0   8        784.66        843.51        34.13 o                         
  10   0   8        438.54        420.59        28.91 o                         
 -11   1   8        164.71        187.56        17.79 o                         
 -10   1   8         68.60         85.25        10.52 o                         
  -9   1   8         38.27         34.93        10.64 o                         
  -8   1   8         72.79         63.72         6.82 o                         
  -7   1   8         71.73         54.84         5.28 o                         
  -6   1   8         14.01          1.21         3.51 o                         
  -5   1   8        401.17        390.60         7.40 o                         
  -4   1   8        854.99        815.14        14.64 o                         
  -3   1   8        921.97        993.34        14.99 o                         
  -2   1   8        854.17        901.99         9.62 o                         
  -1   1   8        154.51        163.21         3.81 o                         
   0   1   8         20.79         22.24         1.64 o                         
   1   1   8        355.61        417.79         6.33 o                         
   2   1   8        167.44        218.14         6.23 o                         
   3   1   8        107.20        128.55         5.43 o                         
   4   1   8        236.27        237.24         7.64 o                         
   5   1   8         50.37         66.54         5.14 o                         
   6   1   8        463.95        508.97        12.46 o                         
   7   1   8        125.90        129.63         8.15 o                         
   8   1   8        100.22        101.29         9.20 o                         
   9   1   8         22.18         12.49         8.14 o                         
  10   1   8         12.29         -1.37         7.62 o                         
 -10   2   8        669.75        695.01        26.34 o                         
  -9   2   8        187.55        170.82        11.35 o                         
  -8   2   8        139.61        140.09         9.15 o                         
  -7   2   8        234.31        227.83        10.47 o                         
  -6   2   8        106.23        110.68         6.04 o                         
  -5   2   8       3544.12       3387.35        36.91 o                         
  -4   2   8       4576.50       4570.89        45.80 o                         
  -3   2   8         47.12         47.00         2.76 o                         
  -2   2   8        186.03        201.29         4.30 o                         
  -1   2   8       2010.15       2029.78        19.58 o                         
   0   2   8       2823.82       2669.61        25.91 o                         
   1   2   8       8127.88       8245.12        68.51 o                         
   2   2   8       2217.96       2149.24        26.26 o                         
   3   2   8        192.64        184.44         6.61 o                         
   4   2   8         44.30         41.39         4.21 o                         
   5   2   8       1075.23       1156.50        17.27 o                         
   6   2   8        726.26        727.90        15.59 o                         
   7   2   8       1539.62       1471.97        25.30 o                         
   8   2   8        154.05        145.34        10.44 o                         
   9   2   8          5.15         -0.53         7.04 o                         
  10   2   8         66.96         90.43        12.62 o                         
 -10   3   8          2.05         -7.41         8.64 o                         
  -9   3   8          7.56          2.15         6.41 o                         
  -8   3   8         25.76         26.39         8.47 o                         
  -7   3   8         24.33         15.68         5.18 o                         
  -6   3   8         15.79          8.05         3.34 o                         
  -5   3   8        516.56        529.33         9.40 o                         
  -4   3   8         65.41         91.69         3.85 o                         
  -3   3   8        189.91        232.35         5.73 o                         
  -2   3   8       1155.97       1195.38        13.61 o                         
  -1   3   8         50.93         64.49         3.48 o                         
   0   3   8        139.14        172.00         4.76 o                         
   1   3   8          1.72          3.93         2.36 o                         
   2   3   8        518.53        529.50        10.65 o                         
   3   3   8          9.38          9.43         3.67 o                         
   4   3   8        316.36        317.46         9.81 o                         
   5   3   8         34.38         38.95         5.68 o                         
   6   3   8         13.54          6.86         4.60 o                         
   7   3   8          3.45          1.09         4.97 o                         
   8   3   8         12.77         13.84         6.11 o                         
   9   3   8          0.39         12.87         7.64 o                         
  10   3   8        117.05        122.88        14.05 o                         
 -10   4   8         13.18         19.74        10.00 o                         
  -9   4   8        184.77        156.98        12.50 o                         
  -8   4   8        425.69        412.13        18.42 o                         
  -7   4   8        754.74        683.24        20.85 o                         
  -6   4   8         64.48         62.75         5.42 o                         
  -5   4   8        969.49        992.50        15.81 o                         
  -4   4   8         43.18         42.73         3.62 o                         
  -3   4   8        672.37        588.62         9.61 o                         
  -2   4   8       2878.63       2772.52        27.28 o                         
  -1   4   8       3324.68       3435.51        33.80 o                         
   0   4   8        163.61        195.66         6.11 o                         
   1   4   8         10.99          9.53         2.78 o                         
   2   4   8        738.01        669.17        11.25 o                         
   3   4   8       2081.15       2057.68        26.86 o                         
   4   4   8        555.07        534.06        14.03 o                         
   5   4   8       1037.68       1033.69        22.60 o                         
   6   4   8          8.71          1.51         5.12 o                         
   7   4   8        170.96        168.51        10.23 o                         
   8   4   8        134.51        158.92        11.33 o                         
   9   4   8        148.85        153.34        14.11 o                         
  10   4   8         64.84         47.88        11.78 o                         
  -9   5   8          0.42         -7.21         7.21 o                         
  -8   5   8          2.27         11.02         8.58 o                         
  -7   5   8         16.04          6.14         5.78 o                         
  -6   5   8          0.85         -3.16         4.58 o                         
  -5   5   8         56.39         51.04         5.81 o                         
  -4   5   8        735.04        730.65        14.94 o                         
  -3   5   8         16.75         12.20         3.47 o                         
  -2   5   8         27.79         22.34         3.10 o                         
  -1   5   8        295.30        315.58         8.53 o                         
   0   5   8         20.60         14.73         3.26 o                         
   1   5   8          9.90          8.49         2.62 o                         
   2   5   8        110.93        123.22         5.83 o                         
   3   5   8        554.24        510.65        12.38 o                         
   4   5   8        344.03        333.33        11.54 o                         
   5   5   8        572.41        535.06        15.96 o                         
   6   5   8          2.41         -2.84         4.93 o                         
   7   5   8         63.73         44.97         7.19 o                         
   8   5   8          5.04         -7.17         7.17 o                         
   9   5   8          6.07          1.44        10.95 o                         
  -9   6   8         83.73         77.71        11.89 o                         
  -8   6   8          1.71          7.19         8.68 o                         
  -7   6   8        101.70        109.38        11.36 o                         
  -6   6   8         98.48        107.39        10.11 o                         
  -5   6   8        366.19        375.69        17.75 o                         
  -4   6   8         53.33         55.12         6.95 o                         
  -3   6   8        774.46        805.62        15.81 o                         
  -2   6   8        692.96        656.97        14.45 o                         
  -1   6   8        415.75        409.12        11.04 o                         
   0   6   8        258.60        256.65         9.20 o                         
   1   6   8         33.90         33.61         3.99 o                         
   2   6   8          8.80          5.13         3.53 o                         
   3   6   8       1671.98       1670.51        22.72 o                         
   4   6   8       1044.73       1036.15        17.98 o                         
   5   6   8        392.98        412.32        14.67 o                         
   6   6   8         18.16         11.57         6.02 o                         
   7   6   8         56.57         45.57        10.69 o                         
   8   6   8          0.77         -7.31         8.28 o                         
   9   6   8          2.60         -6.26         9.63 o                         
  -8   7   8          1.03         -8.97         8.97 o                         
  -7   7   8         26.33         25.84         9.31 o                         
  -6   7   8         98.88         99.91        11.65 o                         
  -5   7   8          0.12         -4.90         5.99 o                         
  -4   7   8         73.21         63.84         7.52 o                         
  -3   7   8        327.48        376.81        13.46 o                         
  -2   7   8          4.90          8.84         4.57 o                         
  -1   7   8         31.25         29.76         5.30 o                         
   0   7   8         22.86         27.58         4.89 o                         
   1   7   8          0.78         -1.76         3.82 o                         
   2   7   8         25.82         25.79         5.32 o                         
   3   7   8         30.64         42.56         6.43 o                         
   4   7   8         60.72         56.98         7.14 o                         
   5   7   8         18.80         13.55         6.36 o                         
   6   7   8          0.67         -6.12         6.20 o                         
   7   7   8         57.19         36.44         9.35 o                         
   8   7   8          8.23          1.80        10.10 o                         
  -7   8   8          2.18         -0.97         9.61 o                         
  -6   8   8         71.43         53.74        11.60 o                         
  -5   8   8        186.51        199.48        14.27 o                         
  -4   8   8        335.03        346.55        16.45 o                         
  -3   8   8         72.18         91.28         9.34 o                         
  -2   8   8         70.15         84.62         8.95 o                         
  -1   8   8         28.91         32.77         6.53 o                         
   0   8   8        114.34        119.10         8.53 o                         
   1   8   8        105.30        116.83         8.23 o                         
   2   8   8        430.94        447.38        15.99 o                         
   3   8   8         67.20         67.41         8.24 o                         
   4   8   8         10.37         11.45         6.70 o                         
   5   8   8          0.73          0.16         6.88 o                         
   6   8   8        122.99        116.07        13.12 o                         
   7   8   8        121.87        134.77        13.93 o                         
  -6   9   8         23.42         10.56        11.26 o                         
  -5   9   8         33.81         35.60        10.19 o                         
  -4   9   8         62.03         81.12        13.36 o                         
  -3   9   8        118.13        148.94        13.13 o                         
  -2   9   8          0.15         -7.17         8.10 o                         
  -1   9   8         35.15         43.81         7.96 o                         
   0   9   8          1.31          5.72         7.74 o                         
   1   9   8         60.35         56.03         9.43 o                         
   2   9   8         59.70         55.75        10.39 o                         
   3   9   8         20.83         14.83        13.11 o                         
   4   9   8         58.25         55.67        10.76 o                         
   5   9   8        137.30        100.89        13.64 o                         
  -4  10   8          4.41        -10.76        10.76 o                         
  -3  10   8         42.39         46.96        12.87 o                         
  -2  10   8        268.81        257.95        19.34 o                         
  -1  10   8         96.91        112.28        13.60 o                         
   0  10   8        127.15        121.92        15.77 o                         
   1  10   8         10.80         16.79         9.77 o                         
   2  10   8         11.66         12.69         9.04 o                         
   3  10   8        125.77        156.89        15.71 o                         
   4  10   8        214.56        230.75        23.49 o                         
 -11   1   9         85.79         70.05        13.11 o                         
 -10   1   9        445.77        463.73        23.12 o                         
  -9   1   9         31.95         27.90         6.98 o                         
  -8   1   9        257.53        282.39        11.55 o                         
  -7   1   9        922.74        944.10        18.06 o                         
  -6   1   9         44.87         47.41         4.17 o                         
  -5   1   9        892.56        934.37        12.96 o                         
  -4   1   9       1426.71       1311.21        22.08 o                         
  -3   1   9         42.86         42.31         2.89 o                         
  -2   1   9       6165.78       6565.25        62.98 o                         
  -1   1   9       2119.65       2094.76        20.41 o                         
   0   1   9       2598.17       2473.38        21.32 o                         
   1   1   9       1596.10       1566.68        16.30 o                         
   2   1   9       1415.31       1469.64        19.23 o                         
   3   1   9       1670.54       1818.44        21.97 o                         
   4   1   9        756.78        737.67        12.56 o                         
   5   1   9       2091.83       2055.05        26.73 o                         
   6   1   9        133.90        136.44         7.22 o                         
   7   1   9         23.57         16.53         5.29 o                         
   8   1   9         81.82         60.63         7.80 o                         
   9   1   9        109.01        110.14        10.68 o                         
  10   1   9        115.44        144.76        12.48 o                         
 -10   2   9        115.09        144.73        15.01 o                         
  -9   2   9        220.80        213.68        15.33 o                         
  -8   2   9          0.39         -2.00         4.23 o                         
  -7   2   9        155.24        150.07         9.36 o                         
  -6   2   9       1224.67       1216.31        20.99 o                         
  -5   2   9         88.69         86.26         4.27 o                         
  -4   2   9        496.64        492.71         8.53 o                         
  -3   2   9        600.63        667.45        10.23 o                         
  -2   2   9        249.72        275.05         6.24 o                         
  -1   2   9          2.38          1.82         1.87 o                         
   0   2   9          1.59         -1.47         1.47 o                         
   1   2   9         25.66         39.38         2.79 o                         
   2   2   9        231.44        268.73         8.24 o                         
   3   2   9        160.92        170.49         6.61 o                         
   4   2   9        258.74        258.11         8.44 o                         
   5   2   9         29.32         28.24         4.43 o                         
   6   2   9        121.71        119.05         7.63 o                         
   7   2   9         56.49         48.29         6.35 o                         
   8   2   9          5.20         -1.38         5.74 o                         
   9   2   9         43.89         32.64         8.21 o                         
  10   2   9         15.77         23.24        11.30 o                         
 -10   3   9        144.60        174.72        18.48 o                         
  -9   3   9        335.30        373.49        19.07 o                         
  -8   3   9        996.84       1063.95        25.77 o                         
  -7   3   9        858.05        848.53        21.53 o                         
  -6   3   9         86.79         82.39         6.03 o                         
  -5   3   9         28.75         23.00         2.94 o                         
  -4   3   9       1051.72        982.65        12.06 o                         
  -3   3   9       2557.98       2433.74        25.24 o                         
  -2   3   9       4760.77       4801.93        42.64 o                         
  -1   3   9         38.24         32.98         2.91 o                         
   0   3   9        239.67        298.25         7.16 o                         
   1   3   9         25.38         48.54         3.62 o                         
   2   3   9        810.84        723.09        13.05 o                         
   3   3   9       2270.60       2257.71        29.27 o                         
   4   3   9       1276.85       1255.37        19.16 o                         
   5   3   9        122.62        116.23         6.61 o                         
   6   3   9        204.73        196.15         9.76 o                         
   7   3   9        132.52        130.24         9.12 o                         
   8   3   9        663.72        647.34        19.43 o                         
   9   3   9        426.38        394.79        19.33 o                         
  10   3   9         73.91         92.37        13.57 o                         
 -10   4   9         32.87         13.01        10.24 o                         
  -9   4   9         66.38         70.94        11.04 o                         
  -8   4   9         17.06         32.77         7.60 o                         
  -7   4   9         56.28         38.32         7.81 o                         
  -6   4   9        142.88        137.69         7.78 o                         
  -5   4   9        240.94        261.18         9.29 o                         
  -4   4   9         17.56         11.75         3.80 o                         
  -3   4   9         53.50         49.21         3.86 o                         
  -2   4   9         66.38         95.15         3.88 o                         
  -1   4   9          0.08         -0.56         2.03 o                         
   0   4   9          6.44         10.90         2.52 o                         
   1   4   9          4.32          2.58         2.17 o                         
   2   4   9        288.82        325.53        10.92 o                         
   3   4   9        239.86        254.69         9.27 o                         
   4   4   9        252.00        263.08        10.43 o                         
   5   4   9        242.33        259.48        10.61 o                         
   6   4   9        365.95        375.07        14.26 o                         
   7   4   9         88.99         76.67         8.22 o                         
   8   4   9          0.92         -0.21         6.47 o                         
   9   4   9         31.83         10.02         9.15 o                         
  -9   5   9         18.74         18.14         9.83 o                         
  -8   5   9          1.92         -6.63         6.63 o                         
  -7   5   9         71.98         91.35         9.01 o                         
  -6   5   9        965.34       1003.61        22.82 o                         
  -5   5   9        932.14        925.52        18.21 o                         
  -4   5   9        629.90        613.90        15.09 o                         
  -3   5   9         18.54         18.61         3.83 o                         
  -2   5   9        407.83        435.01         9.60 o                         
  -1   5   9       1138.08       1083.00        15.16 o                         
   0   5   9       2543.23       2464.27        28.37 o                         
   1   5   9       1575.15       1578.11        18.16 o                         
   2   5   9        254.04        269.35         8.39 o                         
   3   5   9       1004.50       1021.49        16.52 o                         
   4   5   9        366.74        370.45        12.37 o                         
   5   5   9       1482.20       1525.01        25.40 o                         
   6   5   9       1203.40       1222.14        23.07 o                         
   7   5   9         23.61         23.26         6.59 o                         
   8   5   9          5.73         -2.12         7.48 o                         
   9   5   9         23.73         24.31         9.71 o                         
  -9   6   9         47.65         43.75        11.76 o                         
  -8   6   9         38.48         45.10        10.22 o                         
  -7   6   9          0.02         13.86         7.44 o                         
  -6   6   9         80.34        108.77        10.69 o                         
  -5   6   9         32.63         37.09         6.63 o                         
  -4   6   9        349.61        330.68        13.72 o                         
  -3   6   9         45.71         47.04         5.30 o                         
  -2   6   9         54.71         45.33         5.37 o                         
  -1   6   9        103.42        107.15         6.45 o                         
   0   6   9         44.27         50.71         5.23 o                         
   1   6   9          1.63          0.08         3.67 o                         
   2   6   9         68.43         51.23         4.75 o                         
   3   6   9          7.66         15.24         4.39 o                         
   4   6   9          0.24         -4.42         4.42 o                         
   5   6   9         30.97         28.43         6.37 o                         
   6   6   9         51.12         46.89         7.46 o                         
   7   6   9         20.67         34.96         7.88 o                         
   8   6   9         42.93         24.67         9.89 o                         
  -8   7   9        167.59        233.29        18.68 o                         
  -7   7   9         40.73         41.38        10.19 o                         
  -6   7   9          5.21          2.09         7.84 o                         
  -5   7   9         64.03         55.63         8.22 o                         
  -4   7   9        406.38        443.42        17.28 o                         
  -3   7   9       2469.85       2483.77        36.40 o                         
  -2   7   9        627.95        617.03        17.20 o                         
  -1   7   9         32.34         24.21         4.76 o                         
   0   7   9        171.57        193.37         8.91 o                         
   1   7   9         21.66         17.02         5.00 o                         
   2   7   9        709.05        730.66        17.31 o                         
   3   7   9        879.22        906.23        20.07 o                         
   4   7   9        721.20        708.96        19.21 o                         
   5   7   9         13.26         10.38         6.76 o                         
   6   7   9          2.07         13.87         7.37 o                         
   7   7   9         48.21         34.22         9.42 o                         
   8   7   9         55.92         73.34        11.99 o                         
  -7   8   9          2.25         -4.84         9.53 o                         
  -6   8   9         47.71         37.65        10.63 o                         
  -5   8   9          0.65         -3.61         7.64 o                         
  -4   8   9         34.19         29.81         8.24 o                         
  -3   8   9        102.27        102.53        11.12 o                         
  -2   8   9          0.03         -1.04         6.57 o                         
  -1   8   9         65.37         58.91         7.67 o                         
   0   8   9         37.34         31.93         6.78 o                         
   1   8   9         23.77         22.38         6.30 o                         
   2   8   9          0.52          1.83         6.08 o                         
   3   8   9         10.40          5.56         6.30 o                         
   4   8   9         32.35         14.87         7.29 o                         
   5   8   9         25.66         35.75         9.07 o                         
   6   8   9          1.45         -7.14         7.80 o                         
   7   8   9          9.91          2.52         9.65 o                         
  -6   9   9        140.16        142.26        16.31 o                         
  -5   9   9          9.48         15.62        10.47 o                         
  -4   9   9         84.72         75.19        11.57 o                         
  -3   9   9         40.49         26.54         9.58 o                         
  -2   9   9         34.45         32.26         8.44 o                         
  -1   9   9        232.37        227.56        13.97 o                         
   0   9   9        144.17        167.57        13.34 o                         
   1   9   9        235.23        246.35        14.69 o                         
   2   9   9          1.47         -2.60         7.40 o                         
   3   9   9          1.17         -0.22         8.02 o                         
   4   9   9         42.77         43.22         9.98 o                         
   5   9   9        164.17        165.44        16.17 o                         
  -4  10   9          7.75          6.98        11.73 o                         
  -3  10   9          0.14          7.58        10.85 o                         
  -2  10   9         73.81         58.66        12.03 o                         
  -1  10   9          9.26          3.84         9.18 o                         
   0  10   9         82.54         54.23        12.22 o                         
   1  10   9         20.30         29.98        10.83 o                         
   2  10   9         16.76         17.59         9.95 o                         
   3  10   9          0.05         -9.29         9.29 o                         
 -10   0  10         49.70         53.04        15.46 o                         
  -9   0  10       1490.14       1493.47        52.11 o                         
  -8   0  10        397.02        425.72        18.24 o                         
  -7   0  10        128.17        129.97        16.08 o                         
  -6   0  10          4.54          4.03         2.63 o                         
  -5   0  10         11.67         23.58         5.00 o                         
  -4   0  10       5745.86       5573.31       230.07 o                         
  -3   0  10       9888.93       9433.21       191.39 o                         
  -2   0  10       1456.90       1376.94        22.07 o                         
  -1   0  10         23.28         32.50         3.61 o                         
   0   0  10        102.62         90.86         5.47 o                         
   1   0  10         47.35         13.94         3.16 o                         
   2   0  10      14770.25      15231.68       180.76 o                         
   3   0  10       7831.57       7638.99       100.89 o                         
   4   0  10        115.95        104.19         9.35 o                         
   5   0  10        148.58        132.51        13.05 o                         
   6   0  10        198.73        234.43        14.35 o                         
   7   0  10         24.37         12.36         7.56 o                         
   8   0  10        568.85        577.12        24.76 o                         
   9   0  10        112.95        137.73        15.97 o                         
  10   0  10          1.93         -9.37        10.22 o                         
 -10   1  10         13.28          1.72         8.71 o                         
  -9   1  10         19.78         37.46         9.69 o                         
  -8   1  10         61.49         58.58         7.58 o                         
  -7   1  10        108.71        121.20         9.01 o                         
  -6   1  10        220.42        256.43        18.50 o                         
  -5   1  10        304.12        314.56         7.05 o                         
  -4   1  10          0.79          5.15         1.85 o                         
  -3   1  10         19.79         21.01         2.42 o                         
  -2   1  10        518.41        668.39         9.48 o                         
  -1   1  10        183.41        279.01         5.56 o                         
   0   1  10        201.86        172.84         4.30 o                         
   1   1  10         59.51         87.17         3.16 o                         
   2   1  10        194.25        187.44         5.83 o                         
   3   1  10        879.69        924.35        14.03 o                         
   4   1  10         52.01         65.25         5.72 o                         
   5   1  10        702.33        698.40        15.85 o                         
   6   1  10         65.71         62.44         5.65 o                         
   7   1  10          4.23         -0.79         4.70 o                         
   8   1  10          2.37          1.21         5.63 o                         
   9   1  10         70.49         62.07         8.90 o                         
  10   1  10          4.02          1.15         7.88 o                         
 -10   2  10         34.48         20.50        14.78 o                         
  -9   2  10         13.24         14.99         6.99 o                         
  -8   2  10        155.65        137.71         9.76 o                         
  -7   2  10       2383.55       2331.82        35.21 o                         
  -6   2  10       1765.22       1720.04        26.87 o                         
  -5   2  10        172.93        189.39         7.87 o                         
  -4   2  10         16.22         21.41         2.71 o                         
  -3   2  10        198.83        202.85         4.78 o                         
  -2   2  10        449.12        425.32         8.52 o                         
  -1   2  10      11945.86      12127.12       119.55 o                         
   0   2  10       8456.65       8342.07        73.58 o                         
   1   2  10        222.50        338.66         6.90 o                         
   2   2  10        351.42        366.47         9.50 o                         
   3   2  10        464.79        515.98        11.33 o                         
   4   2  10       2226.06       2282.47        27.82 o                         
   5   2  10       2201.12       2149.36        27.42 o                         
   6   2  10       1354.52       1359.81        21.57 o                         
   7   2  10          7.56          6.96         5.17 o                         
   8   2  10         14.42          7.77         6.71 o                         
   9   2  10          5.53          5.02         7.32 o                         
  10   2  10        183.29        188.23        15.99 o                         
 -10   3  10         64.14         79.35        13.44 o                         
  -9   3  10         29.43         31.15         9.81 o                         
  -8   3  10         23.36         30.45         8.14 o                         
  -7   3  10          2.54          0.68         4.22 o                         
  -6   3  10         44.81         52.32         4.45 o                         
  -5   3  10        558.32        524.49         9.27 o                         
  -4   3  10          9.50          7.05         2.30 o                         
  -3   3  10         38.35         40.23         2.96 o                         
  -2   3  10        190.30        189.70         5.63 o                         
  -1   3  10        466.46        453.32         8.49 o                         
   0   3  10         70.97         80.26         4.30 o                         
   1   3  10         17.42         12.51         2.49 o                         
   2   3  10        681.03        611.14        12.22 o                         
   3   3  10         49.36         30.94         5.08 o                         
   4   3  10        242.65        244.30         9.61 o                         
   5   3  10         68.10         76.86         6.75 o                         
   6   3  10         24.20         29.69         5.62 o                         
   7   3  10         47.63         48.92         6.98 o                         
   8   3  10         16.79          7.47         6.14 o                         
   9   3  10          0.65         -0.56         7.91 o                         
  10   3  10          1.77         12.33        10.37 o                         
 -10   4  10         62.27         67.05        11.83 o                         
  -9   4  10        650.47        665.46        36.16 o                         
  -8   4  10        335.80        336.05        16.42 o                         
  -7   4  10         53.90         48.05         7.23 o                         
  -6   4  10          7.19          4.65         4.07 o                         
  -5   4  10        110.21        119.06         7.30 o                         
  -4   4  10       1344.11       1340.20        19.46 o                         
  -3   4  10       2196.23       2174.32        26.00 o                         
  -2   4  10       1721.26       1667.61        18.96 o                         
  -1   4  10        520.64        577.23        10.17 o                         
   0   4  10         65.95         64.90         3.99 o                         
   1   4  10        322.36        319.77         7.23 o                         
   2   4  10        946.79        886.13        14.63 o                         
   3   4  10       1212.64       1165.21        18.69 o                         
   4   4  10         30.23         31.53         5.13 o                         
   5   4  10        231.81        240.56        10.23 o                         
   6   4  10        245.58        266.26        12.36 o                         
   7   4  10        242.77        273.56        13.41 o                         
   8   4  10        415.64        436.39        18.05 o                         
   9   4  10        108.88         80.45        12.30 o                         
  -9   5  10          6.79          8.94         9.58 o                         
  -8   5  10         27.95         23.90         8.13 o                         
  -7   5  10          0.55         -2.72         5.80 o                         
  -6   5  10         28.78         29.00         6.44 o                         
  -5   5  10        194.74        178.67         9.27 o                         
  -4   5  10        268.41        246.68         9.98 o                         
  -3   5  10         33.86         39.62         4.71 o                         
  -2   5  10        955.13        938.84        18.85 o                         
  -1   5  10          0.14          4.26         2.83 o                         
   0   5  10        211.13        234.87         7.78 o                         
   1   5  10        214.42        221.38         8.00 o                         
   2   5  10         11.52          1.76         3.25 o                         
   3   5  10          5.30          3.04         3.90 o                         
   4   5  10        326.87        328.67        11.82 o                         
   5   5  10        378.64        354.75        13.45 o                         
   6   5  10          0.34          4.04         5.40 o                         
   7   5  10         18.26          6.54         6.10 o                         
   8   5  10          0.22         -7.48         7.48 o                         
   9   5  10         21.20         12.59        10.75 o                         
  -9   6  10         66.52         83.87        14.33 o                         
  -8   6  10          9.13          7.33         9.11 o                         
  -7   6  10         22.51          9.60         8.40 o                         
  -6   6  10         71.31         58.47         9.87 o                         
  -5   6  10        367.41        376.84        14.97 o                         
  -4   6  10        950.05        920.72        20.83 o                         
  -3   6  10        611.66        606.53        17.80 o                         
  -2   6  10        161.26        173.03         8.35 o                         
  -1   6  10        340.93        352.28        10.81 o                         
   0   6  10        865.53        854.46        15.33 o                         
   1   6  10        284.19        302.19        10.44 o                         
   2   6  10          5.15          2.01         4.06 o                         
   3   6  10        718.35        762.11        15.86 o                         
   4   6  10         86.29         97.14         7.70 o                         
   5   6  10         64.23         63.06         7.67 o                         
   6   6  10         36.66         34.01         7.39 o                         
   7   6  10         83.40         66.75         9.90 o                         
   8   6  10         48.18         35.21        10.46 o                         
  -8   7  10          2.72         -5.33         9.40 o                         
  -7   7  10         40.65         45.97        11.24 o                         
  -6   7  10          0.87         17.94         8.31 o                         
  -5   7  10         19.86         19.54         7.11 o                         
  -4   7  10        298.90        285.68        15.64 o                         
  -3   7  10        167.17        181.05        11.59 o                         
  -2   7  10         24.71         16.22         5.93 o                         
  -1   7  10         33.34         21.46         5.63 o                         
   0   7  10        195.73        201.31        10.24 o                         
   1   7  10         20.72         30.21         5.63 o                         
   2   7  10        388.76        381.30        13.03 o                         
   3   7  10        211.31        208.93        10.83 o                         
   4   7  10        220.43        212.53        11.76 o                         
   5   7  10          2.11          6.15         6.15 o                         
   6   7  10        118.20        141.21        11.73 o                         
   7   7  10         13.29         16.80         9.71 o                         
  -7   8  10         96.22        122.94        15.55 o                         
  -6   8  10        120.62        121.78        16.27 o                         
  -5   8  10        127.69        131.09        13.54 o                         
  -4   8  10         43.25         43.17         9.45 o                         
  -3   8  10         36.19         31.88         8.56 o                         
  -2   8  10        346.72        346.22        15.62 o                         
  -1   8  10        406.72        386.56        15.63 o                         
   0   8  10        137.85        156.93        10.20 o                         
   1   8  10         57.84         59.93         7.09 o                         
   2   8  10         36.38         27.27         7.07 o                         
   3   8  10         33.05         27.46         7.36 o                         
   4   8  10        643.55        581.37        28.65 o                         
   5   8  10        441.86        455.69        21.23 o                         
   6   8  10         10.10          5.02         8.85 o                         
  -5   9  10         81.66         77.49        15.44 o                         
  -4   9  10         75.59         78.07        11.90 o                         
  -3   9  10         24.07         17.68        10.08 o                         
  -2   9  10        108.72        115.89        11.09 o                         
  -1   9  10          7.38          2.30         7.22 o                         
   0   9  10         31.88         28.02         8.80 o                         
   1   9  10          0.40          3.89         7.38 o                         
   2   9  10         11.83          5.99         8.33 o                         
   3   9  10         31.22         36.27        12.27 o                         
   4   9  10         94.79         98.15        11.91 o                         
   5   9  10         20.94          7.76         9.64 o                         
  -3  10  10         92.28         91.04        14.20 o                         
  -2  10  10         11.03          4.11         9.71 o                         
  -1  10  10          0.92         -9.02         9.30 o                         
   0  10  10         53.57         31.80        10.97 o                         
   1  10  10         77.97         73.99        12.19 o                         
   2  10  10         77.57         70.36        12.27 o                         
   3  10  10         47.44         40.96        12.34 o                         
 -10   1  11         15.88         13.88         8.82 o                         
  -9   1  11        164.65        169.29        12.67 o                         
  -8   1  11        137.14        146.11         9.47 o                         
  -7   1  11       1721.63       1677.38        30.61 o                         
  -6   1  11       1546.32       1519.91        29.31 o                         
  -5   1  11        219.90        239.00         9.80 o                         
  -4   1  11        683.44        712.11        13.32 o                         
  -3   1  11        412.03        336.38         6.78 o                         
  -2   1  11       1259.67       1194.35        15.01 o                         
  -1   1  11       4318.75       4445.09        44.80 o                         
   0   1  11        617.97        560.32         8.39 o                         
   1   1  11       2031.66       2158.75        22.62 o                         
   2   1  11          4.00         11.38         2.66 o                         
   3   1  11       1567.93       1608.69        24.26 o                         
   4   1  11        769.75        796.98        13.82 o                         
   5   1  11       1733.49       1733.85        24.46 o                         
   6   1  11        599.28        597.50        14.67 o                         
   7   1  11          1.73         -0.96         4.87 o                         
   8   1  11         11.18         -0.52         5.90 o                         
   9   1  11        196.30        206.76        12.88 o                         
  10   1  11        108.22        102.97        12.39 o                         
 -10   2  11         35.44         35.10        12.09 o                         
  -9   2  11         12.53          1.18         9.36 o                         
  -8   2  11         12.61          6.75         5.61 o                         
  -7   2  11          9.43         11.66         4.60 o                         
  -6   2  11         27.73         28.40         3.75 o                         
  -5   2  11        146.21        157.35         5.96 o                         
  -4   2  11        272.61        260.44         6.39 o                         
  -3   2  11         34.97         48.63         2.79 o                         
  -2   2  11         97.61        114.67         4.06 o                         
  -1   2  11       1601.04       1747.13        21.38 o                         
   0   2  11          4.65          2.56         1.92 o                         
   1   2  11        392.26        345.16         7.62 o                         
   2   2  11        199.99        187.36         7.41 o                         
   3   2  11         45.79         60.54         4.99 o                         
   4   2  11         23.40         29.16         4.54 o                         
   5   2  11        749.84        743.92        14.44 o                         
   6   2  11        159.15        168.59         8.45 o                         
   7   2  11        283.40        296.79        16.95 o                         
   8   2  11        380.88        369.64        16.25 o                         
   9   2  11         22.71         13.67         7.81 o                         
  10   2  11         12.64          8.06         9.09 o                         
 -10   3  11        406.38        412.01        24.06 o                         
  -9   3  11        713.81        733.25        24.32 o                         
  -8   3  11         15.74         16.11         6.94 o                         
  -7   3  11        122.01        117.03        10.70 o                         
  -6   3  11         23.82         23.09         3.88 o                         
  -5   3  11         72.35         82.95         5.12 o                         
  -4   3  11       1949.66       1923.79        23.56 o                         
  -3   3  11       1987.43       1937.04        20.54 o                         
  -2   3  11          9.77         10.49         1.98 o                         
  -1   3  11        922.03       1006.69        14.23 o                         
   0   3  11        566.57        540.63        10.76 o                         
   1   3  11       2291.53       2264.06        25.83 o                         
   2   3  11       1955.62       1877.31        25.31 o                         
   3   3  11        994.20        932.96        16.54 o                         
   4   3  11        116.78        108.96         6.84 o                         
   5   3  11        429.76        410.64        14.65 o                         
   6   3  11       1413.63       1337.00        22.59 o                         
   7   3  11        520.41        535.62        17.68 o                         
   8   3  11         76.91         94.40         9.59 o                         
   9   3  11         19.09         -2.66         7.87 o                         
  10   3  11          4.72         14.96         9.54 o                         
 -10   4  11          3.13          1.56        10.61 o                         
  -9   4  11        104.81        116.24        12.63 o                         
  -8   4  11         82.47         81.47        10.31 o                         
  -7   4  11         23.16         15.22         5.88 o                         
  -6   4  11         25.28         21.48         4.75 o                         
  -5   4  11        225.22        217.09         7.86 o                         
  -4   4  11          0.13         -0.80         3.57 o                         
  -3   4  11        872.95        842.32        12.84 o                         
  -2   4  11        538.93        553.90         9.68 o                         
  -1   4  11       1491.37       1438.58        18.62 o                         
   0   4  11         48.12         44.76         4.21 o                         
   1   4  11         36.98         36.49         2.86 o                         
   2   4  11        374.71        347.66        10.22 o                         
   3   4  11        269.78        262.51        11.72 o                         
   4   4  11        821.31        841.36        16.43 o                         
   5   4  11        616.72        606.40        15.52 o                         
   6   4  11         83.58         58.88         8.96 o                         
   7   4  11        232.40        238.75        12.56 o                         
   8   4  11         41.10         27.38         7.91 o                         
   9   4  11         12.81          4.87         8.53 o                         
  -9   5  11         27.89         23.69        10.73 o                         
  -8   5  11        246.20        251.51        16.67 o                         
  -7   5  11        668.42        715.77        33.49 o                         
  -6   5  11        498.51        475.53        17.16 o                         
  -5   5  11         23.90         22.48         5.33 o                         
  -4   5  11        318.25        332.18        13.51 o                         
  -3   5  11        753.47        758.04        16.92 o                         
  -2   5  11       3866.65       3795.78        49.08 o                         
  -1   5  11       3747.82       3662.86        45.85 o                         
   0   5  11        178.68        178.26         6.99 o                         
   1   5  11          3.23          0.92         3.41 o                         
   2   5  11          5.85          3.60         3.18 o                         
   3   5  11         82.14        100.92         6.54 o                         
   4   5  11        815.76        836.03        17.91 o                         
   5   5  11        519.29        568.31        16.88 o                         
   6   5  11          1.22         -4.74         5.18 o                         
   7   5  11          4.61         -5.88         5.88 o                         
   8   5  11         56.58         35.22         9.87 o                         
   9   5  11        162.85        153.33        16.35 o                         
  -8   6  11          3.82         -7.91         7.91 o                         
  -7   6  11         11.17          2.52         7.87 o                         
  -6   6  11         59.95         59.44         8.87 o                         
  -5   6  11         23.11         18.83         6.24 o                         
  -4   6  11         25.11         26.57         6.75 o                         
  -3   6  11         15.16         10.05         5.53 o                         
  -2   6  11          1.21         -4.32         4.32 o                         
  -1   6  11        169.42        154.71         8.86 o                         
   0   6  11         19.56         13.91         4.74 o                         
   1   6  11        477.70        524.76        13.57 o                         
   2   6  11         14.01          2.35         4.23 o                         
   3   6  11        101.54         87.50         7.33 o                         
   4   6  11          3.32         11.78         5.87 o                         
   5   6  11         67.11         49.93         7.95 o                         
   6   6  11          0.31         -5.99         5.99 o                         
   7   6  11        131.29        118.20        11.71 o                         
   8   6  11         60.14         64.00        12.61 o                         
  -8   7  11          8.52          4.38         9.28 o                         
  -7   7  11          1.51         -4.58         8.79 o                         
  -6   7  11        100.43         73.18        13.27 o                         
  -5   7  11        382.44        421.73        18.62 o                         
  -4   7  11        377.17        374.04        17.18 o                         
  -3   7  11        324.43        322.98        15.85 o                         
  -2   7  11          2.07         -5.16         5.16 o                         
  -1   7  11          2.61          2.13         5.06 o                         
   0   7  11        147.64        173.00         9.72 o                         
   1   7  11        351.38        351.32        13.69 o                         
   2   7  11        984.63       1023.15        20.77 o                         
   3   7  11         84.06         94.80         9.04 o                         
   4   7  11          0.85          0.38         6.19 o                         
   5   7  11         30.81         18.33         7.25 o                         
   6   7  11        144.74        153.79        12.78 o                         
   7   7  11        166.09        141.84        13.70 o                         
  -7   8  11         40.75         12.00        12.93 o                         
  -6   8  11         12.65          6.41        10.67 o                         
  -5   8  11         44.03         46.45        12.16 o                         
  -4   8  11        169.64        176.36        14.95 o                         
  -3   8  11         84.45         63.73        12.16 o                         
  -2   8  11         16.53         23.28         7.34 o                         
  -1   8  11         71.85         82.31         8.88 o                         
   0   8  11          4.14          3.28         5.73 o                         
   1   8  11         48.54         29.56         6.46 o                         
   2   8  11         15.59         13.24         6.76 o                         
   3   8  11         41.46         24.27         8.29 o                         
   4   8  11          0.27         11.26         8.42 o                         
   5   8  11         60.08         69.02        11.16 o                         
   6   8  11          8.03         -1.28         8.98 o                         
  -5   9  11          3.66        -14.62        14.62 o                         
  -4   9  11         65.14         92.65        13.37 o                         
  -3   9  11          0.60         -3.90         8.01 o                         
  -2   9  11        305.89        318.97        16.81 o                         
  -1   9  11        126.36        131.29        11.65 o                         
   0   9  11         70.55         83.06        11.08 o                         
   1   9  11          1.90         -6.95         7.41 o                         
   2   9  11         60.14         45.64         9.63 o                         
   3   9  11         13.52         15.68         8.91 o                         
   4   9  11        175.23        173.43        15.37 o                         
   5   9  11        199.58        218.55        18.01 o                         
  -3  10  11          4.93         -8.58        10.46 o                         
  -2  10  11          1.24          7.64        10.61 o                         
  -1  10  11          0.01         -8.74         8.74 o                         
   0  10  11         78.31         67.07        12.35 o                         
   1  10  11        129.57        111.55        14.30 o                         
   2  10  11          0.14         -8.67         8.67 o                         
 -10   0  12        261.63        265.20        24.83 o                         
  -9   0  12         66.32         58.55        13.46 o                         
  -8   0  12          2.15          7.37         9.21 o                         
  -7   0  12         15.20         10.94         5.93 o                         
  -6   0  12       2734.32       2717.71        87.24 o                         
  -5   0  12       5127.62       4886.74       200.06 o                         
  -4   0  12       3266.92       3119.73        53.00 o                         
  -3   0  12        557.11        599.32        10.55 o                         
  -2   0  12        614.64        713.81        14.31 o                         
  -1   0  12        117.42        119.91         5.95 o                         
   0   0  12       3034.89       3121.78        44.79 o                         
   1   0  12       3954.97       3672.69        70.99 o                         
   2   0  12        324.10        244.61        10.70 o                         
   3   0  12          4.18         15.43         4.63 o                         
   4   0  12        480.48        522.34        17.20 o                         
   5   0  12        867.42        831.30        21.91 o                         
   6   0  12        674.71        675.76        22.13 o                         
   7   0  12        439.06        455.70        21.33 o                         
   8   0  12         27.84         26.42         9.48 o                         
   9   0  12         80.24         66.85        12.01 o                         
  10   0  12         18.95          2.52        11.85 o                         
 -10   1  12         13.70          3.09         8.43 o                         
  -9   1  12         69.53         69.56        10.07 o                         
  -8   1  12        123.97        124.39        12.09 o                         
  -7   1  12        642.90        621.04        15.69 o                         
  -6   1  12         16.00         20.06         3.62 o                         
  -5   1  12        516.42        503.04        14.36 o                         
  -4   1  12        783.32        759.64        12.07 o                         
  -3   1  12          1.81         -1.53         1.53 o                         
  -2   1  12       1365.79       1286.06        16.33 o                         
  -1   1  12        497.17        537.12         8.82 o                         
   0   1  12        439.06        393.57         8.63 o                         
   1   1  12        837.20        694.53        11.15 o                         
   2   1  12       1266.99       1389.60        21.86 o                         
   3   1  12        337.15        296.53         8.97 o                         
   4   1  12        894.42        842.08        14.58 o                         
   5   1  12        238.30        241.99         9.54 o                         
   6   1  12        343.61        353.88        12.05 o                         
   7   1  12         12.65         23.68         5.87 o                         
   8   1  12         47.27         47.20         8.06 o                         
   9   1  12         91.89         86.57        10.84 o                         
  10   1  12         57.51         48.13         9.75 o                         
 -10   2  12         17.55         16.12         9.34 o                         
  -9   2  12         49.78         30.61        10.07 o                         
  -8   2  12       1539.63       1522.74        44.31 o                         
  -7   2  12        874.94        902.51        18.79 o                         
  -6   2  12        417.76        416.76         9.94 o                         
  -5   2  12         50.49         48.34         5.42 o                         
  -4   2  12          3.67          3.90         2.18 o                         
  -3   2  12        933.96        963.03        12.51 o                         
  -2   2  12       3201.73       3155.68        32.33 o                         
  -1   2  12       3926.91       3711.92        40.57 o                         
   0   2  12       2727.55       2980.92        31.66 o                         
   1   2  12          8.06          4.21         2.08 o                         
   2   2  12         20.59         19.08         3.44 o                         
   3   2  12       1745.46       1830.08        24.40 o                         
   4   2  12       3068.80       2997.30        35.06 o                         
   5   2  12        125.50        116.79         6.94 o                         
   6   2  12        325.86        321.90        11.73 o                         
   7   2  12        342.95        315.53        13.16 o                         
   8   2  12          4.60          3.99         6.67 o                         
   9   2  12         96.02         93.16        10.89 o                         
  10   2  12         28.65         32.73        10.00 o                         
 -10   3  12          0.27         -6.13         8.95 o                         
  -9   3  12         12.08         21.52         9.21 o                         
  -8   3  12         76.68         77.19        11.93 o                         
  -7   3  12         99.81        113.90         9.23 o                         
  -6   3  12        111.35         85.93         6.34 o                         
  -5   3  12        856.82        862.90        18.45 o                         
  -4   3  12        307.19        295.50        12.91 o                         
  -3   3  12        114.41        102.89         4.44 o                         
  -2   3  12        113.04         96.76         4.60 o                         
  -1   3  12         22.99         35.41         2.27 o                         
   0   3  12          0.95         -0.13         1.95 o                         
   1   3  12       1380.39       1341.60        16.71 o                         
   2   3  12        152.52        145.64         7.13 o                         
   3   3  12          0.08         -2.36         3.82 o                         
   4   3  12       2715.91       2696.55        34.14 o                         
   5   3  12          3.83          3.83         4.47 o                         
   6   3  12        334.08        333.56        12.68 o                         
   7   3  12        374.48        397.01        14.92 o                         
   8   3  12         34.61         24.52         7.84 o                         
   9   3  12          0.01         -6.71         7.99 o                         
  -9   4  12        218.37        192.48        15.32 o                         
  -8   4  12        328.07        356.93        20.18 o                         
  -7   4  12          5.85         -4.85         4.85 o                         
  -6   4  12        197.70        211.25        10.26 o                         
  -5   4  12         45.43         51.70         5.76 o                         
  -4   4  12        686.64        693.21        14.68 o                         
  -3   4  12        555.03        532.21        12.49 o                         
  -2   4  12       1515.22       1537.51        20.76 o                         
  -1   4  12        200.04        210.48         7.85 o                         
   0   4  12       1362.39       1450.97        19.41 o                         
   1   4  12       1364.57       1353.66        17.30 o                         
   2   4  12        471.83        459.86        12.08 o                         
   3   4  12         42.50         54.51         5.71 o                         
   4   4  12        732.23        722.57        18.40 o                         
   5   4  12         84.66         92.59         7.28 o                         
   6   4  12        207.26        222.45        11.88 o                         
   7   4  12         52.31         49.17         8.10 o                         
   8   4  12        144.37        135.30        11.47 o                         
   9   4  12         70.56         72.46        15.32 o                         
  -9   5  12         21.01          8.51         9.62 o                         
  -8   5  12          7.81         -2.36         8.66 o                         
  -7   5  12         35.77         32.70        10.32 o                         
  -6   5  12        111.89        129.55        10.59 o                         
  -5   5  12         39.31         21.06         6.53 o                         
  -4   5  12          6.39          7.96         5.05 o                         
  -3   5  12        220.70        240.15        12.26 o                         
  -2   5  12        363.95        383.61        12.52 o                         
  -1   5  12          0.40         -1.35         3.78 o                         
   0   5  12        192.45        182.61         8.13 o                         
   1   5  12         20.36         19.26         3.91 o                         
   2   5  12          9.10          5.34         3.38 o                         
   3   5  12        865.45        847.26        15.55 o                         
   4   5  12         16.60         18.69         5.02 o                         
   5   5  12          4.95         -2.24         5.12 o                         
   6   5  12         33.14         41.12         7.58 o                         
   7   5  12          2.26         -4.25         6.54 o                         
   8   5  12          5.96          5.26         8.41 o                         
  -8   6  12        113.68        122.00        15.04 o                         
  -7   6  12        347.00        360.68        19.68 o                         
  -6   6  12        361.44        378.46        19.69 o                         
  -5   6  12        144.63        139.61        14.15 o                         
  -4   6  12        448.55        469.19        17.79 o                         
  -3   6  12         10.46          6.95         5.68 o                         
  -2   6  12        201.55        198.14        10.24 o                         
  -1   6  12        777.81        741.05        17.74 o                         
   0   6  12       1120.22       1056.10        20.13 o                         
   1   6  12        190.63        192.83         9.78 o                         
   2   6  12         12.09         20.51         5.04 o                         
   3   6  12          2.46          2.31         4.97 o                         
   4   6  12        179.09        174.10        10.86 o                         
   5   6  12        193.25        188.18        12.91 o                         
   6   6  12        258.59        240.87        14.40 o                         
   7   6  12          1.26          3.07         8.26 o                         
   8   6  12         34.54         38.10        11.99 o                         
  -7   7  12         67.07         44.67        13.74 o                         
  -6   7  12         29.02         37.78        10.61 o                         
  -5   7  12         67.49         49.58         9.93 o                         
  -4   7  12        104.72         89.88        10.09 o                         
  -3   7  12        864.83        886.44        27.51 o                         
  -2   7  12         18.35         15.70         6.37 o                         
  -1   7  12        166.16        172.77        10.43 o                         
   0   7  12         30.19         34.21         6.07 o                         
   1   7  12         72.98         74.27         7.84 o                         
   2   7  12          2.24         -2.16         5.12 o                         
   3   7  12          9.63          6.22         6.53 o                         
   4   7  12         37.90         31.38         8.01 o                         
   5   7  12        169.54        174.42        13.20 o                         
   6   7  12         59.35         46.47        10.26 o                         
   7   7  12          0.36         -0.15         9.55 o                         
  -6   8  12          3.48          0.28         9.91 o                         
  -5   8  12          8.29         13.32        10.58 o                         
  -4   8  12         28.96         25.60        11.78 o                         
  -3   8  12        284.69        278.94        16.33 o                         
  -2   8  12        305.86        318.57        16.80 o                         
  -1   8  12          3.40          4.55         6.33 o                         
   0   8  12          0.76         -5.43         5.61 o                         
   1   8  12        325.98        296.52        13.71 o                         
   2   8  12        192.38        202.90        12.39 o                         
   3   8  12        162.93        192.51        13.18 o                         
   4   8  12        140.96        127.63        12.20 o                         
   5   8  12         49.25         47.70        10.55 o                         
   6   8  12          9.17          2.04         9.47 o                         
  -5   9  12          1.00         -2.72        12.31 o                         
  -4   9  12         32.21         33.95        12.56 o                         
  -3   9  12         15.42         -1.73         8.56 o                         
  -2   9  12         40.95         39.44         9.35 o                         
  -1   9  12         26.13         28.84         8.41 o                         
   0   9  12         32.35         33.34        10.18 o                         
   1   9  12        177.50        176.49        13.04 o                         
   2   9  12         76.31         65.07        10.24 o                         
   3   9  12          5.88         -1.57         8.61 o                         
   4   9  12         25.05         45.38        11.23 o                         
  -2  10  12         14.21         28.66        12.04 o                         
  -1  10  12        104.64         82.28        13.17 o                         
   0  10  12         81.44         60.66        12.85 o                         
   1  10  12         48.93         45.89        11.37 o                         
   2  10  12          0.64         -9.03         9.03 o                         
 -10   1  13         20.05          7.01         8.21 o                         
  -9   1  13        224.05        223.53        13.97 o                         
  -8   1  13        350.25        372.95        20.95 o                         
  -7   1  13        181.65        194.30        10.11 o                         
  -6   1  13       1415.37       1282.94        22.95 o                         
  -5   1  13        403.03        475.61        11.80 o                         
  -4   1  13        955.91        898.71        13.61 o                         
  -3   1  13       1679.63       1671.87        18.46 o                         
  -2   1  13       1481.13       1374.45        18.37 o                         
  -1   1  13        187.92        173.57         5.44 o                         
   0   1  13        585.61        602.49         9.42 o                         
   1   1  13        491.67        468.58         9.10 o                         
   2   1  13       1653.97       1652.93        19.58 o                         
   3   1  13        493.85        456.70        11.36 o                         
   4   1  13        700.77        671.84        15.35 o                         
   5   1  13         51.21         62.73         6.89 o                         
   6   1  13       1450.12       1510.97        23.82 o                         
   7   1  13        535.75        553.12        17.34 o                         
   8   1  13        176.74        199.67        11.92 o                         
   9   1  13         26.25         29.28         7.78 o                         
  10   1  13         37.64         26.64         8.62 o                         
 -10   2  13         10.76         15.63         9.06 o                         
  -9   2  13          3.46          6.37         7.18 o                         
  -8   2  13         40.53         62.80        10.24 o                         
  -7   2  13          0.02         -3.52         3.52 o                         
  -6   2  13          0.13         -2.55         2.55 o                         
  -5   2  13         82.87         70.45         4.54 o                         
  -4   2  13         53.05         48.26         3.92 o                         
  -3   2  13        249.74        251.28         6.30 o                         
  -2   2  13        844.61        832.14        12.30 o                         
  -1   2  13        518.88        560.54        13.26 o                         
   0   2  13        992.16       1023.30        14.71 o                         
   1   2  13        281.19        274.42         7.79 o                         
   2   2  13         50.84         63.33         4.69 o                         
   3   2  13        767.58        749.12        14.36 o                         
   4   2  13        277.34        270.85        10.01 o                         
   5   2  13         32.24         31.58         5.12 o                         
   6   2  13        431.74        479.24        15.57 o                         
   7   2  13         61.85         59.57         7.61 o                         
   8   2  13         13.62          7.30         6.92 o                         
   9   2  13          0.40         -2.41         7.55 o                         
 -10   3  13         61.76         73.31        12.51 o                         
  -9   3  13          1.64          0.24         7.96 o                         
  -8   3  13         43.45         51.38        10.82 o                         
  -7   3  13        353.21        373.56        15.55 o                         
  -6   3  13        911.73        914.86        17.97 o                         
  -5   3  13        562.70        572.66        13.10 o                         
  -4   3  13          7.63          5.33         3.19 o                         
  -3   3  13          3.32          3.79         2.46 o                         
  -2   3  13        629.36        615.28        11.42 o                         
  -1   3  13       5095.55       5202.29        53.90 o                         
   0   3  13       3350.08       3357.90        35.96 o                         
   1   3  13        718.97        735.85        14.17 o                         
   2   3  13        190.11        191.13         8.26 o                         
   3   3  13         73.81         96.04         6.55 o                         
   4   3  13        445.30        498.56        14.00 o                         
   5   3  13        812.40        785.10        19.29 o                         
   6   3  13        664.40        652.06        18.63 o                         
   7   3  13         23.48         14.63         6.17 o                         
   8   3  13         27.44         31.49         8.15 o                         
   9   3  13          1.21         -8.43         8.43 o                         
  -9   4  13         21.31         30.65        11.18 o                         
  -8   4  13         59.33         40.49         9.61 o                         
  -7   4  13          1.73          0.13         6.23 o                         
  -6   4  13        143.05        154.84        10.45 o                         
  -5   4  13        287.64        302.80        11.55 o                         
  -4   4  13        387.41        398.18        17.40 o                         
  -3   4  13        394.18        403.94         9.84 o                         
  -2   4  13        982.21        943.21        17.01 o                         
  -1   4  13        128.18        130.88         6.59 o                         
   0   4  13       1611.66       1595.47        23.71 o                         
   1   4  13        469.86        479.88         9.52 o                         
   2   4  13        584.24        622.16        14.54 o                         
   3   4  13         97.52        100.25         6.91 o                         
   4   4  13        305.26        320.38        11.23 o                         
   5   4  13         44.78         49.46         6.17 o                         
   6   4  13        290.39        297.15        13.19 o                         
   7   4  13         88.77         84.17         9.58 o                         
   8   4  13         96.21         84.91        10.96 o                         
   9   4  13        138.05        120.08        13.99 o                         
  -9   5  13        393.17        442.66        24.71 o                         
  -8   5  13        394.02        394.63        23.21 o                         
  -7   5  13        147.87        153.91        14.15 o                         
  -6   5  13        116.31        119.45        11.22 o                         
  -5   5  13        166.00        173.94        17.79 o                         
  -4   5  13          9.75         12.09         5.34 o                         
  -3   5  13       1107.32       1089.92        24.03 o                         
  -2   5  13        642.58        641.30        15.96 o                         
  -1   5  13        260.13        277.31        10.51 o                         
   0   5  13        155.34        154.77         7.74 o                         
   1   5  13        361.21        376.64        12.12 o                         
   2   5  13        246.46        263.61        10.25 o                         
   3   5  13        848.65        864.01        16.37 o                         
   4   5  13         58.98         65.12         7.15 o                         
   5   5  13         34.13         26.85         8.47 o                         
   6   5  13         45.50         48.51         8.06 o                         
   7   5  13        374.76        378.02        16.90 o                         
   8   5  13         57.91         43.80        10.61 o                         
  -8   6  13        127.44        130.02        15.46 o                         
  -7   6  13          3.82         20.08        11.77 o                         
  -6   6  13        160.48        176.72        15.65 o                         
  -5   6  13         28.03         32.53         8.07 o                         
  -4   6  13        458.71        467.83        18.06 o                         
  -3   6  13        727.93        726.48        21.56 o                         
  -2   6  13       1147.19       1111.89        22.33 o                         
  -1   6  13          2.74          0.05         4.72 o                         
   0   6  13        771.25        780.47        21.22 o                         
   1   6  13        299.72        298.91        12.04 o                         
   2   6  13        100.31         98.15         8.39 o                         
   3   6  13        333.44        358.52        15.48 o                         
   4   6  13         60.48         71.92         9.29 o                         
   5   6  13        208.77        205.08        13.83 o                         
   6   6  13        528.86        538.79        22.02 o                         
   7   6  13          9.19         -0.52         9.38 o                         
   8   6  13          7.64         -6.05        10.23 o                         
  -7   7  13         88.92         95.19        15.24 o                         
  -6   7  13        186.09        194.17        17.87 o                         
  -5   7  13        634.66        720.07        26.20 o                         
  -4   7  13         43.76         35.13        10.89 o                         
  -3   7  13         12.83         21.95         7.72 o                         
  -2   7  13          6.31          7.64         5.70 o                         
  -1   7  13        456.71        451.06        17.25 o                         
   0   7  13        434.09        456.82        15.48 o                         
   1   7  13        188.21        207.56        11.04 o                         
   2   7  13        137.87        130.34         9.78 o                         
   3   7  13        152.90        126.05        10.83 o                         
   4   7  13         17.47         19.16         7.69 o                         
   5   7  13        186.40        164.06        13.92 o                         
   6   7  13         17.04         14.63         9.35 o                         
   7   7  13         23.16         32.51        11.81 o                         
  -6   8  13          0.35         -1.93        11.25 o                         
  -5   8  13         54.81         41.75        11.98 o                         
  -4   8  13         18.74         17.33         9.70 o                         
  -3   8  13         43.12         30.60         9.12 o                         
  -2   8  13         47.10         55.02         8.88 o                         
  -1   8  13          1.11          9.66         6.75 o                         
   0   8  13         50.16         62.27         9.09 o                         
   1   8  13          2.34         -5.54         5.54 o                         
   2   8  13        246.96        244.25        13.50 o                         
   3   8  13         68.93         78.95        10.23 o                         
   4   8  13          1.95          3.52         7.98 o                         
   5   8  13          2.93          2.75         8.79 o                         
   6   8  13          4.58          7.17         9.59 o                         
  -4   9  13         38.55         31.33        11.17 o                         
  -3   9  13         26.11          1.36         9.02 o                         
  -2   9  13        240.90        251.16        16.35 o                         
  -1   9  13        112.06        108.23        11.57 o                         
   0   9  13         59.59         55.48        10.83 o                         
   1   9  13         31.17         28.21         9.51 o                         
   2   9  13         24.13          4.54         8.04 o                         
   3   9  13          1.49         -3.49         8.70 o                         
   4   9  13         38.59         38.25        11.27 o                         
  -1  10  13          2.59          6.83        10.63 o                         
   0  10  13         11.32          7.51        10.91 o                         
   1  10  13          4.24          1.32         9.70 o                         
 -10   0  14         98.14        115.19        23.71 o                         
  -9   0  14         20.20         40.56        11.13 o                         
  -8   0  14        173.64        154.81        13.85 o                         
  -7   0  14       1539.56       1595.58        51.82 o                         
  -6   0  14        713.20        715.74        18.75 o                         
  -5   0  14       1178.96       1071.43        31.74 o                         
  -4   0  14        191.29        205.91         7.47 o                         
  -3   0  14       1568.44       1567.50        26.12 o                         
  -2   0  14         25.10         38.33         4.36 o                         
  -1   0  14        504.31        507.25        13.37 o                         
   0   0  14        272.12        219.88        10.31 o                         
   1   0  14       2996.48       3112.81        46.74 o                         
   2   0  14       1004.93        851.58        21.17 o                         
   3   0  14        316.71        292.26        11.65 o                         
   4   0  14        238.72        262.10        13.18 o                         
   5   0  14       1189.41       1190.72        27.89 o                         
   6   0  14        236.07        221.25        13.43 o                         
   7   0  14        770.31        834.90        29.18 o                         
   8   0  14        699.69        703.28        29.20 o                         
   9   0  14        341.33        347.93        24.28 o                         
 -10   1  14          6.78          2.67         7.86 o                         
  -9   1  14        145.81        142.43        12.39 o                         
  -8   1  14        271.69        286.95        11.32 o                         
  -7   1  14         23.91         26.16         4.13 o                         
  -6   1  14       1267.12       1286.58        25.47 o                         
  -5   1  14       1564.87       1409.62        24.11 o                         
  -4   1  14        147.31        144.08         4.83 o                         
  -3   1  14       1462.90       1363.63        15.32 o                         
  -2   1  14        811.20        868.27        12.26 o                         
  -1   1  14        554.47        451.63         9.27 o                         
   0   1  14        851.04        781.45        11.60 o                         
   1   1  14         63.96         70.34         4.26 o                         
   2   1  14        747.09        665.35        15.49 o                         
   3   1  14       2274.81       2228.46        26.36 o                         
   4   1  14        206.23        212.60         8.72 o                         
   5   1  14       1550.37       1539.59        23.71 o                         
   6   1  14        331.05        333.54        12.20 o                         
   7   1  14         79.76         80.73         7.71 o                         
   8   1  14        249.13        299.66        14.17 o                         
   9   1  14         23.35         11.31         6.83 o                         
 -10   2  14        103.06        137.36        13.56 o                         
  -9   2  14         92.02         80.81        13.00 o                         
  -8   2  14        253.98        250.44        13.44 o                         
  -7   2  14        367.63        353.99        14.04 o                         
  -6   2  14         38.30         38.02         4.04 o                         
  -5   2  14        460.03        491.78        15.08 o                         
  -4   2  14        594.17        592.01        11.61 o                         
  -3   2  14       1868.54       1861.95        22.35 o                         
  -2   2  14        274.31        293.76         6.86 o                         
  -1   2  14       3106.23       3010.01        40.54 o                         
   0   2  14       2139.71       2159.60        30.69 o                         
   1   2  14        694.50        750.35        12.32 o                         
   2   2  14        140.13        154.97         6.38 o                         
   3   2  14        121.47        128.81         7.12 o                         
   4   2  14         26.66         30.64         5.02 o                         
   5   2  14       1444.89       1428.19        22.00 o                         
   6   2  14        443.54        444.70        15.28 o                         
   7   2  14        246.05        233.89        12.04 o                         
   8   2  14         18.17         11.59         7.29 o                         
   9   2  14         18.73         31.20         9.42 o                         
  -9   3  14         61.80         58.74        13.69 o                         
  -8   3  14        159.12        151.03        11.73 o                         
  -7   3  14         45.61         60.74         7.92 o                         
  -6   3  14        403.03        405.55        12.39 o                         
  -5   3  14         10.65          7.35         3.63 o                         
  -4   3  14         58.75         59.34         5.30 o                         
  -3   3  14       2113.56       2044.64        24.68 o                         
  -2   3  14          0.03          1.74         2.99 o                         
  -1   3  14       1877.20       1814.66        24.01 o                         
   0   3  14       1482.66       1451.71        19.47 o                         
   1   3  14          9.84         13.14         3.61 o                         
   2   3  14        376.52        344.38        11.11 o                         
   3   3  14        719.50        656.15        14.42 o                         
   4   3  14          0.59         -4.08         4.08 o                         
   5   3  14        232.53        251.58        10.75 o                         
   6   3  14        303.29        295.37        12.92 o                         
   7   3  14        167.84        205.52        12.31 o                         
   8   3  14          0.59          2.76         7.78 o                         
   9   3  14         12.34          5.97        10.02 o                         
  -9   4  14         41.45         16.09        10.68 o                         
  -8   4  14         18.28          8.02         8.20 o                         
  -7   4  14        310.22        318.26        17.57 o                         
  -6   4  14        564.98        549.01        26.61 o                         
  -5   4  14        400.41        427.61        16.26 o                         
  -4   4  14        301.70        303.52        14.21 o                         
  -3   4  14        379.43        392.70        11.94 o                         
  -2   4  14         31.70         35.73         4.87 o                         
  -1   4  14        303.81        319.97        10.57 o                         
   0   4  14       1151.55       1143.88        21.83 o                         
   1   4  14       1945.71       1902.66        26.12 o                         
   2   4  14        640.86        639.53        15.49 o                         
   3   4  14          4.40         10.94         4.84 o                         
   4   4  14        187.68        188.04         9.73 o                         
   5   4  14        345.26        323.77        12.85 o                         
   6   4  14        188.05        192.45        11.50 o                         
   7   4  14        132.74        136.35        12.38 o                         
   8   4  14         66.16         62.42        10.73 o                         
   9   4  14          0.90          4.02         9.92 o                         
  -9   5  14          0.83          9.94         9.61 o                         
  -8   5  14         85.33         86.19        13.90 o                         
  -7   5  14          6.22          0.03         8.26 o                         
  -6   5  14         24.98         18.58         7.65 o                         
  -5   5  14          1.14         -6.67         6.67 o                         
  -4   5  14        855.64        861.16        25.03 o                         
  -3   5  14        118.02        114.88         8.35 o                         
  -2   5  14        244.75        248.36        12.87 o                         
  -1   5  14         31.67         33.84         5.35 o                         
   0   5  14         88.07         98.15         8.02 o                         
   1   5  14          0.69          3.12         4.54 o                         
   2   5  14        163.08        150.23         9.68 o                         
   3   5  14        248.88        236.59        10.44 o                         
   4   5  14          2.25          3.58         5.65 o                         
   5   5  14        111.54        120.66         9.95 o                         
   6   5  14          2.40          0.13         6.57 o                         
   7   5  14          5.85         -7.27         7.27 o                         
   8   5  14         62.11         62.97        12.29 o                         
  -8   6  14        265.35        235.88        19.57 o                         
  -7   6  14        641.10        646.95        29.64 o                         
  -6   6  14        318.05        288.27        19.27 o                         
  -5   6  14         24.92         38.56         8.50 o                         
  -4   6  14         17.35         11.99         7.69 o                         
  -3   6  14         14.89          1.49         6.69 o                         
  -2   6  14        271.72        281.33        12.92 o                         
  -1   6  14        686.97        681.16        18.43 o                         
   0   6  14         74.78         85.58         7.45 o                         
   1   6  14         54.71         47.94         6.91 o                         
   2   6  14        321.03        307.18        13.77 o                         
   3   6  14        195.58        200.96        12.27 o                         
   4   6  14        476.82        480.93        19.73 o                         
   5   6  14        139.92        160.96        12.91 o                         
   6   6  14         77.15         86.32        12.41 o                         
   7   6  14          0.60          8.26         8.77 o                         
  -7   7  14          1.53          0.80        10.41 o                         
  -6   7  14         14.67         13.16        10.61 o                         
  -5   7  14          3.47          1.64         9.08 o                         
  -4   7  14          0.40         -6.98         7.44 o                         
  -3   7  14         12.42          4.88         6.95 o                         
  -2   7  14         27.67         26.58         6.86 o                         
  -1   7  14         13.01         10.08         6.39 o                         
   0   7  14         97.82        108.43         9.40 o                         
   1   7  14         65.20         58.89         7.40 o                         
   2   7  14         97.79         83.93         9.42 o                         
   3   7  14         80.31         88.54        10.10 o                         
   4   7  14         54.74         40.08         8.92 o                         
   5   7  14          7.65         -4.18         7.67 o                         
   6   7  14          3.66         13.73         9.64 o                         
  -6   8  14         56.30         56.74        14.70 o                         
  -5   8  14         59.35         80.93        15.53 o                         
  -4   8  14        311.32        313.82        19.71 o                         
  -3   8  14        225.43        220.96        15.34 o                         
  -2   8  14         38.82         48.72         9.33 o                         
  -1   8  14          1.73         -0.08         6.50 o                         
   0   8  14        242.97        253.80        14.56 o                         
   1   8  14        518.27        531.20        18.84 o                         
   2   8  14        148.43        143.11        13.42 o                         
   3   8  14          1.45         -2.60         7.38 o                         
   4   8  14         19.11         10.59         8.53 o                         
   5   8  14          1.33         10.36         9.25 o                         
  -4   9  14          2.83         16.74        11.38 o                         
  -3   9  14          0.45         11.91         9.43 o                         
  -2   9  14        101.48         90.61        11.58 o                         
  -1   9  14        109.02        112.39        11.61 o                         
   0   9  14         35.94         44.89        10.16 o                         
   1   9  14          7.87          2.94         8.69 o                         
   2   9  14          2.44         -8.63         8.63 o                         
   3   9  14         41.93         39.23        10.98 o                         
   4   9  14          0.66         -4.68         9.60 o                         
 -10   1  15        189.20        185.15        13.84 o                         
  -9   1  15         68.26         63.20         8.16 o                         
  -8   1  15         58.44         52.55         5.70 o                         
  -7   1  15        233.75        262.28        11.79 o                         
  -6   1  15        976.80        933.40        22.69 o                         
  -5   1  15        641.15        634.74        13.35 o                         
  -4   1  15        395.30        450.23         9.34 o                         
  -3   1  15        100.92        101.81         4.22 o                         
  -2   1  15        325.43        337.02         7.57 o                         
  -1   1  15       1825.63       1747.62        20.27 o                         
   0   1  15       2969.42       3042.35        35.47 o                         
   1   1  15        755.46        718.90        12.50 o                         
   2   1  15        614.83        625.12        12.75 o                         
   3   1  15        128.14        130.25         6.25 o                         
   4   1  15        473.45        482.12        14.91 o                         
   5   1  15         70.14         84.34         6.44 o                         
   6   1  15        258.08        267.70        10.74 o                         
   7   1  15        537.80        549.16        16.95 o                         
   8   1  15        147.79        162.12        11.34 o                         
   9   1  15         38.54         37.71         9.67 o                         
 -10   2  15          1.68          8.99         8.04 o                         
  -9   2  15         51.11         69.81        10.30 o                         
  -8   2  15          1.67          1.51         4.94 o                         
  -7   2  15        169.11        182.98        12.02 o                         
  -6   2  15         28.99         34.29         3.81 o                         
  -5   2  15        190.39        187.41         7.93 o                         
  -4   2  15       1258.00       1212.74        20.11 o                         
  -3   2  15          2.43         -2.09         3.40 o                         
  -2   2  15         25.59         28.12         2.88 o                         
  -1   2  15       2607.55       2585.76        35.68 o                         
   0   2  15        482.31        482.79        13.63 o                         
   1   2  15         19.91         14.33         2.86 o                         
   2   2  15        175.93        168.62         6.30 o                         
   3   2  15         68.17         76.38         9.08 o                         
   4   2  15          0.23          2.47         4.17 o                         
   5   2  15        277.59        291.91        11.06 o                         
   6   2  15         15.99         23.18         6.21 o                         
   7   2  15          5.85          6.67         6.18 o                         
   8   2  15        146.65        157.46        12.41 o                         
   9   2  15         17.19         17.75         9.57 o                         
  -9   3  15         32.12         32.03        11.66 o                         
  -8   3  15        378.45        341.94        17.38 o                         
  -7   3  15        140.15        141.53         8.81 o                         
  -6   3  15        163.40        169.15         9.00 o                         
  -5   3  15        600.75        604.08        23.77 o                         
  -4   3  15        895.91        933.05        17.42 o                         
  -3   3  15        586.16        607.62        12.05 o                         
  -2   3  15       1873.51       1902.80        25.26 o                         
  -1   3  15        679.09        673.57        14.57 o                         
   0   3  15        169.04        163.27         7.82 o                         
   1   3  15        121.96        141.01         7.17 o                         
   2   3  15        840.83        815.52        15.94 o                         
   3   3  15        645.77        671.90        15.12 o                         
   4   3  15        591.72        599.28        15.61 o                         
   5   3  15          8.04         13.00         5.22 o                         
   6   3  15          4.34         14.86         6.46 o                         
   7   3  15        281.65        304.96        15.53 o                         
   8   3  15        180.41        189.71        16.06 o                         
   9   3  15         22.73         32.98        11.37 o                         
  -9   4  15        114.05        160.92        16.64 o                         
  -8   4  15          0.46          1.90         7.30 o                         
  -7   4  15        274.09        309.76        17.32 o                         
  -6   4  15          3.20         12.94         6.39 o                         
  -5   4  15        130.52        124.69        11.45 o                         
  -4   4  15         99.87         95.58         8.59 o                         
  -3   4  15       1403.84       1409.92        27.53 o                         
  -2   4  15        872.24        887.39        23.25 o                         
  -1   4  15        947.33        954.59        17.59 o                         
   0   4  15        145.69        128.96         8.06 o                         
   1   4  15        383.13        364.51        13.52 o                         
   2   4  15        445.61        476.16        12.44 o                         
   3   4  15        353.81        344.82        12.80 o                         
   4   4  15        415.32        408.53        14.01 o                         
   5   4  15        179.18        223.27        12.37 o                         
   6   4  15         11.27          0.01         6.61 o                         
   7   4  15        353.68        370.98        25.59 o                         
   8   4  15          1.58         -7.13         9.20 o                         
  -8   5  15         20.39         41.69        10.49 o                         
  -7   5  15        105.84        116.41        13.13 o                         
  -6   5  15        560.19        542.68        22.45 o                         
  -5   5  15        630.82        641.48        24.33 o                         
  -4   5  15        303.51        321.07        17.00 o                         
  -3   5  15         28.43         18.55         6.98 o                         
  -2   5  15         39.60         35.22         8.95 o                         
  -1   5  15         99.21        103.80         7.22 o                         
   0   5  15       1816.36       1814.66        27.07 o                         
   1   5  15        603.53        593.18        18.38 o                         
   2   5  15        138.74        134.55         9.11 o                         
   3   5  15         54.31         55.98         7.43 o                         
   4   5  15        116.62        118.80        10.18 o                         
   5   5  15        690.29        695.82        23.89 o                         
   6   5  15        544.68        523.21        21.47 o                         
   7   5  15        109.46         96.45        11.51 o                         
   8   5  15          0.84         -3.50         9.05 o                         
  -8   6  15         14.19         29.56        11.21 o                         
  -7   6  15         38.78         37.11        11.94 o                         
  -6   6  15        118.57        112.28        24.82 o                         
  -5   6  15         41.73         39.14         9.54 o                         
  -4   6  15         79.17        101.33        11.29 o                         
  -3   6  15         10.25          8.67         6.82 o                         
  -2   6  15          1.94          2.64         5.75 o                         
  -1   6  15        407.95        407.01        16.65 o                         
   0   6  15         89.24         99.85         8.33 o                         
   1   6  15        225.45        237.31        11.80 o                         
   2   6  15         25.06         44.40         7.26 o                         
   3   6  15        169.78        149.08        10.98 o                         
   4   6  15         78.99         70.73         9.88 o                         
   5   6  15         25.93         43.40         9.21 o                         
   6   6  15         11.15          7.01         8.54 o                         
   7   6  15          1.72         -7.99         7.99 o                         
  -7   7  15        103.50         77.11        14.63 o                         
  -6   7  15         17.39          8.04        17.27 o                         
  -5   7  15        216.67        244.80        18.01 o                         
  -4   7  15        175.50        213.85        16.05 o                         
  -3   7  15         16.32          6.28         7.16 o                         
  -2   7  15        104.10        108.03        10.84 o                         
  -1   7  15         73.14         90.72         9.19 o                         
   0   7  15         82.20         93.76         8.89 o                         
   1   7  15        227.11        252.63        12.90 o                         
   2   7  15        546.96        512.34        19.27 o                         
   3   7  15        208.38        219.35        14.73 o                         
   4   7  15          0.85         -7.11         7.11 o                         
   5   7  15          0.64         15.21         8.30 o                         
   6   7  15         10.31         13.70        10.21 o                         
  -5   8  15          0.09        -10.06        10.06 o                         
  -4   8  15         91.78         90.98        13.38 o                         
  -3   8  15        103.71        109.57        12.40 o                         
  -2   8  15          1.36         10.66         7.82 o                         
  -1   8  15         72.28         70.46         9.35 o                         
   0   8  15          5.11         -6.83         6.83 o                         
   1   8  15         28.44         31.01         9.06 o                         
   2   8  15         85.94         67.52        10.28 o                         
   3   8  15         16.57          0.61         8.12 o                         
   4   8  15          2.60          8.16         8.40 o                         
   5   8  15          4.88         -0.05         9.21 o                         
  -4   9  15         27.61         42.39        13.50 o                         
  -3   9  15         97.76        100.81        16.47 o                         
  -2   9  15        222.04        258.33        23.90 o                         
  -1   9  15        249.56        250.05        16.39 o                         
   0   9  15         39.16         22.17        10.35 o                         
   1   9  15          6.16         -0.88        10.00 o                         
   2   9  15          4.32         -0.12         9.96 o                         
   3   9  15          3.65         -4.20         9.58 o                         
 -10   0  16        236.15        249.82        24.03 o                         
  -9   0  16        132.13        111.55        10.06 o                         
  -8   0  16         55.01         49.70         6.93 o                         
  -7   0  16        166.71        156.11        11.25 o                         
  -6   0  16        789.76        745.07        45.79 o                         
  -5   0  16        376.63        403.79        17.46 o                         
  -4   0  16        178.65        234.38        15.72 o                         
  -3   0  16        295.32        287.86        16.37 o                         
  -2   0  16        283.28        294.20        16.40 o                         
  -1   0  16        764.24        767.88        17.86 o                         
   0   0  16       7300.14       7150.15       111.43 o                         
   1   0  16       6818.35       6857.99       110.44 o                         
   2   0  16       2119.60       2068.80        38.38 o                         
   3   0  16         37.38         44.71         5.76 o                         
   4   0  16        157.45        165.54        10.62 o                         
   5   0  16         80.99         55.77         8.06 o                         
   6   0  16        907.72        943.87        26.28 o                         
   7   0  16        871.83        944.78        34.19 o                         
   8   0  16        411.24        364.65        26.52 o                         
   9   0  16         29.49         23.24        21.40 o                         
  -9   1  16         34.57         38.38        12.26 o                         
  -8   1  16        163.35        160.30        10.63 o                         
  -7   1  16        619.13        615.13        16.13 o                         
  -6   1  16         33.21         25.89         5.59 o                         
  -5   1  16        231.12        251.61         9.66 o                         
  -4   1  16       1471.55       1447.67        24.13 o                         
  -3   1  16         29.94         39.62         4.98 o                         
  -2   1  16       1836.26       1749.81        22.72 o                         
  -1   1  16       1028.39        982.59        15.94 o                         
   0   1  16       1141.48       1142.28        17.75 o                         
   1   1  16       1526.00       1415.15        20.41 o                         
   2   1  16        538.24        527.18        12.82 o                         
   3   1  16         52.31         60.21         4.70 o                         
   4   1  16        712.69        702.91        14.43 o                         
   5   1  16        407.69        407.69        12.36 o                         
   6   1  16        499.63        512.22        15.01 o                         
   7   1  16        121.57        129.97        11.52 o                         
   8   1  16         60.05         55.62        10.18 o                         
   9   1  16        109.61        103.74        13.13 o                         
  -9   2  16         58.79         65.92         8.16 o                         
  -8   2  16         55.47         53.06        14.89 o                         
  -7   2  16        490.20        482.10        23.01 o                         
  -6   2  16        736.45        724.42        17.94 o                         
  -5   2  16        234.10        234.91         9.01 o                         
  -4   2  16        104.35        107.92         6.01 o                         
  -3   2  16        923.66        949.60        18.61 o                         
  -2   2  16       2960.62       2866.65        41.45 o                         
  -1   2  16        802.47        797.48        16.20 o                         
   0   2  16        770.21        788.38        16.93 o                         
   1   2  16        112.81        113.05         6.12 o                         
   2   2  16        311.73        287.32         9.88 o                         
   3   2  16        991.28        952.80        17.11 o                         
   4   2  16        354.57        382.29        12.69 o                         
   5   2  16        453.30        448.65        14.89 o                         
   6   2  16        264.02        223.88        12.11 o                         
   7   2  16         81.08         60.05         8.95 o                         
   8   2  16         53.44         47.35        10.70 o                         
   9   2  16        176.03        224.19        17.43 o                         
  -9   3  16          2.98          9.50         7.65 o                         
  -8   3  16         60.37         55.51        10.60 o                         
  -7   3  16         59.77         56.15         6.32 o                         
  -6   3  16        186.96        166.60        10.04 o                         
  -5   3  16        339.74        345.31        13.65 o                         
  -4   3  16        316.96        340.38        11.79 o                         
  -3   3  16         65.53         67.78         6.88 o                         
  -2   3  16        318.67        326.55        11.79 o                         
  -1   3  16         86.71         87.14         6.72 o                         
   0   3  16         65.86         80.95         6.56 o                         
   1   3  16        152.01        142.00        10.18 o                         
   2   3  16         15.62         17.60         4.71 o                         
   3   3  16          3.22          2.64         4.56 o                         
   4   3  16        680.02        709.23        17.41 o                         
   5   3  16         62.09         69.08         7.61 o                         
   6   3  16          0.63          0.95         6.61 o                         
   7   3  16        163.17        157.36        12.74 o                         
   8   3  16          7.13          1.29         8.61 o                         
  -9   4  16         83.02         65.51        12.60 o                         
  -8   4  16          4.25         -6.38         8.11 o                         
  -7   4  16        141.83        126.16        11.90 o                         
  -6   4  16        523.81        493.79        22.82 o                         
  -5   4  16        858.68        789.14        26.32 o                         
  -4   4  16        568.96        580.57        25.20 o                         
  -3   4  16        894.57        907.06        20.96 o                         
  -2   4  16          6.24         -1.04         4.38 o                         
  -1   4  16         12.26          9.87         4.56 o                         
   0   4  16        668.68        661.66        16.33 o                         
   1   4  16       1431.48       1396.57        28.08 o                         
   2   4  16        385.03        398.30        15.52 o                         
   3   4  16        117.39         85.74         7.87 o                         
   4   4  16         16.45         10.34         5.67 o                         
   5   4  16        131.03        137.98         9.93 o                         
   6   4  16        415.50        412.61        21.76 o                         
   7   4  16        346.00        356.80        17.64 o                         
   8   4  16         35.88         21.30        12.94 o                         
  -8   5  16          3.95          6.76         9.14 o                         
  -7   5  16         26.90         22.38         9.19 o                         
  -6   5  16          0.43          3.34         8.83 o                         
  -5   5  16          7.43          7.53         7.92 o                         
  -4   5  16        283.41        293.09        16.80 o                         
  -3   5  16         84.60         83.41        10.94 o                         
  -2   5  16        150.74        145.91        10.43 o                         
  -1   5  16        249.04        246.51        11.44 o                         
   0   5  16         14.34         14.05         5.10 o                         
   1   5  16          5.76          2.02         4.80 o                         
   2   5  16        188.17        165.02        12.24 o                         
   3   5  16        116.91         99.99         8.91 o                         
   4   5  16         22.97         13.66         6.41 o                         
   5   5  16         25.40         21.18         8.00 o                         
   6   5  16         10.57          4.99         8.25 o                         
   7   5  16          5.51          6.50         8.84 o                         
   8   5  16         11.14          4.34        10.03 o                         
  -7   6  16         81.32         97.11        14.25 o                         
  -6   6  16         49.69         43.81        23.89 o                         
  -5   6  16        154.08        155.48        14.69 o                         
  -4   6  16         45.88         48.80         9.65 o                         
  -3   6  16        243.91        229.59        22.93 o                         
  -2   6  16         97.06        113.46        11.40 o                         
  -1   6  16        161.20        157.19        11.22 o                         
   0   6  16          2.62          6.39         5.89 o                         
   1   6  16        461.49        516.62        22.06 o                         
   2   6  16        695.16        644.73        20.10 o                         
   3   6  16        431.85        421.20        17.48 o                         
   4   6  16         75.43         69.21         9.92 o                         
   5   6  16          6.44          2.20         7.81 o                         
   6   6  16         35.34         14.09         9.03 o                         
   7   6  16        183.01        182.91        15.42 o                         
  -6   7  16         20.07          7.07        24.21 o                         
  -5   7  16          1.85         10.24        10.28 o                         
  -4   7  16          2.22         11.13         9.05 o                         
  -3   7  16        200.23        191.85        13.83 o                         
  -2   7  16          1.58         -1.13         6.90 o                         
  -1   7  16          1.86         -1.77         6.52 o                         
   0   7  16        211.62        229.80        14.03 o                         
   1   7  16         13.38         15.04         7.22 o                         
   2   7  16          4.05          6.44         6.68 o                         
   3   7  16          0.72         -7.20         7.35 o                         
   4   7  16         25.03         10.51         8.10 o                         
   5   7  16          6.24          1.21         8.53 o                         
   6   7  16         33.11         23.86        10.78 o                         
  -5   8  16         74.02         73.98        16.13 o                         
  -4   8  16         49.33         63.65        12.45 o                         
  -3   8  16          2.46          4.44         9.18 o                         
  -2   8  16         17.30         27.87         9.38 o                         
  -1   8  16        558.44        565.54        23.07 o                         
   0   8  16        252.41        257.13        17.32 o                         
   1   8  16         34.03         53.49        11.31 o                         
   2   8  16          4.13         -7.71         7.71 o                         
   3   8  16          9.95          9.31         8.89 o                         
   4   8  16         51.66         43.54        10.11 o                         
   5   8  16        159.55        152.88        14.94 o                         
  -3   9  16         44.66         33.91        12.62 o                         
  -2   9  16         36.96         42.55        11.89 o                         
  -1   9  16          9.32         12.85         9.02 o                         
   0   9  16          9.60          9.27        11.07 o                         
   1   9  16         98.45         88.78        14.39 o                         
   2   9  16         11.01          5.61        10.20 o                         
  -9   1  17        319.75        350.55        17.06 o                         
  -8   1  17         75.59         63.35         7.16 o                         
  -7   1  17        342.22        306.16        11.98 o                         
  -6   1  17        249.77        265.82        11.03 o                         
  -5   1  17        581.63        530.25        12.20 o                         
  -4   1  17         34.84         42.78         6.10 o                         
  -3   1  17        720.02        787.90        15.16 o                         
  -2   1  17         34.04         37.28         4.02 o                         
  -1   1  17       1904.77       1901.21        26.18 o                         
   0   1  17       1557.81       1553.31        24.35 o                         
   1   1  17       1697.27       1683.52        25.49 o                         
   2   1  17        103.12        108.82         6.25 o                         
   3   1  17        721.20        711.49        15.74 o                         
   4   1  17        233.46        245.68        12.62 o                         
   5   1  17        567.74        538.86        16.62 o                         
   6   1  17         12.40          7.81         6.22 o                         
   7   1  17         92.15         97.00        11.89 o                         
   8   1  17         61.89         57.47        10.65 o                         
   9   1  17        119.87        106.97        14.31 o                         
  -9   2  17          0.86         12.50         9.11 o                         
  -8   2  17        158.50        176.75        16.23 o                         
  -7   2  17          1.20          4.06         6.30 o                         
  -6   2  17        182.63        190.18        10.94 o                         
  -5   2  17          0.05         -2.61         3.65 o                         
  -4   2  17          3.94          1.33         4.04 o                         
  -3   2  17        139.18        126.99         6.62 o                         
  -2   2  17        328.93        346.96        12.04 o                         
  -1   2  17         71.51         76.64         6.98 o                         
   0   2  17         23.20         26.08         6.61 o                         
   1   2  17         20.12         18.54         5.55 o                         
   2   2  17         84.81         69.60         6.32 o                         
   3   2  17         39.59         51.78         6.22 o                         
   4   2  17         10.14         17.79         5.62 o                         
   5   2  17         16.98          8.04         5.72 o                         
   6   2  17         52.31         46.73         8.49 o                         
   7   2  17        103.58        101.30        11.27 o                         
   8   2  17          8.18          5.13         9.26 o                         
  -9   3  17        324.13        332.37        20.05 o                         
  -8   3  17         21.60         12.08        11.18 o                         
  -7   3  17          6.33         -7.03         7.03 o                         
  -6   3  17        266.64        287.10        14.29 o                         
  -5   3  17       2034.58       1955.80        35.38 o                         
  -4   3  17       1761.37       1692.13        27.41 o                         
  -3   3  17        885.90        866.24        17.99 o                         
  -2   3  17         24.17         14.50         4.71 o                         
  -1   3  17        191.60        201.88        10.38 o                         
   0   3  17        431.19        452.70        16.22 o                         
   1   3  17       1938.31       1856.32        32.59 o                         
   2   3  17        498.39        489.41        14.11 o                         
   3   3  17        187.63        194.48        10.06 o                         
   4   3  17         10.78          6.88         5.59 o                         
   5   3  17         27.11         27.60         6.56 o                         
   6   3  17        326.41        393.78        21.68 o                         
   7   3  17        533.11        526.69        22.91 o                         
   8   3  17        151.61        106.68        14.30 o                         
  -8   4  17         89.66         96.54        13.08 o                         
  -7   4  17         13.87         12.95         9.06 o                         
  -6   4  17        145.83        159.24        13.47 o                         
  -5   4  17        397.87        380.52        19.77 o                         
  -4   4  17         49.89         62.48        10.36 o                         
  -3   4  17        128.27        125.17        10.10 o                         
  -2   4  17        305.11        319.13        13.65 o                         
  -1   4  17        212.04        210.21        10.42 o                         
   0   4  17        376.46        387.67        14.66 o                         
   1   4  17         11.08         29.39         6.31 o                         
   2   4  17          4.71         -3.40         5.21 o                         
   3   4  17         46.19         28.47         6.55 o                         
   4   4  17        159.01        160.52        10.40 o                         
   5   4  17        104.14         98.65         9.11 o                         
   6   4  17          3.49          5.77         7.34 o                         
   7   4  17          1.92          3.18         8.40 o                         
   8   4  17          3.97         18.28        13.07 o                         
  -8   5  17        107.82        109.64        17.78 o                         
  -7   5  17        418.18        439.58        26.67 o                         
  -6   5  17         76.84         58.85        10.89 o                         
  -5   5  17         20.00         22.26         8.32 o                         
  -4   5  17        207.45        190.63        14.31 o                         
  -3   5  17        409.95        422.65        18.49 o                         
  -2   5  17       1253.35       1213.12        28.05 o                         
  -1   5  17        596.26        627.48        17.78 o                         
   0   5  17        131.01        104.53         9.11 o                         
   1   5  17        145.76        131.60         9.61 o                         
   2   5  17         61.73         64.70        10.79 o                         
   3   5  17       1003.53       1023.23        24.29 o                         
   4   5  17        892.08        921.90        23.60 o                         
   5   5  17        161.88        152.93        12.89 o                         
   6   5  17          0.62         -3.58         8.14 o                         
   7   5  17         24.37         26.03        11.21 o                         
  -7   6  17         13.48         18.79        12.87 o                         
  -6   6  17        157.54        146.02        16.69 o                         
  -5   6  17          3.73         10.94         9.61 o                         
  -4   6  17         13.11          1.79         8.32 o                         
  -3   6  17        120.58         97.60        11.14 o                         
  -2   6  17        316.95        352.52        21.56 o                         
  -1   6  17         41.60         60.15         9.02 o                         
   0   6  17          8.74          8.78         6.72 o                         
   1   6  17         22.49         19.68         6.48 o                         
   2   6  17         22.26         35.07         7.34 o                         
   3   6  17         37.83         36.88         8.47 o                         
   4   6  17         45.75         33.46         8.95 o                         
   5   6  17         44.51         29.13         9.74 o                         
   6   6  17         25.81         14.32         9.12 o                         
  -6   7  17        119.17        157.86        20.18 o                         
  -5   7  17        353.52        361.93        31.05 o                         
  -4   7  17        342.02        347.23        20.32 o                         
  -3   7  17          8.75          1.48         8.63 o                         
  -2   7  17          7.61          0.22         8.82 o                         
  -1   7  17         16.57         35.21         9.42 o                         
   0   7  17        617.52        625.28        24.23 o                         
   1   7  17        616.43        638.12        23.16 o                         
   2   7  17        212.95        223.00        14.13 o                         
   3   7  17          3.02         -5.50         7.16 o                         
   4   7  17         71.52         68.81        10.79 o                         
   5   7  17         12.91          4.06         9.07 o                         
  -5   8  17         21.61         34.53        14.94 o                         
  -4   8  17          4.69          3.66        10.89 o                         
  -3   8  17         30.33         33.68        11.74 o                         
  -2   8  17         27.48         24.51        11.54 o                         
  -1   8  17         12.30          6.38         9.48 o                         
   0   8  17          2.92         10.01         9.12 o                         
   1   8  17         21.27         33.31        11.23 o                         
   2   8  17          1.29          6.08         8.88 o                         
   3   8  17          7.62         10.08         8.63 o                         
   4   8  17         35.11         15.38         9.46 o                         
  -2   9  17         28.48         28.74        12.76 o                         
  -1   9  17         20.39         20.41        10.08 o                         
   0   9  17          5.55         20.49        12.56 o                         
   1   9  17          3.23          2.09        10.62 o                         
   2   9  17         33.80         45.55        12.48 o                         
  -9   0  18         86.16         96.89        21.93 o                         
  -8   0  18         12.35         19.58        14.75 o                         
  -7   0  18         55.23         53.27         7.46 o                         
  -6   0  18       1641.18       1534.82        34.01 o                         
  -5   0  18       1467.81       1416.21        38.41 o                         
  -4   0  18        177.31        186.69        14.39 o                         
  -3   0  18        755.45        704.22        27.96 o                         
  -2   0  18        456.30        460.64        15.52 o                         
  -1   0  18        857.21        777.83        21.03 o                         
   0   0  18       5730.44       5714.74       101.39 o                         
   1   0  18       4182.43       4216.25        72.40 o                         
   2   0  18         10.12         12.43         6.73 o                         
   3   0  18         34.92         25.59         8.13 o                         
   4   0  18        263.53        262.11        17.34 o                         
   5   0  18         69.32         86.33        11.83 o                         
   6   0  18        918.18        957.66        58.57 o                         
   7   0  18        153.54        176.55        22.74 o                         
   8   0  18          9.70         18.39        13.18 o                         
  -9   1  18         41.15         29.61         8.52 o                         
  -8   1  18         37.31         36.62         6.98 o                         
  -7   1  18        105.57        111.74         8.09 o                         
  -6   1  18         66.75         67.32         5.45 o                         
  -5   1  18         89.43         80.27         6.02 o                         
  -4   1  18          4.68          5.21         3.92 o                         
  -3   1  18         15.83         17.66         3.86 o                         
  -2   1  18         67.75         63.20         6.52 o                         
  -1   1  18        547.03        525.30        12.48 o                         
   0   1  18         28.10         25.68         5.92 o                         
   1   1  18        205.80        234.00        10.14 o                         
   2   1  18        329.63        308.34        12.97 o                         
   3   1  18          0.65          0.87         4.99 o                         
   4   1  18          1.36         -0.47         5.28 o                         
   5   1  18        111.39        120.72        12.26 o                         
   6   1  18         56.48         57.78         8.49 o                         
   7   1  18         33.13         23.02         9.92 o                         
   8   1  18         56.58         74.69        11.54 o                         
  -9   2  18        343.62        342.33        29.27 o                         
  -8   2  18        419.32        431.94        23.91 o                         
  -7   2  18         50.13         56.81         5.85 o                         
  -6   2  18         26.39         17.62         4.91 o                         
  -5   2  18        333.82        301.58        12.52 o                         
  -4   2  18        993.24        949.27        19.88 o                         
  -3   2  18        612.09        659.04        19.02 o                         
  -2   2  18       3056.70       3096.89        52.34 o                         
  -1   2  18         41.71         36.56         6.65 o                         
   0   2  18       1109.75       1032.90        23.44 o                         
   1   2  18        504.80        545.33        16.56 o                         
   2   2  18       2669.76       2647.28        36.35 o                         
   3   2  18       1597.34       1522.70        25.78 o                         
   4   2  18        401.11        415.51        15.88 o                         
   5   2  18         31.29         35.46         7.35 o                         
   6   2  18         11.92         -1.30         7.39 o                         
   7   2  18        128.57        141.36        13.44 o                         
   8   2  18        535.73        597.04        27.63 o                         
  -9   3  18         77.61         62.65        17.12 o                         
  -8   3  18          1.15          1.83        10.49 o                         
  -7   3  18          9.60         14.38         6.22 o                         
  -6   3  18         87.79         81.37        12.37 o                         
  -5   3  18         10.68         19.84         6.27 o                         
  -4   3  18         30.79         25.29         6.51 o                         
  -3   3  18        679.95        664.73        18.29 o                         
  -2   3  18        106.88        116.36        10.17 o                         
  -1   3  18        136.63        106.91        10.88 o                         
   0   3  18        757.13        734.20        26.77 o                         
   1   3  18        139.88        136.62        13.59 o                         
   2   3  18          0.06         -1.49         4.38 o                         
   3   3  18        186.98        195.28        10.42 o                         
   4   3  18         94.39         82.79         8.25 o                         
   5   3  18          4.58         -0.11         6.11 o                         
   6   3  18          2.18         -0.71         7.36 o                         
   7   3  18        107.60         79.77        12.09 o                         
   8   3  18          0.16         -5.35         9.85 o                         
  -8   4  18          4.20         -9.29        12.08 o                         
  -7   4  18        105.65         83.45        12.30 o                         
  -6   4  18        528.79        505.95        22.37 o                         
  -5   4  18        565.26        526.64        23.93 o                         
  -4   4  18        243.33        294.23        16.23 o                         
  -3   4  18         79.60         91.63         9.08 o                         
  -2   4  18        276.32        279.41        15.80 o                         
  -1   4  18        542.39        550.51        23.25 o                         
   0   4  18        551.58        561.01        17.71 o                         
   1   4  18        267.46        288.98        14.86 o                         
   2   4  18          2.59         10.96         6.06 o                         
   3   4  18         91.33         86.63         8.92 o                         
   4   4  18        327.78        363.49        15.74 o                         
   5   4  18        257.46        292.48        16.03 o                         
   6   4  18         70.66         72.85        11.34 o                         
   7   4  18        130.72        116.29        13.70 o                         
  -8   5  18          2.49         12.85        14.69 o                         
  -7   5  18          0.02         -8.80         8.80 o                         
  -6   5  18         28.40         34.22         9.45 o                         
  -5   5  18         74.19         45.72        11.12 o                         
  -4   5  18          0.85         -6.54         6.54 o                         
  -3   5  18          0.51          2.44         6.92 o                         
  -2   5  18         37.00         31.57         8.28 o                         
  -1   5  18         34.69         31.56         7.43 o                         
   0   5  18          0.38         -5.55         5.55 o                         
   1   5  18        359.50        385.85        15.40 o                         
   2   5  18         79.98         78.31         8.42 o                         
   3   5  18        151.91        152.50        10.76 o                         
   4   5  18          5.66         -2.42         6.51 o                         
   5   5  18         17.52          4.24         8.17 o                         
   6   5  18          2.73         16.86        10.13 o                         
   7   5  18         79.19         43.96        12.63 o                         
  -7   6  18          1.48          1.69        11.35 o                         
  -6   6  18         86.95         60.27        13.60 o                         
  -5   6  18        203.35        185.93        16.81 o                         
  -4   6  18        117.44        128.92        14.93 o                         
  -3   6  18        371.41        336.12        21.59 o                         
  -2   6  18        149.31        168.60        15.00 o                         
  -1   6  18        228.95        219.74        15.29 o                         
   0   6  18        229.25        218.51        15.90 o                         
   1   6  18        282.39        293.27        14.55 o                         
   2   6  18        315.21        307.13        14.64 o                         
   3   6  18         39.88         27.76         8.04 o                         
   4   6  18          5.92          0.65         7.19 o                         
   5   6  18         33.45         18.50         9.09 o                         
   6   6  18         85.73         91.76        13.15 o                         
  -6   7  18         16.25         13.03        13.33 o                         
  -5   7  18          7.37          5.74        10.50 o                         
  -4   7  18         68.59         49.15        12.20 o                         
  -3   7  18          2.83          5.63         9.45 o                         
  -2   7  18        235.88        253.08        18.86 o                         
  -1   7  18        144.52        164.27        14.71 o                         
   0   7  18        108.01        112.65        14.76 o                         
   1   7  18         29.17         26.22         8.66 o                         
   2   7  18        150.39        111.87        12.38 o                         
   3   7  18          0.19         -7.29         7.29 o                         
   4   7  18         21.26         28.94         8.88 o                         
   5   7  18         67.12         59.98        11.11 o                         
  -4   8  18         92.80         97.37        17.60 o                         
  -3   8  18        127.50        161.95        17.61 o                         
  -2   8  18          5.74          9.13         9.96 o                         
  -1   8  18         31.90         23.81        12.05 o                         
   0   8  18          2.78         -1.13         9.46 o                         
   1   8  18          0.82          0.08         9.72 o                         
   2   8  18        246.38        213.46        17.61 o                         
   3   8  18        108.37         95.72        13.19 o                         
   4   8  18         61.29         69.98        11.61 o                         
  -1   9  18         65.31         48.25        11.98 o                         
   0   9  18          1.35        -11.39        11.39 o                         
  -9   1  19        144.67        137.18        12.53 o                         
  -8   1  19        653.82        655.26        22.10 o                         
  -7   1  19         41.24         25.02         5.87 o                         
  -6   1  19         12.80          7.41         5.74 o                         
  -5   1  19        314.78        285.65        10.91 o                         
  -4   1  19       1276.89       1217.36        24.45 o                         
  -3   1  19       1106.42       1109.09        20.79 o                         
  -2   1  19        945.55        936.97        20.42 o                         
  -1   1  19         21.26         24.68         5.34 o                         
   0   1  19         10.47         20.23         4.88 o                         
   1   1  19       1050.08       1074.17        22.31 o                         
   2   1  19       1723.40       1706.73        30.00 o                         
   3   1  19        341.89        335.29        15.72 o                         
   4   1  19        322.99        317.80        16.38 o                         
   5   1  19          7.16          3.71         6.55 o                         
   6   1  19         10.61          6.42         7.02 o                         
   7   1  19        136.44        166.18        13.96 o                         
   8   1  19        152.84        156.63        14.29 o                         
  -9   2  19          4.85         11.81        11.26 o                         
  -8   2  19          1.39          5.43        12.14 o                         
  -7   2  19         27.63          8.04         9.44 o                         
  -6   2  19          0.39          0.85         4.94 o                         
  -5   2  19          9.86         10.25         4.92 o                         
  -4   2  19        238.63        225.78        12.52 o                         
  -3   2  19         14.25          9.21         5.09 o                         
  -2   2  19        270.91        256.05        17.16 o                         
  -1   2  19        165.79        162.79        11.79 o                         
   0   2  19         12.77         17.27         6.27 o                         
   1   2  19        286.29        266.20        13.23 o                         
   2   2  19        196.85        186.51        11.03 o                         
   3   2  19         44.88         42.98         6.95 o                         
   4   2  19         63.85         57.29         7.84 o                         
   5   2  19        128.12        147.91        11.15 o                         
   6   2  19        158.95        147.68        13.21 o                         
   7   2  19          0.29         13.05         9.02 o                         
   8   2  19          0.49         -8.07         9.68 o                         
  -8   3  19         20.12         20.11        11.00 o                         
  -7   3  19        230.22        220.01        13.55 o                         
  -6   3  19        934.86        940.35        31.01 o                         
  -5   3  19        555.41        579.55        23.18 o                         
  -4   3  19         30.53         25.77         8.23 o                         
  -3   3  19         13.39          7.33         5.56 o                         
  -2   3  19        158.89        170.64        12.14 o                         
  -1   3  19        576.06        576.61        22.63 o                         
   0   3  19       1272.11       1274.28        29.82 o                         
   1   3  19        512.08        510.31        16.54 o                         
   2   3  19          5.48         -0.72         5.79 o                         
   3   3  19          2.53          0.70         5.38 o                         
   4   3  19        682.16        649.61        21.14 o                         
   5   3  19        626.82        631.84        21.32 o                         
   6   3  19        407.08        433.84        19.79 o                         
   7   3  19          2.65          9.60         8.92 o                         
   8   3  19          1.05         -1.89        10.43 o                         
  -8   4  19          6.11          2.51        12.32 o                         
  -7   4  19         69.65         33.99        12.75 o                         
  -6   4  19          1.93          8.87         8.24 o                         
  -5   4  19        175.73        175.07        17.79 o                         
  -4   4  19         19.82         18.34         9.64 o                         
  -3   4  19          3.34          0.24         6.20 o                         
  -2   4  19         97.56         88.57        15.42 o                         
  -1   4  19         38.27         51.01         8.46 o                         
   0   4  19         64.84         62.39         9.80 o                         
   1   4  19         20.39          1.02         6.18 o                         
   2   4  19        225.45        242.13        12.92 o                         
   3   4  19        245.32        248.44        18.92 o                         
   4   4  19         31.10         26.66         8.08 o                         
   5   4  19          0.65          1.43         7.90 o                         
   6   4  19         49.50         41.59        10.27 o                         
   7   4  19         36.63         23.19        10.27 o                         
  -7   5  19          4.94          7.43        12.12 o                         
  -6   5  19        114.33        131.87        14.98 o                         
  -5   5  19         62.22         47.90        13.22 o                         
  -4   5  19       1240.01       1308.05        51.31 o                         
  -3   5  19       1360.87       1384.72        34.09 o                         
  -2   5  19        566.39        505.44        22.86 o                         
  -1   5  19          2.17          4.49         8.54 o                         
   0   5  19         34.20         33.46         7.32 o                         
   1   5  19        516.41        487.20        21.39 o                         
   2   5  19        719.77        737.35        21.10 o                         
   3   5  19        409.17        441.08        16.44 o                         
   4   5  19         46.87         31.91         8.79 o                         
   5   5  19        201.18        206.47        15.66 o                         
   6   5  19          4.21         10.24         9.47 o                         
   7   5  19        117.92         95.31        14.92 o                         
  -6   6  19          1.58         -7.33        10.72 o                         
  -5   6  19          8.43        -10.20        10.20 o                         
  -4   6  19         23.52         28.91        13.07 o                         
  -3   6  19         14.42         10.12         8.72 o                         
  -2   6  19          1.96         -4.00         8.04 o                         
  -1   6  19          3.05          3.83         8.49 o                         
   0   6  19        197.66        186.93        13.64 o                         
   1   6  19         40.94         37.96        10.12 o                         
   2   6  19         17.83         22.17         7.42 o                         
   3   6  19          9.10         -3.04         6.94 o                         
   4   6  19          3.14         -2.94         7.94 o                         
   5   6  19         83.52         78.27        12.50 o                         
   6   6  19         63.47         55.89        12.16 o                         
  -5   7  19         70.10         48.65        14.24 o                         
  -4   7  19          0.75         -2.34        11.66 o                         
  -3   7  19          0.71         -4.17        10.35 o                         
  -2   7  19         81.17         94.47        13.71 o                         
  -1   7  19        439.88        451.93        24.83 o                         
   0   7  19        432.91        482.34        26.97 o                         
   1   7  19        103.87        103.22        12.05 o                         
   2   7  19         52.54         42.39         9.80 o                         
   3   7  19          2.07         -4.27         8.06 o                         
   4   7  19        112.45        101.39        12.50 o                         
   5   7  19        169.11        170.79        16.16 o                         
  -3   8  19         51.84         43.00        14.97 o                         
  -2   8  19          0.21         -6.31        10.81 o                         
  -1   8  19          1.42         -4.92        10.03 o                         
   0   8  19          0.50         10.32        10.31 o                         
   1   8  19         17.11         18.58        11.73 o                         
   2   8  19         15.86         32.67        11.67 o                         
   3   8  19         36.50         33.89        11.52 o                         
  -8   0  20        208.41        260.63        25.83 o                         
  -7   0  20       1373.42       1329.67        32.77 o                         
  -6   0  20        321.54        380.85        29.58 o                         
  -5   0  20         18.85         17.68         7.69 o                         
  -4   0  20        154.85        133.39        13.70 o                         
  -3   0  20        623.74        636.64        53.24 o                         
  -2   0  20        638.63        624.61        24.79 o                         
  -1   0  20       5620.65       5585.72       113.16 o                         
   0   0  20          3.68          5.11         6.21 o                         
   1   0  20        266.65        274.86        15.57 o                         
   2   0  20         32.28         33.22         8.11 o                         
   3   0  20       1112.84       1107.42        34.44 o                         
   4   0  20        742.95        754.39        32.84 o                         
   5   0  20        387.72        408.68        23.53 o                         
   6   0  20          2.22          1.95         9.84 o                         
   7   0  20         11.27          6.63        11.86 o                         
   8   0  20         78.50         55.70        15.98 o                         
  -8   1  20         32.46         31.85         9.25 o                         
  -7   1  20          0.01          8.99         6.29 o                         
  -6   1  20         79.32         58.81         6.40 o                         
  -5   1  20          0.03          1.34         4.50 o                         
  -4   1  20        147.15        151.36        11.09 o                         
  -3   1  20         83.00         80.24        10.98 o                         
  -2   1  20         22.10         22.19         6.65 o                         
  -1   1  20          0.18          0.92         6.02 o                         
   0   1  20        929.27        939.69        20.99 o                         
   1   1  20        199.09        210.65        11.09 o                         
   2   1  20        194.55        187.81        11.00 o                         
   3   1  20         75.75         80.68         8.81 o                         
   4   1  20          7.24          6.96         6.04 o                         
   5   1  20          3.45          7.54         6.95 o                         
   6   1  20         11.78          3.75         7.56 o                         
   7   1  20         39.99         49.69        10.45 o                         
   8   1  20         83.37         63.95        12.08 o                         
  -8   2  20         31.38         23.83         9.40 o                         
  -7   2  20         39.62         69.53        10.78 o                         
  -6   2  20          7.91          9.52         5.98 o                         
  -5   2  20       1155.58       1086.16        28.51 o                         
  -4   2  20       1550.43       1494.63        35.73 o                         
  -3   2  20        456.50        521.87        21.19 o                         
  -2   2  20         10.21          6.69         6.36 o                         
  -1   2  20         50.80         34.48         9.51 o                         
   0   2  20         44.49         48.87         7.77 o                         
   1   2  20       1991.39       1905.85        42.68 o                         
   2   2  20       1563.65       1546.76        31.24 o                         
   3   2  20        214.59        193.39        12.19 o                         
   4   2  20         31.94         21.90         6.94 o                         
   5   2  20        172.46        164.61        12.03 o                         
   6   2  20         71.46         71.87        11.32 o                         
   7   2  20        156.12        176.54        16.42 o                         
   8   2  20        100.27         83.37        13.02 o                         
  -8   3  20        100.28        129.87        18.46 o                         
  -7   3  20          0.00          5.93         9.91 o                         
  -6   3  20        104.78        130.63        13.58 o                         
  -5   3  20         27.54         46.84        10.12 o                         
  -4   3  20         65.54         73.44        16.25 o                         
  -3   3  20         72.87         63.78         8.10 o                         
  -2   3  20         89.99         76.60         9.78 o                         
  -1   3  20        265.90        300.56        19.90 o                         
   0   3  20         12.95         12.80         8.14 o                         
   1   3  20         21.41         13.20         7.14 o                         
   2   3  20        323.04        324.39        16.18 o                         
   3   3  20         11.90          1.93         6.54 o                         
   4   3  20        290.63        300.08        14.98 o                         
   5   3  20         90.88         96.35        10.17 o                         
   6   3  20          2.35         -7.80         7.80 o                         
   7   3  20          4.98         -4.51         9.52 o                         
  -7   4  20         98.55         76.33        16.41 o                         
  -6   4  20        151.04        187.30        16.23 o                         
  -5   4  20        121.20        129.39        15.26 o                         
  -4   4  20        186.21        218.77        21.31 o                         
  -3   4  20         85.18        101.30        10.78 o                         
  -2   4  20        194.83        201.31        15.58 o                         
  -1   4  20        822.57        843.87        25.69 o                         
   0   4  20        450.27        455.29        21.31 o                         
   1   4  20         34.96         45.37         9.59 o                         
   2   4  20        183.00        166.66        15.64 o                         
   3   4  20        382.85        409.48        18.09 o                         
   4   4  20        183.55        164.98        14.72 o                         
   5   4  20         48.69         54.19        12.05 o                         
   6   4  20          4.28         -0.45         8.66 o                         
   7   4  20         23.99         27.78        11.79 o                         
  -7   5  20          8.72         13.55        12.65 o                         
  -6   5  20         28.51         28.56        11.08 o                         
  -5   5  20         14.70         22.41        11.76 o                         
  -4   5  20          0.87         -1.90         9.89 o                         
  -3   5  20         59.25         55.39        10.33 o                         
  -2   5  20         12.76          7.96         8.20 o                         
  -1   5  20         57.73         40.02        12.67 o                         
   0   5  20        126.84        145.85        11.48 o                         
   1   5  20        164.92        145.05        13.19 o                         
   2   5  20         60.98         75.40         9.14 o                         
   3   5  20         12.94          5.25         6.58 o                         
   4   5  20          3.53         15.10         8.20 o                         
   5   5  20          5.13         10.82         8.84 o                         
   6   5  20         42.08         30.16        10.95 o                         
  -6   6  20         90.42         82.25        16.70 o                         
  -5   6  20         47.69         45.45        13.29 o                         
  -4   6  20         78.39         85.11        15.76 o                         
  -3   6  20        288.95        334.31        20.31 o                         
  -2   6  20        380.81        429.08        22.93 o                         
  -1   6  20        154.77        169.55        15.86 o                         
   0   6  20        251.52        237.34        16.36 o                         
   1   6  20         10.94          6.26         7.19 o                         
   2   6  20        109.42        114.71        12.57 o                         
   3   6  20         58.76         54.03        10.11 o                         
   4   6  20          3.84         -8.11         8.11 o                         
   5   6  20         30.36         30.64        10.91 o                         
  -5   7  20         98.39         93.25        16.22 o                         
  -4   7  20         19.82          8.43        11.96 o                         
  -3   7  20         39.14         41.33        13.15 o                         
  -2   7  20         79.51         57.34        12.71 o                         
  -1   7  20         31.01         26.27        11.05 o                         
   0   7  20        141.42        113.45        15.09 o                         
   1   7  20         36.17         24.46        10.37 o                         
   2   7  20        106.34        117.43        14.66 o                         
   3   7  20        109.16         83.90        14.56 o                         
   4   7  20        133.88        122.79        14.16 o                         
  -3   8  20         76.02        104.59        15.82 o                         
  -2   8  20         17.48         11.01        11.38 o                         
  -1   8  20         13.22         19.08        12.01 o                         
   0   8  20         42.79         45.78        12.28 o                         
   1   8  20         78.25         86.54        16.05 o                         
   2   8  20         97.88         68.65        14.59 o                         
  -8   1  21        178.20        194.41        18.16 o                         
  -7   1  21         90.90         84.64        11.11 o                         
  -6   1  21        330.55        306.39        14.84 o                         
  -5   1  21        287.94        301.74        17.27 o                         
  -4   1  21        779.83        712.81        25.62 o                         
  -3   1  21        413.79        419.50        23.95 o                         
  -2   1  21        558.29        573.83        23.55 o                         
  -1   1  21        287.01        260.50        15.11 o                         
   0   1  21        209.77        235.47        15.12 o                         
   1   1  21         22.05         28.77         6.60 o                         
   2   1  21        553.46        511.57        17.03 o                         
   3   1  21         13.12         12.89         6.43 o                         
   4   1  21        147.86        162.97        11.25 o                         
   5   1  21        352.44        308.91        15.39 o                         
   6   1  21        151.31        134.92        12.72 o                         
   7   1  21         90.68         77.99        12.45 o                         
  -8   2  21         47.72         54.91        12.01 o                         
  -7   2  21          0.26          2.01         7.49 o                         
  -6   2  21          9.88         11.52         6.46 o                         
  -5   2  21          0.53         -0.06         6.34 o                         
  -4   2  21         88.70         83.57        11.23 o                         
  -3   2  21         13.42         11.87         8.37 o                         
  -2   2  21        149.77        164.57        12.28 o                         
  -1   2  21         33.03         18.29         8.66 o                         
   0   2  21         16.88         25.08         7.73 o                         
   1   2  21         32.83         36.27         7.97 o                         
   2   2  21        331.77        303.46        14.12 o                         
   3   2  21         66.72         65.96         8.60 o                         
   4   2  21        144.37        156.21        12.23 o                         
   5   2  21         57.12         54.96         8.89 o                         
   6   2  21         40.72         20.60         9.39 o                         
   7   2  21         48.63         32.59        11.67 o                         
  -8   3  21        217.06        201.70        21.57 o                         
  -7   3  21        315.07        330.82        23.62 o                         
  -6   3  21         41.17         48.55        16.09 o                         
  -5   3  21         73.01         49.76        11.06 o                         
  -4   3  21         89.16         96.14        13.04 o                         
  -3   3  21        711.65        727.18        25.98 o                         
  -2   3  21        820.93        817.15        24.83 o                         
  -1   3  21        667.67        692.61        30.63 o                         
   0   3  21          8.18         -5.76         8.05 o                         
   1   3  21          6.05          3.89         7.45 o                         
   2   3  21       1079.10       1080.10        29.18 o                         
   3   3  21        939.44        902.54        27.24 o                         
   4   3  21        445.10        435.87        22.07 o                         
   5   3  21        129.70        154.47        12.90 o                         
   6   3  21         70.19         52.53        11.05 o                         
   7   3  21         10.64         13.06        10.18 o                         
  -7   4  21          9.40          9.54        12.64 o                         
  -6   4  21         24.08          6.88        16.82 o                         
  -5   4  21         37.45         43.99        12.39 o                         
  -4   4  21         36.83         29.44        11.29 o                         
  -3   4  21         19.49         14.59         7.86 o                         
  -2   4  21          1.00         -6.15         6.15 o                         
  -1   4  21          8.79          5.06         7.12 o                         
   0   4  21         44.25         40.43        10.47 o                         
   1   4  21       1128.77       1140.77        31.17 o                         
   2   4  21          2.26         -3.86         6.82 o                         
   3   4  21         78.51         89.22         9.93 o                         
   4   4  21        206.43        235.51        15.04 o                         
   5   4  21         55.72         64.65        11.21 o                         
   6   4  21         43.90         37.77        10.86 o                         
  -6   5  21         99.64         98.93        14.62 o                         
  -5   5  21        588.57        550.06        43.65 o                         
  -4   5  21        542.50        558.85        31.38 o                         
  -3   5  21        103.52        122.52        16.98 o                         
  -2   5  21         68.74         68.22        11.42 o                         
  -1   5  21         29.46         21.81        10.61 o                         
   0   5  21        290.64        302.41        18.18 o                         
   1   5  21       1231.25       1199.53        31.70 o                         
   2   5  21        171.47        163.33        13.67 o                         
   3   5  21          7.17         11.37         6.95 o                         
   4   5  21          5.41          7.35         8.28 o                         
   5   5  21         37.07          7.48         9.62 o                         
   6   5  21        125.96        115.51        14.40 o                         
  -5   6  21         46.38         45.68        15.77 o                         
  -4   6  21        155.45        158.90        19.78 o                         
  -3   6  21         37.59         31.18        10.87 o                         
  -2   6  21        188.57        201.41        17.09 o                         
  -1   6  21         30.12         35.30        10.94 o                         
   0   6  21         93.05         90.99        13.62 o                         
   1   6  21         29.34         27.30        10.01 o                         
   2   6  21         54.60         52.46        10.53 o                         
   3   6  21        282.30        301.02        18.94 o                         
   4   6  21        214.85        266.87        17.38 o                         
   5   6  21         41.75         43.11        11.77 o                         
  -4   7  21          0.78        -16.30        16.30 o                         
  -3   7  21        287.09        313.78        24.16 o                         
  -2   7  21        482.38        520.90        27.07 o                         
  -1   7  21        191.70        196.03        18.85 o                         
   0   7  21          0.93          1.73        10.57 o                         
   1   7  21          2.59          5.53        11.02 o                         
   2   7  21         14.27         16.40        10.14 o                         
   3   7  21         94.27         66.62        12.95 o                         
  -1   8  21         13.89         -4.23        11.26 o                         
   0   8  21          9.88          4.72        11.57 o                         
   1   8  21         98.56         93.16        17.70 o                         
  -8   0  22        734.08        768.22        49.89 o                         
  -7   0  22        128.39        131.07        17.08 o                         
  -6   0  22          5.28         20.98        19.45 o                         
  -5   0  22         11.46         23.41        25.72 o                         
  -4   0  22        804.74        780.63        55.31 o                         
  -3   0  22       1406.02       1168.65        59.35 o                         
  -2   0  22        498.31        527.99        45.82 o                         
  -1   0  22        776.14        816.40        38.39 o                         
   0   0  22         22.84         16.32        11.50 o                         
   1   0  22        121.25        112.09        12.83 o                         
   2   0  22        133.51        145.40        13.12 o                         
   3   0  22        157.19        155.49        16.89 o                         
   4   0  22        104.17        111.89        15.34 o                         
   5   0  22        153.90        127.02        16.82 o                         
   6   0  22        351.39        365.16        27.91 o                         
   7   0  22        209.07        206.10        34.60 o                         
  -8   1  22         23.38         30.22         8.79 o                         
  -7   1  22        440.27        487.21        25.62 o                         
  -6   1  22         13.26         18.12         7.17 o                         
  -5   1  22        598.79        661.64        32.68 o                         
  -4   1  22         61.38         72.11        10.58 o                         
  -3   1  22        584.46        557.71        30.25 o                         
  -2   1  22        510.97        528.71        36.64 o                         
  -1   1  22         94.47        100.98        10.66 o                         
   0   1  22        317.24        292.63        16.41 o                         
   1   1  22        990.77       1019.80        44.12 o                         
   2   1  22        177.32        187.31        13.81 o                         
   3   1  22        605.85        603.90        19.70 o                         
   4   1  22        173.53        197.55        12.33 o                         
   5   1  22         67.68         66.84         9.67 o                         
   6   1  22        177.47        189.94        14.40 o                         
   7   1  22         70.61         52.17        13.58 o                         
  -8   2  22         46.19         28.86        12.34 o                         
  -7   2  22          4.90         -5.29         5.29 o                         
  -6   2  22        428.51        407.85        25.78 o                         
  -5   2  22        407.04        463.61        20.91 o                         
  -4   2  22        134.50        148.18        15.66 o                         
  -3   2  22        373.07        391.56        22.78 o                         
  -2   2  22        188.95        243.34        17.11 o                         
  -1   2  22        183.42        193.73        13.92 o                         
   0   2  22        803.22        774.39        30.11 o                         
   1   2  22        349.19        335.27        18.21 o                         
   2   2  22        120.42        134.22        10.37 o                         
   3   2  22        117.76        138.61        10.98 o                         
   4   2  22        484.24        525.06        19.53 o                         
   5   2  22         98.83         95.28        10.56 o                         
   6   2  22         35.34         22.80         9.61 o                         
   7   2  22          0.65         10.31        10.00 o                         
  -7   3  22         40.89         38.56        13.37 o                         
  -6   3  22          0.05          3.21        13.51 o                         
  -5   3  22        187.50        200.90        17.20 o                         
  -4   3  22          0.78         -3.54         9.79 o                         
  -3   3  22        223.43        235.11        16.84 o                         
  -2   3  22        204.13        256.87        15.98 o                         
  -1   3  22          1.54          8.13         8.18 o                         
   0   3  22          4.43         -5.05         8.50 o                         
   1   3  22        125.59         99.10        14.11 o                         
   2   3  22         18.20          5.57         6.74 o                         
   3   3  22         58.49         49.11         9.33 o                         
   4   3  22        117.51        137.66        12.20 o                         
   5   3  22         19.91         19.70         9.12 o                         
   6   3  22         96.91        100.92        12.98 o                         
  -7   4  22         99.10        107.10        19.43 o                         
  -6   4  22         11.60         27.88        17.64 o                         
  -5   4  22         65.32         73.41        13.56 o                         
  -4   4  22        217.59        200.17        18.51 o                         
  -3   4  22        176.03        160.75        17.55 o                         
  -2   4  22        208.70        216.46        15.31 o                         
  -1   4  22         92.07        114.42        11.68 o                         
   0   4  22        286.38        307.62        20.27 o                         
   1   4  22         43.54         47.37        11.64 o                         
   2   4  22        443.89        428.08        21.29 o                         
   3   4  22        392.84        356.74        17.87 o                         
   4   4  22        174.23        201.85        17.55 o                         
   5   4  22          0.99         -4.56         8.81 o                         
   6   4  22         37.19         41.72        12.31 o                         
  -6   5  22         78.65         94.29        15.10 o                         
  -5   5  22          9.51         17.56        11.82 o                         
  -4   5  22         47.62         60.53        13.61 o                         
  -3   5  22         18.77         21.52        12.43 o                         
  -2   5  22         49.71         30.71         9.70 o                         
  -1   5  22        150.25        170.35        15.58 o                         
   0   5  22        104.75        106.00        12.38 o                         
   1   5  22          0.65          1.66         9.25 o                         
   2   5  22         11.83          7.55         8.70 o                         
   3   5  22         59.34         52.92        10.72 o                         
   4   5  22          6.08         11.41         8.80 o                         
   5   5  22         63.88         51.27        11.62 o                         
  -5   6  22         35.52         36.13        13.28 o                         
  -4   6  22        139.85        126.39        22.43 o                         
  -3   6  22        175.62        169.95        20.72 o                         
  -2   6  22        216.32        213.01        17.70 o                         
  -1   6  22          3.27          9.53         9.58 o                         
   0   6  22         14.12          3.68         9.46 o                         
   1   6  22         22.38          2.14         9.90 o                         
   2   6  22        126.14        132.24        17.79 o                         
   3   6  22         86.27        119.30        12.96 o                         
   4   6  22        116.58        127.61        14.79 o                         
  -3   7  22          0.05        -11.50        12.62 o                         
  -2   7  22         10.45         12.27        11.35 o                         
  -1   7  22         43.49         30.74        12.63 o                         
   0   7  22          0.92         -0.99        11.23 o                         
   1   7  22        102.68         80.43        16.07 o                         
   2   7  22         11.30          2.79        12.92 o                         
   3   7  22          5.79          6.16         9.86 o                         
  -7   1  23        179.00        167.66        13.78 o                         
  -6   1  23         66.80         61.24        12.86 o                         
  -5   1  23        338.62        397.60        29.39 o                         
  -4   1  23          7.75         -2.04         8.41 o                         
  -3   1  23        493.09        458.29        30.60 o                         
  -2   1  23        567.69        623.58        41.10 o                         
  -1   1  23        538.06        558.42        23.73 o                         
   0   1  23        491.93        506.52        21.94 o                         
   1   1  23          2.40         19.13         8.04 o                         
   2   1  23          1.85          0.71         5.45 o                         
   3   1  23        394.94        378.35        16.02 o                         
   4   1  23         86.90         95.15         9.84 o                         
   5   1  23        317.81        325.84        17.60 o                         
   6   1  23        167.48        177.43        14.79 o                         
   7   1  23          0.97         -9.38         9.38 o                         
  -7   2  23          9.14          6.08        11.09 o                         
  -6   2  23        168.29        174.03        17.93 o                         
  -5   2  23         38.10         52.74        12.44 o                         
  -4   2  23         26.95          3.35         8.68 o                         
  -3   2  23         58.33         78.75        12.20 o                         
  -2   2  23          0.47         -1.16         7.75 o                         
  -1   2  23          1.21         -6.75         6.75 o                         
   0   2  23        330.83        335.04        20.44 o                         
   1   2  23        103.29         86.47        14.91 o                         
   2   2  23        523.48        612.73        24.85 o                         
   3   2  23        252.13        258.35        15.51 o                         
   4   2  23          0.17          7.74         7.93 o                         
   5   2  23         44.40         50.24        10.05 o                         
   6   2  23         65.99         72.32        12.54 o                         
  -7   3  23         57.68         59.66        14.37 o                         
  -6   3  23         10.01          9.58        11.66 o                         
  -5   3  23        266.45        270.03        20.01 o                         
  -4   3  23        287.54        253.28        19.72 o                         
  -3   3  23        591.10        571.37        30.30 o                         
  -2   3  23        173.75        188.67        13.30 o                         
  -1   3  23         63.12         73.95        14.22 o                         
   0   3  23        113.26         97.60        13.71 o                         
   1   3  23        555.31        546.04        27.02 o                         
   2   3  23        619.21        576.94        24.26 o                         
   3   3  23        204.60        219.08        14.99 o                         
   4   3  23          8.07          3.23         7.94 o                         
   5   3  23         25.11         35.50        10.02 o                         
   6   3  23         13.68         18.19        10.97 o                         
  -6   4  23         86.81         84.70        18.29 o                         
  -5   4  23        112.50        133.27        16.56 o                         
  -4   4  23         62.83         61.30        14.01 o                         
  -3   4  23        324.61        338.26        23.84 o                         
  -2   4  23          7.72         -2.74         7.52 o                         
  -1   4  23        442.03        451.15        20.81 o                         
   0   4  23        120.77        148.93        14.67 o                         
   1   4  23         84.37         83.03        13.56 o                         
   2   4  23        185.21        207.52        16.73 o                         
   3   4  23        360.35        391.65        21.32 o                         
   4   4  23         28.38         31.25         9.54 o                         
   5   4  23         56.23         52.60        12.75 o                         
  -5   5  23         15.44         16.49        12.62 o                         
  -4   5  23         30.59         28.44        13.52 o                         
  -3   5  23         84.34         78.09        16.28 o                         
  -2   5  23        213.17        157.98        15.02 o                         
  -1   5  23        318.42        377.99        22.26 o                         
   0   5  23         28.66         36.05        10.53 o                         
   1   5  23         17.88          8.00         9.24 o                         
   2   5  23          5.15         -3.47         8.86 o                         
   3   5  23        426.06        377.25        22.03 o                         
   4   5  23        349.96        316.28        20.03 o                         
   5   5  23        187.70        173.74        16.19 o                         
  -4   6  23         23.70         35.25        15.02 o                         
  -3   6  23         33.99         24.04        14.04 o                         
  -2   6  23        104.30         77.41        13.28 o                         
  -1   6  23          0.79          3.07        10.18 o                         
   0   6  23        128.34        107.03        17.03 o                         
   1   6  23          4.45          5.58        10.84 o                         
   2   6  23        297.46        322.25        20.95 o                         
   3   6  23          7.49          3.87         9.62 o                         
  -2   7  23        114.48        121.12        16.64 o                         
  -1   7  23         26.21         19.60        12.46 o                         
   0   7  23          5.46          5.63        11.63 o                         
   1   7  23         99.86        103.73        16.37 o                         
  -7   0  24         16.08         43.01        22.51 o                         
  -6   0  24          5.21         15.64        20.74 o                         
  -5   0  24        156.06        145.86        55.02 o                         
  -4   0  24        334.57        332.02        54.98 o                         
  -3   0  24         15.64         -3.79        17.43 o                         
  -2   0  24        497.75        511.93        46.18 o                         
  -1   0  24        663.06        728.06        37.88 o                         
   0   0  24        251.52        332.81        28.08 o                         
   1   0  24         57.24         62.03        16.68 o                         
   2   0  24        141.41        121.59        17.07 o                         
   3   0  24          7.03          1.45         9.56 o                         
   4   0  24        302.40        370.91        27.67 o                         
   5   0  24        586.22        663.74        45.80 o                         
   6   0  24        124.86        102.43        21.06 o                         
  -7   1  24         38.97         48.01         8.02 o                         
  -6   1  24        182.76        206.79        20.22 o                         
  -5   1  24          8.67         15.99        18.67 o                         
  -4   1  24        763.35        734.86        31.07 o                         
  -3   1  24        361.26        364.09        28.69 o                         
  -2   1  24        167.99        179.64        21.29 o                         
  -1   1  24        441.55        480.78        23.37 o                         
   0   1  24        276.13        316.79        29.87 o                         
   1   1  24         12.79          5.35         8.77 o                         
   2   1  24        155.75        160.03        14.25 o                         
   3   1  24         19.21         34.80         7.58 o                         
   4   1  24        288.27        276.47        15.80 o                         
   5   1  24        198.35        213.82        14.93 o                         
   6   1  24          9.70         13.67         9.74 o                         
  -7   2  24        264.52        300.34        28.35 o                         
  -6   2  24         94.08         75.32        15.98 o                         
  -5   2  24         21.25         23.32        11.96 o                         
  -4   2  24        260.53        290.70        27.12 o                         
  -3   2  24        546.89        542.64        26.21 o                         
  -2   2  24        354.11        321.00        23.56 o                         
  -1   2  24         89.34         61.50        10.54 o                         
   0   2  24        248.03        208.61        15.42 o                         
   1   2  24        230.75        248.30        16.74 o                         
   2   2  24        274.16        345.80        20.49 o                         
   3   2  24        155.23        188.26        15.26 o                         
   4   2  24         38.84         16.37         8.86 o                         
   5   2  24          1.60         -2.25         8.91 o                         
   6   2  24          2.45          2.38         9.89 o                         
  -6   3  24        248.16        314.40        24.52 o                         
  -5   3  24          1.96         -8.02         8.02 o                         
  -4   3  24        181.24        140.95        15.33 o                         
  -3   3  24        119.66        140.60        15.68 o                         
  -2   3  24         45.54         38.74        11.14 o                         
  -1   3  24        222.86        256.54        19.11 o                         
   0   3  24         38.90         49.64        13.05 o                         
   1   3  24         21.13         12.49        10.34 o                         
   2   3  24        582.65        653.52        30.78 o                         
   3   3  24         74.65         88.98        18.26 o                         
   4   3  24         31.79         13.23         9.10 o                         
   5   3  24         37.22         36.31        10.51 o                         
  -6   4  24         67.57         86.43        19.06 o                         
  -5   4  24        101.46        100.82        15.80 o                         
  -4   4  24         36.30         23.50        12.11 o                         
  -3   4  24         29.92         24.32        11.68 o                         
  -2   4  24        331.21        342.00        24.93 o                         
  -1   4  24        514.80        576.24        22.88 o                         
   0   4  24        116.69        116.89        14.27 o                         
   1   4  24          3.81         17.54        11.45 o                         
   2   4  24          2.37          1.40        10.57 o                         
   3   4  24        115.49        111.85        14.01 o                         
   4   4  24        178.10        213.11        16.33 o                         
   5   4  24        262.62        262.85        19.32 o                         
  -5   5  24         45.30         24.55        14.38 o                         
  -4   5  24         29.43         17.08        13.55 o                         
  -3   5  24         11.11         22.66        13.15 o                         
  -2   5  24          9.66         -0.33        11.76 o                         
  -1   5  24        116.05        107.61        14.05 o                         
   0   5  24          0.09          9.15        10.31 o                         
   1   5  24          5.07          2.05         9.12 o                         
   2   5  24          1.66          6.63         9.29 o                         
   3   5  24         44.30         29.24        16.03 o                         
   4   5  24          8.57          3.91        10.12 o                         
  -3   6  24         49.60         35.51        16.91 o                         
  -2   6  24         28.22          5.39        16.18 o                         
  -1   6  24          2.69          3.62        10.26 o                         
   0   6  24         52.55         40.31        12.24 o                         
   1   6  24        175.71        213.04        19.56 o                         
   2   6  24         15.04         10.05        10.87 o                         
   3   6  24         21.71          2.17        11.67 o                         
  -6   1  25          4.62          5.52        11.43 o                         
  -5   1  25         26.68         43.78        20.33 o                         
  -4   1  25        341.77        315.39        22.02 o                         
  -3   1  25        121.47        100.84        18.84 o                         
  -2   1  25        469.09        485.74        55.37 o                         
  -1   1  25        151.64        171.28        20.16 o                         
   0   1  25         62.94         65.86        12.29 o                         
   1   1  25        269.08        262.40        23.62 o                         
   2   1  25        276.45        303.87        24.44 o                         
   3   1  25        455.50        460.16        21.86 o                         
   4   1  25         72.66         65.00        10.23 o                         
   5   1  25          7.78          7.61         8.48 o                         
   6   1  25         66.48         60.63        12.10 o                         
  -6   2  25         15.50          6.39        12.29 o                         
  -5   2  25         40.80         50.59        14.13 o                         
  -4   2  25        111.80        115.14        20.32 o                         
  -3   2  25         19.96         18.86        14.40 o                         
  -2   2  25        124.10        108.35        19.02 o                         
  -1   2  25          0.01         -5.34         9.86 o                         
   0   2  25          1.63         -8.04         8.04 o                         
   1   2  25         84.61        107.16        12.96 o                         
   2   2  25        144.54        180.82        18.04 o                         
   3   2  25          4.11          3.96         8.55 o                         
   4   2  25          4.92          0.72         8.56 o                         
   5   2  25         12.51         -8.26         9.86 o                         
  -6   3  25        393.20        432.10        46.27 o                         
  -5   3  25        272.07        258.23        34.15 o                         
  -4   3  25         31.89         27.90        10.61 o                         
  -3   3  25         33.89         22.60        11.61 o                         
  -2   3  25        497.45        455.98        25.59 o                         
  -1   3  25        643.15        595.70        29.63 o                         
   0   3  25        602.44        594.79        29.06 o                         
   1   3  25         48.51         10.21        14.56 o                         
   2   3  25        102.96         83.74        19.49 o                         
   3   3  25         53.99         23.81        12.53 o                         
   4   3  25        236.49        242.54        18.14 o                         
   5   3  25        178.94        159.08        17.87 o                         
  -5   4  25        123.96         94.51        18.38 o                         
  -4   4  25         84.68        111.68        16.85 o                         
  -3   4  25          0.05          4.81        11.49 o                         
  -2   4  25         30.86         34.77        12.71 o                         
  -1   4  25        122.85        134.15        13.62 o                         
   0   4  25          0.89          0.23         9.38 o                         
   1   4  25        231.63        258.90        21.31 o                         
   2   4  25         26.37         36.37        12.74 o                         
   3   4  25        124.35        154.60        22.95 o                         
   4   4  25         71.42         79.58        13.76 o                         
  -4   5  25        209.67        185.68        21.16 o                         
  -3   5  25        104.83         82.49        17.28 o                         
  -2   5  25        111.07         72.05        17.03 o                         
  -1   5  25         19.91         20.87        11.23 o                         
   0   5  25         21.10         23.95        10.80 o                         
   1   5  25         18.21         12.50        10.47 o                         
   2   5  25        489.15        431.42        23.97 o                         
   3   5  25         97.02         93.04        15.49 o                         
  -2   6  25         38.24         25.28        14.79 o                         
  -1   6  25          0.04          5.74        11.71 o                         
   0   6  25        125.88        114.75        16.69 o                         
   1   6  25        114.70        146.46        16.45 o                         
  -6   0  26         90.07         51.44        39.30 o                         
  -5   0  26         25.89         77.13        25.99 o                         
  -4   0  26         14.18          4.90        20.35 o                         
  -3   0  26        395.93        481.43        50.02 o                         
  -2   0  26        954.71       1106.56        71.46 o                         
  -1   0  26        540.92        552.46        51.23 o                         
   0   0  26         37.09         21.23        14.78 o                         
   1   0  26         41.33         72.38        17.68 o                         
   2   0  26        191.51        191.55        31.68 o                         
   3   0  26        879.56       1005.40        45.10 o                         
   4   0  26        719.92        827.84        43.84 o                         
   5   0  26         91.12        102.74        17.95 o                         
  -6   1  26          7.45          5.02        13.00 o                         
  -5   1  26         72.71         29.42        20.67 o                         
  -4   1  26         56.13         70.36        13.70 o                         
  -3   1  26        214.80        169.92        22.12 o                         
  -2   1  26        267.08        279.87        26.24 o                         
  -1   1  26          1.43         -5.06        12.05 o                         
   0   1  26         84.83         69.41        12.88 o                         
   1   1  26        121.42        131.85        15.33 o                         
   2   1  26          7.61         10.87        10.08 o                         
   3   1  26        195.59        142.19        15.45 o                         
   4   1  26          7.86         17.58        10.97 o                         
   5   1  26         33.49         10.64        10.54 o                         
  -6   2  26        259.98        252.79        24.74 o                         
  -5   2  26        127.16        156.66        20.94 o                         
  -4   2  26        294.15        335.39        35.78 o                         
  -3   2  26         86.97         80.61        14.81 o                         
  -2   2  26         77.06         75.33        17.91 o                         
  -1   2  26        149.70        164.08        22.05 o                         
   0   2  26        826.39        881.92        34.30 o                         
   1   2  26        414.73        474.58        26.29 o                         
   2   2  26         38.45         40.55        12.42 o                         
   3   2  26          4.06          9.28        10.35 o                         
   4   2  26         15.07         11.58        11.03 o                         
   5   2  26        108.14         96.21        15.28 o                         
  -5   3  26        174.92        217.02        24.68 o                         
  -4   3  26         42.10         41.87        12.55 o                         
  -3   3  26        106.53         87.99        15.40 o                         
  -2   3  26        151.57        157.93        19.80 o                         
  -1   3  26          1.55         -0.91         9.97 o                         
   0   3  26        125.05        123.28        15.83 o                         
   1   3  26          1.68         -9.64         9.64 o                         
   2   3  26          5.13          7.93        11.34 o                         
   3   3  26          3.43         17.32        10.98 o                         
   4   3  26          7.91         -1.15        11.10 o                         
  -4   4  26         59.76         45.49        13.12 o                         
  -3   4  26        219.37        248.00        21.04 o                         
  -2   4  26        259.61        276.41        21.75 o                         
  -1   4  26        309.87        302.09        19.38 o                         
   0   4  26          3.76         -8.97         8.97 o                         
   1   4  26         48.14         27.69        20.82 o                         
   2   4  26         14.30         13.78        11.89 o                         
   3   4  26        104.86        151.18        18.67 o                         
  -3   5  26          2.96          9.52        13.66 o                         
  -2   5  26         31.46         69.60        16.96 o                         
  -1   5  26          5.24          5.83         9.52 o                         
   0   5  26         36.05         36.35        11.33 o                         
   1   5  26          1.85          8.57        11.09 o                         
   2   5  26          9.05         11.39        10.62 o                         
  -5   1  27         59.42         45.87        22.87 o                         
  -4   1  27        213.56        205.64        25.09 o                         
  -3   1  27         15.71          2.32        14.55 o                         
  -2   1  27          1.94        -12.86        13.06 o                         
  -1   1  27        457.08        425.11        33.17 o                         
   0   1  27        286.46        300.91        20.98 o                         
   1   1  27        289.71        309.97        22.26 o                         
   2   1  27         43.95         35.41        12.11 o                         
   3   1  27         68.60         55.09        12.99 o                         
   4   1  27         37.56         31.22        13.76 o                         
  -5   2  27        125.56        128.65        24.34 o                         
  -4   2  27          3.21        -11.77        11.77 o                         
  -3   2  27         44.63         60.15        16.42 o                         
  -2   2  27          3.91         -3.69        13.14 o                         
  -1   2  27          0.85         -3.98        13.57 o                         
   0   2  27         33.44         44.02        14.27 o                         
   1   2  27          7.56         -0.55        10.47 o                         
   2   2  27         16.66         24.26        12.16 o                         
   3   2  27         73.13        113.13        15.02 o                         
   4   2  27         11.38         13.62        11.57 o                         
  -4   3  27         40.87         31.82        12.63 o                         
  -3   3  27        379.67        327.24        40.07 o                         
  -2   3  27        266.91        250.48        26.41 o                         
  -1   3  27        138.84        148.94        19.27 o                         
   0   3  27         13.70         18.73        13.15 o                         
   1   3  27          8.75          6.58        11.57 o                         
   2   3  27         27.59         15.13        13.28 o                         
   3   3  27        336.94        378.93        28.90 o                         
  -3   4  27         77.92         90.82        17.00 o                         
  -2   4  27          9.50         -4.26        10.93 o                         
  -1   4  27         11.36         14.92        12.02 o                         
   0   4  27          0.92          6.11        10.80 o                         
   1   4  27          5.08         -0.66        13.26 o                         
   2   4  27         64.76         63.77        15.55 o                         
  -1   5  27        254.56        260.79        23.64 o                         
   0   5  27        632.30        645.11        28.87 o                         
   1   5  27        232.75        223.52        24.79 o                         
  -5   0  28        265.63        212.94        39.37 o                         
  -4   0  28        268.63        286.73        41.54 o                         
  -3   0  28        867.93        922.29        69.36 o                         
  -2   0  28        152.88        151.08        46.09 o                         
  -1   0  28        154.82        212.32        36.12 o                         
   0   0  28         18.21        -18.10        18.10 o                         
   1   0  28        259.05        316.61        41.77 o                         
   2   0  28        485.18        624.53        63.18 o                         
   3   0  28        195.57        181.28        27.62 o                         
   4   0  28          7.94          6.76        17.39 o                         
  -4   1  28         99.04         91.81        24.36 o                         
  -3   1  28          9.05         28.68        15.85 o                         
  -2   1  28         90.77         52.25        17.99 o                         
  -1   1  28         48.76         19.01        19.70 o                         
   0   1  28          9.75         -0.72        14.68 o                         
   1   1  28        106.94         83.70        14.50 o                         
   2   1  28          8.25         13.89        11.51 o                         
   3   1  28         61.26         54.40        14.85 o                         
  -4   2  28         10.10         -6.72        19.64 o                         
  -3   2  28         18.46         25.68        14.63 o                         
  -2   2  28         59.06         74.12        19.63 o                         
  -1   2  28        365.09        435.40        34.61 o                         
   0   2  28        710.62        733.97        39.92 o                         
   1   2  28         63.09         52.53        15.07 o                         
   2   2  28         22.35         62.98        15.34 o                         
   3   2  28          4.28         28.54        13.08 o                         
  -3   3  28          2.10         32.00        13.31 o                         
  -2   3  28          4.83        -13.61        13.61 o                         
  -1   3  28          7.06          8.36        13.09 o                         
   0   3  28          0.91        -12.00        12.00 o                         
   1   3  28         22.71         28.04        12.79 o                         
   2   3  28         10.69          9.27        12.56 o                         
  -2   4  28        190.28        138.90        19.15 o                         
  -1   4  28         15.87          2.44        13.67 o                         
   0   4  28         26.58         19.11        12.84 o                         
   1   4  28        190.00        236.13        22.05 o                         
  -3   1  29         99.90         89.26        21.64 o                         
  -2   1  29         78.73         62.56        39.91 o                         
  -1   1  29         94.56         85.90        20.33 o                         
   0   1  29        154.03        146.49        23.73 o                         
   1   1  29        105.16         93.36        15.92 o                         
   2   1  29          4.51         -8.10        11.36 o                         
  -3   2  29         57.71         51.19        18.05 o                         
  -2   2  29         10.07         11.89        12.96 o                         
  -1   2  29         18.66          9.39        20.01 o                         
   0   2  29          1.15         -8.87        15.00 o                         
   1   2  29          6.06         -7.94        13.65 o                         
   2   2  29         37.36         39.07        14.75 o                         
  -2   3  29         10.75          4.42        15.11 o                         
  -1   3  29          1.06          8.96        14.64 o                         
   0   3  29        183.20        223.82        34.60 o                         
   1   3  29        394.18        397.11        30.28 o                         
  -2   0  30         22.58         11.46        24.20 o                         
  -1   0  30          6.69         26.39        32.51 o                         
   0   0  30         56.28         50.19        33.22 o                         
   1   0  30        533.57        634.92        60.18 o                         
  -2   1  30         47.92         -3.44        18.63 o                         
  -1   1  30        126.06         95.46        35.37 o                         
   0   1  30          0.01         -4.14        15.39 o                         
   1   1  30         54.91         20.38        17.90 o                         
                                                                                
